# Supplementary material for: A semi-empirical model of the energy balance closure in the surface layer
Source: PLoS One. 2018 Dec 12;13(12):e0209022. doi: 10.1371/journal.pone.0209022 (PMC6291237; doi:10.1371/journal.pone.0209022)
Supplement: S1 Text — (ZIP) [file pone.0209022.s001.zip]

Archive with 174 entries (174 files):
- S1 Source/advec_s_bc.f90
- S1 Source/advec_s_pw.f90
- S1 Source/advec_s_up.f90
- S1 Source/advec_u_pw.f90
- S1 Source/advec_u_up.f90
- S1 Source/advec_v_pw.f90
- S1 Source/advec_v_up.f90
- S1 Source/advec_w_pw.f90
- S1 Source/advec_w_up.f90
- S1 Source/advec_ws.f90
- S1 Source/average_3d_data.f90
- S1 Source/boundary_conds.f90
- S1 Source/buoyancy.f90
- S1 Source/calc_liquid_water_content.f90
- S1 Source/calc_mean_profile.f90
- S1 Source/calc_radiation.f90
- S1 Source/check_for_restart.f90
- S1 Source/check_open.f90
- S1 Source/check_parameters.f90
- S1 Source/close_file.f90
- S1 Source/compute_vpt.f90
- S1 Source/coriolis.f90
- S1 Source/cpulog_mod.f90
- S1 Source/cuda_fft_interfaces_mod.f90
- S1 Source/data_log.f90
- S1 Source/data_output_2d.f90
- S1 Source/data_output_3d.f90
- S1 Source/data_output_dvrp.f90
- S1 Source/data_output_flight.f90
- S1 Source/data_output_mask.f90
- S1 Source/data_output_profiles.f90
- S1 Source/data_output_ptseries.f90
- S1 Source/data_output_spectra.f90
- S1 Source/data_output_tseries.f90
- S1 Source/diffusion_e.f90
- S1 Source/diffusion_s.f90
- S1 Source/diffusion_u.f90
- S1 Source/diffusion_v.f90
- S1 Source/diffusion_w.f90
- S1 Source/diffusivities.f90
- S1 Source/disturb_field.f90
- S1 Source/disturb_heatflux.f90
- S1 Source/eqn_state_seawater.f90
- S1 Source/exchange_horiz.f90
- S1 Source/exchange_horiz_2d.f90
- S1 Source/fft_xy_mod.f90
- S1 Source/flow_statistics.f90
- S1 Source/global_min_max.f90
- S1 Source/header.f90
- S1 Source/inflow_turbulence.f90
- S1 Source/init_1d_model.f90
- S1 Source/init_3d_model.f90
- S1 Source/init_advec.f90
- S1 Source/init_cloud_physics.f90
- S1 Source/init_coupling.f90
- S1 Source/init_dvrp.f90
- S1 Source/init_grid.f90
- S1 Source/init_masks.f90
- S1 Source/init_ocean.f90
- S1 Source/init_pegrid.f90
- S1 Source/init_pt_anomaly.f90
- S1 Source/init_rankine.f90
- S1 Source/init_slope.f90
- S1 Source/interaction_droplets_ptq.f90
- S1 Source/land_surface_model_mod.f90
- S1 Source/local_stop.f90
- S1 Source/local_system.f90
- S1 Source/local_tremain.f90
- S1 Source/local_tremain_ini.f90
- S1 Source/lpm.f90
- S1 Source/lpm_advec.f90
- S1 Source/lpm_boundary_conds.f90
- S1 Source/lpm_calc_liquid_water_content.f90
- S1 Source/lpm_collision_kernels.f90
- S1 Source/lpm_data_output_particles.f90
- S1 Source/lpm_droplet_collision.f90
- S1 Source/lpm_droplet_condensation.f90
- S1 Source/lpm_exchange_horiz.f90
- S1 Source/lpm_init.f90
- S1 Source/lpm_init_sgs_tke.f90
- S1 Source/lpm_pack_arrays.f90
- S1 Source/lpm_read_restart_file.f90
- S1 Source/lpm_set_attributes.f90
- S1 Source/lpm_write_exchange_statistics.f90
- S1 Source/lpm_write_restart_file.f90
- S1 Source/ls_forcing_mod.f90
- S1 Source/Makefile
- S1 Source/message.f90
- S1 Source/microphysics_mod.f90
- S1 Source/mod_kinds.f90
- S1 Source/mod_particle_attributes.f90
- S1 Source/modules.f90
- S1 Source/netcdf_interface_mod.f90
- S1 Source/nudging_mod.f90
- S1 Source/package_parin.f90
- S1 Source/palm.f90
- S1 Source/parin.f90
- S1 Source/plant_canopy_model_mod.f90
- S1 Source/pmc_child_mod.f90
- S1 Source/pmc_general_mod.f90
- S1 Source/pmc_handle_communicator_mod.f90
- S1 Source/pmc_interface_mod.f90
- S1 Source/pmc_mpi_wrapper_mod.f90
- S1 Source/pmc_parent_mod.f90
- S1 Source/poisfft_mod.f90
- S1 Source/poismg_mod.f90
- S1 Source/poismg_noopt.f90
- S1 Source/posix_calls_from_fortran.f90
- S1 Source/pres.f90
- S1 Source/print_1d.f90
- S1 Source/production_e.f90
- S1 Source/prognostic_equations.f90
- S1 Source/progress_bar_mod.f90
- S1 Source/radiation_model_mod.f90
- S1 Source/random_function_mod.f90
- S1 Source/random_gauss.f90
- S1 Source/random_generator_parallel_mod.f90
- S1 Source/read_3d_binary.f90
- S1 Source/read_var_list.f90
- S1 Source/run_control.f90
- S1 Source/set_slicer_attributes_dvrp.f90
- S1 Source/singleton_mod.f90
- S1 Source/sor.f90
- S1 Source/spectra_mod.f90
- S1 Source/subsidence_mod.f90
- S1 Source/sum_up_3d_data.f90
- S1 Source/surface_coupler.f90
- S1 Source/surface_layer_fluxes_mod.f90
- S1 Source/swap_timelevel.f90
- S1 Source/temperton_fft_mod.f90
- S1 Source/time_integration.f90
- S1 Source/time_to_string.f90
- S1 Source/timestep.f90
- S1 Source/timestep_scheme_steering.f90
- S1 Source/transpose.f90
- S1 Source/tridia_solver_mod.f90
- S1 Source/urban_surface_mod.f90
- S1 Source/user_3d_data_averaging.f90
- S1 Source/user_actions.f90
- S1 Source/user_additional_routines.f90
- S1 Source/user_check_data_output.f90
- S1 Source/user_check_data_output_pr.f90
- S1 Source/user_check_parameters.f90
- S1 Source/user_data_output_2d.f90
- S1 Source/user_data_output_3d.f90
- S1 Source/user_data_output_dvrp.f90
- S1 Source/user_data_output_mask.f90
- S1 Source/user_define_netcdf_grid.f90
- S1 Source/user_dvrp_coltab.f90
- S1 Source/user_flight.f90
- S1 Source/user_header.f90
- S1 Source/user_init.f90
- S1 Source/user_init_3d_model.f90
- S1 Source/user_init_flight.f90
- S1 Source/user_init_grid.f90
- S1 Source/user_init_land_surface.f90
- S1 Source/user_init_plant_canopy.f90
- S1 Source/user_init_radiation.f90
- S1 Source/user_init_urban_surface.f90
- S1 Source/user_last_actions.f90
- S1 Source/user_lpm_advec.f90
- S1 Source/user_lpm_init.f90
- S1 Source/user_lpm_set_attributes.f90
- S1 Source/user_module.f90
- S1 Source/user_parin.f90
- S1 Source/user_read_restart_data.f90
- S1 Source/user_spectra.f90
- S1 Source/user_statistics.f90
- S1 Source/vertical_nesting_mod.f90
- S1 Source/virtual_flight_mod.f90
- S1 Source/wall_fluxes.f90
- S1 Source/wind_turbine_model_mod.f90
- S1 Source/write_3d_binary.f90
- S1 Source/write_var_list.f90
