# Supplementary material for: A semi-empirical model of the energy balance closure in the surface layer
Source: PLoS One. 2018 Dec 12;13(12):e0209022. doi: 10.1371/journal.pone.0209022 (PMC6291237; doi:10.1371/journal.pone.0209022)
Supplement: S1 Text — (ZIP) [file pone.0209022.s001.zip › S1 Source/boundary_conds.f90]

!> @file boundary_conds.f90
!------------------------------------------------------------------------------!
! This file is part of PALM.
!
! PALM is free software: you can redistribute it and/or modify it under the
! terms of the GNU General Public License as published by the Free Software
! Foundation, either version 3 of the License, or (at your option) any later
! version.
!
! PALM is distributed in the hope that it will be useful, but WITHOUT ANY
! WARRANTY; without even the implied warranty of MERCHANTABILITY or FITNESS FOR
! A PARTICULAR PURPOSE.  See the GNU General Public License for more details.
!
! You should have received a copy of the GNU General Public License along with
! PALM. If not, see <http://www.gnu.org/licenses/>.
!
! Copyright 1997-2016 Leibniz Universitaet Hannover
!------------------------------------------------------------------------------!
!
! Current revisions:
! -----------------
! 
! 
! Former revisions:
! -----------------
! $Id: boundary_conds.f90 2009 2016-08-30 15:07:36Z SadiqHuq $
!
! 2000 2016-08-20 18:09:15Z knoop
! Forced header and separation lines into 80 columns
! 
! 1992 2016-08-12 15:14:59Z suehring
! Adjustments for top boundary condition for passive scalar
! 
! 1960 2016-07-12 16:34:24Z suehring
! Treat humidity and passive scalar separately
! 
! 1823 2016-04-07 08:57:52Z hoffmann
! Initial version of purely vertical nesting introduced.
!
! 1822 2016-04-07 07:49:42Z hoffmann
! icloud_scheme removed. microphyisics_seifert added.
!
! 1764 2016-02-28 12:45:19Z raasch
! index bug for u_p at left outflow removed
!
! 1762 2016-02-25 12:31:13Z hellstea
! Introduction of nested domain feature
!
! 1742 2016-01-13 09:50:06Z raasch
! bugfix for outflow Neumann boundary conditions at bottom and top
!
! 1717 2015-11-11 15:09:47Z raasch
! Bugfix: index error in outflow conditions for left boundary
!
! 1682 2015-10-07 23:56:08Z knoop
! Code annotations made doxygen readable
! 
! 1410 2014-05-23 12:16:18Z suehring
! Bugfix: set dirichlet boundary condition for passive_scalar at model domain 
! top 
!
! 1399 2014-05-07 11:16:25Z heinze
! Bugfix: set inflow boundary conditions also if no humidity or passive_scalar
! is used.
! 
! 1398 2014-05-07 11:15:00Z heinze
! Dirichlet-condition at the top for u and v changed to u_init and v_init also 
! for large_scale_forcing
! 
! 1380 2014-04-28 12:40:45Z heinze
! Adjust Dirichlet-condition at the top for pt in case of nudging
! 
! 1361 2014-04-16 15:17:48Z hoffmann
! Bottom and top boundary conditions of rain water content (qr) and 
! rain drop concentration (nr) changed to Dirichlet
! 
! 1353 2014-04-08 15:21:23Z heinze
! REAL constants provided with KIND-attribute
!  
! 1320 2014-03-20 08:40:49Z raasch
! ONLY-attribute added to USE-statements,
! kind-parameters added to all INTEGER and REAL declaration statements,
! kinds are defined in new module kinds,
! revision history before 2012 removed,
! comment fields (!:) to be used for variable explanations added to
! all variable declaration statements
!
! 1257 2013-11-08 15:18:40Z raasch
! loop independent clauses added
!
! 1241 2013-10-30 11:36:58Z heinze
! Adjust ug and vg at each timestep in case of large_scale_forcing
!
! 1159 2013-05-21 11:58:22Z fricke
! Bugfix: Neumann boundary conditions for the velocity components at the
! outflow are in fact radiation boundary conditions using the maximum phase
! velocity that ensures numerical stability (CFL-condition).
! Hence, logical operator use_cmax is now used instead of bc_lr_dirneu/_neudir.
! Bugfix: In case of use_cmax at the outflow, u, v, w are replaced by
! u_p, v_p, w_p  
!
! 1115 2013-03-26 18:16:16Z hoffmann
! boundary conditions of two-moment cloud scheme are restricted to Neumann-
! boundary-conditions
!
! 1113 2013-03-10 02:48:14Z raasch
! GPU-porting
! dummy argument "range" removed
! Bugfix: wrong index in loops of radiation boundary condition
!
! 1053 2012-11-13 17:11:03Z hoffmann
! boundary conditions for the two new prognostic equations (nr, qr) of the 
! two-moment cloud scheme
!
! 1036 2012-10-22 13:43:42Z raasch
! code put under GPL (PALM 3.9)
!
! 996 2012-09-07 10:41:47Z raasch
! little reformatting
!
! 978 2012-08-09 08:28:32Z fricke
! Neumann boudnary conditions are added at the inflow boundary for the SGS-TKE.
! Outflow boundary conditions for the velocity components can be set to Neumann
! conditions or to radiation conditions with a horizontal averaged phase
! velocity. 
!
! 875 2012-04-02 15:35:15Z gryschka
! Bugfix in case of dirichlet inflow bc at the right or north boundary
!
! Revision 1.1  1997/09/12 06:21:34  raasch
! Initial revision
!
!
! Description:
! ------------
!> Boundary conditions for the prognostic quantities.
!> One additional bottom boundary condition is applied for the TKE (=(u*)**2)
!> in prandtl_fluxes. The cyclic lateral boundary conditions are implicitly
!> handled in routine exchange_horiz. Pressure boundary conditions are
!> explicitly set in routines pres, poisfft, poismg and sor.
!------------------------------------------------------------------------------!
 SUBROUTINE boundary_conds
 

    USE arrays_3d,                                                             &
        ONLY:  c_u, c_u_m, c_u_m_l, c_v, c_v_m, c_v_m_l, c_w, c_w_m, c_w_m_l,  &
               dzu, e_p, nr_p, pt, pt_p, q, q_p, qr_p, s, s_p, sa, sa_p,       &
               u, ug, u_init, u_m_l, u_m_n, u_m_r, u_m_s, u_p,                 &
               v, vg, v_init, v_m_l, v_m_n, v_m_r, v_m_s, v_p,                 &
               w, w_p, w_m_l, w_m_n, w_m_r, w_m_s, pt_init

    USE control_parameters,                                                    &
        ONLY:  bc_pt_t_val, bc_q_t_val, bc_s_t_val, constant_diffusion,        &
               cloud_physics, dt_3d, humidity,                                 &
               ibc_pt_b, ibc_pt_t, ibc_q_b, ibc_q_t, ibc_s_b, ibc_s_t,         &
               ibc_sa_t, ibc_uv_b, ibc_uv_t, inflow_l, inflow_n, inflow_r,     &
               inflow_s, intermediate_timestep_count, large_scale_forcing,     &
               microphysics_seifert, nest_domain, nest_bound_l, nest_bound_s,  &
               nudging, ocean, outflow_l, outflow_n, outflow_r, outflow_s,     &
               passive_scalar, tsc, use_cmax, coupling_mode

    USE grid_variables,                                                        &
        ONLY:  ddx, ddy, dx, dy

    USE indices,                                                               &
        ONLY:  nx, nxl, nxlg, nxr, nxrg, ny, nyn, nyng, nys, nysg,             &
               nzb, nzb_s_inner, nzb_w_inner, nzt

    USE kinds

    USE pegrid

    USE pmc_interface,                                                         &
        ONLY : nesting_mode


    IMPLICIT NONE

    INTEGER(iwp) ::  i !<
    INTEGER(iwp) ::  j !<
    INTEGER(iwp) ::  k !<

    REAL(wp)    ::  c_max !<
    REAL(wp)    ::  denom !<


!
!-- Bottom boundary 
    IF ( ibc_uv_b == 1 )  THEN
       !$acc kernels present( u_p, v_p )
       u_p(nzb,:,:) = u_p(nzb+1,:,:)
       v_p(nzb,:,:) = v_p(nzb+1,:,:)
       !$acc end kernels
    ENDIF

    !$acc kernels present( nzb_w_inner, w_p )
    DO  i = nxlg, nxrg
       DO  j = nysg, nyng
          w_p(nzb_w_inner(j,i),j,i) = 0.0_wp
       ENDDO
    ENDDO
    !$acc end kernels

!
!-- Top boundary. A nested domain ( ibc_uv_t = 3 ) does not require settings.
    IF ( ibc_uv_t == 0 )  THEN
       !$acc kernels present( u_init, u_p, v_init, v_p )
        u_p(nzt+1,:,:) = u_init(nzt+1)
        v_p(nzt+1,:,:) = v_init(nzt+1)
       !$acc end kernels
    ELSEIF ( ibc_uv_t == 1 )  THEN
       !$acc kernels present( u_p, v_p )
        u_p(nzt+1,:,:) = u_p(nzt,:,:)
        v_p(nzt+1,:,:) = v_p(nzt,:,:)
       !$acc end kernels
    ENDIF

    IF ( .NOT. nest_domain .AND. TRIM(coupling_mode) /= 'vnested_fine'  )  THEN
       !$acc kernels present( w_p )
       w_p(nzt:nzt+1,:,:) = 0.0_wp  ! nzt is not a prognostic level (but cf. pres)
       !$acc end kernels
    ENDIF

!
!-- Temperature at bottom boundary.
!-- In case of coupled runs (ibc_pt_b = 2) the temperature is given by
!-- the sea surface temperature of the coupled ocean model.
    IF ( ibc_pt_b == 0 )  THEN
       !$acc kernels present( nzb_s_inner, pt, pt_p )
       !$acc loop independent
       DO  i = nxlg, nxrg
          !$acc loop independent
          DO  j = nysg, nyng
             pt_p(nzb_s_inner(j,i),j,i) = pt(nzb_s_inner(j,i),j,i)
          ENDDO
       ENDDO
       !$acc end kernels
    ELSEIF ( ibc_pt_b == 1 )  THEN
       !$acc kernels present( nzb_s_inner, pt_p )
       !$acc loop independent
       DO  i = nxlg, nxrg
          !$acc loop independent
          DO  j = nysg, nyng
             pt_p(nzb_s_inner(j,i),j,i) = pt_p(nzb_s_inner(j,i)+1,j,i)
          ENDDO
       ENDDO
      !$acc end kernels
    ENDIF

!
!-- Temperature at top boundary
    IF ( ibc_pt_t == 0 )  THEN
       !$acc kernels present( pt, pt_p )
        pt_p(nzt+1,:,:) = pt(nzt+1,:,:)
!
!--     In case of nudging adjust top boundary to pt which is
!--     read in from NUDGING-DATA
        IF ( nudging )  THEN
           pt_p(nzt+1,:,:) = pt_init(nzt+1)
        ENDIF
       !$acc end kernels
    ELSEIF ( ibc_pt_t == 1 )  THEN
       !$acc kernels present( pt_p )
        pt_p(nzt+1,:,:) = pt_p(nzt,:,:)
       !$acc end kernels
    ELSEIF ( ibc_pt_t == 2 )  THEN
       !$acc kernels present( dzu, pt_p )
        pt_p(nzt+1,:,:) = pt_p(nzt,:,:) + bc_pt_t_val * dzu(nzt+1)
       !$acc end kernels
    ENDIF

!
!-- Boundary conditions for TKE
!-- Generally Neumann conditions with de/dz=0 are assumed
    IF ( .NOT. constant_diffusion )  THEN
       !$acc kernels present( e_p, nzb_s_inner )
       !$acc loop independent
       DO  i = nxlg, nxrg
          !$acc loop independent
          DO  j = nysg, nyng
             e_p(nzb_s_inner(j,i),j,i) = e_p(nzb_s_inner(j,i)+1,j,i)
          ENDDO
       ENDDO
       IF ( .NOT. nest_domain )  THEN
          e_p(nzt+1,:,:) = e_p(nzt,:,:)
       ENDIF
       !$acc end kernels
    ENDIF

!
!-- Boundary conditions for salinity
    IF ( ocean )  THEN
!
!--    Bottom boundary: Neumann condition because salinity flux is always
!--    given
       DO  i = nxlg, nxrg
          DO  j = nysg, nyng
             sa_p(nzb_s_inner(j,i),j,i) = sa_p(nzb_s_inner(j,i)+1,j,i)
          ENDDO
       ENDDO

!
!--    Top boundary: Dirichlet or Neumann
       IF ( ibc_sa_t == 0 )  THEN
           sa_p(nzt+1,:,:) = sa(nzt+1,:,:)
       ELSEIF ( ibc_sa_t == 1 )  THEN
           sa_p(nzt+1,:,:) = sa_p(nzt,:,:)
       ENDIF

    ENDIF

!
!-- Boundary conditions for total water content,
!-- bottom and top boundary (see also temperature)
    IF ( humidity )  THEN
!
!--    Surface conditions for constant_humidity_flux
       IF ( ibc_q_b == 0 ) THEN
          DO  i = nxlg, nxrg
             DO  j = nysg, nyng
                q_p(nzb_s_inner(j,i),j,i) = q(nzb_s_inner(j,i),j,i)
             ENDDO
          ENDDO
       ELSE
          DO  i = nxlg, nxrg
             DO  j = nysg, nyng
                q_p(nzb_s_inner(j,i),j,i) = q_p(nzb_s_inner(j,i)+1,j,i)
             ENDDO
          ENDDO
       ENDIF
!
!--    Top boundary
       IF ( ibc_q_t == 0 ) THEN
          q_p(nzt+1,:,:) = q(nzt+1,:,:)
       ELSEIF ( ibc_q_t == 1 ) THEN
          q_p(nzt+1,:,:) = q_p(nzt,:,:) + bc_q_t_val * dzu(nzt+1)
       ENDIF

       IF ( cloud_physics  .AND.  microphysics_seifert )  THEN
!             
!--       Surface conditions rain water (Dirichlet)
          DO  i = nxlg, nxrg
             DO  j = nysg, nyng
                qr_p(nzb_s_inner(j,i),j,i) = 0.0_wp
                nr_p(nzb_s_inner(j,i),j,i) = 0.0_wp
             ENDDO
          ENDDO
!
!--       Top boundary condition for rain water (Dirichlet)
          qr_p(nzt+1,:,:) = 0.0_wp
          nr_p(nzt+1,:,:) = 0.0_wp
           
       ENDIF
    ENDIF
!
!-- Boundary conditions for scalar,
!-- bottom and top boundary (see also temperature)
    IF ( passive_scalar )  THEN
!
!--    Surface conditions for constant_humidity_flux
       IF ( ibc_s_b == 0 ) THEN
          DO  i = nxlg, nxrg
             DO  j = nysg, nyng
                s_p(nzb_s_inner(j,i),j,i) = s(nzb_s_inner(j,i),j,i)
             ENDDO
          ENDDO
       ELSE
          DO  i = nxlg, nxrg
             DO  j = nysg, nyng
                s_p(nzb_s_inner(j,i),j,i) = s_p(nzb_s_inner(j,i)+1,j,i)
             ENDDO
          ENDDO
       ENDIF
!
!--    Top boundary condition
       IF ( ibc_s_t == 0 )  THEN
          s_p(nzt+1,:,:) = s(nzt+1,:,:)
       ELSEIF ( ibc_s_t == 1 )  THEN
          s_p(nzt+1,:,:) = s_p(nzt,:,:)
       ELSEIF ( ibc_s_t == 2 )  THEN
          s_p(nzt+1,:,:) = s_p(nzt,:,:) + bc_s_t_val * dzu(nzt+1)
       ENDIF

    ENDIF    
!
!-- In case of inflow or nest boundary at the south boundary the boundary for v
!-- is at nys and in case of inflow or nest boundary at the left boundary the
!-- boundary for u is at nxl. Since in prognostic_equations (cache optimized
!-- version) these levels are handled as a prognostic level, boundary values
!-- have to be restored here.
!-- For the SGS-TKE, Neumann boundary conditions are used at the inflow.
    IF ( inflow_s )  THEN
       v_p(:,nys,:) = v_p(:,nys-1,:)
       IF ( .NOT. constant_diffusion ) e_p(:,nys-1,:) = e_p(:,nys,:)
    ELSEIF ( inflow_n )  THEN
       IF ( .NOT. constant_diffusion ) e_p(:,nyn+1,:) = e_p(:,nyn,:)
    ELSEIF ( inflow_l ) THEN
       u_p(:,:,nxl) = u_p(:,:,nxl-1)
       IF ( .NOT. constant_diffusion ) e_p(:,:,nxl-1) = e_p(:,:,nxl)
    ELSEIF ( inflow_r )  THEN
       IF ( .NOT. constant_diffusion ) e_p(:,:,nxr+1) = e_p(:,:,nxr)
    ENDIF

!
!-- The same restoration for u at i=nxl and v at j=nys as above must be made
!-- in case of nest boundaries. This must not be done in case of vertical nesting 
!-- mode as in that case the lateral boundaries are actually cyclic.
    IF ( nesting_mode /= 'vertical' )  THEN
       IF ( nest_bound_s )  THEN
          v_p(:,nys,:) = v_p(:,nys-1,:)
       ENDIF
       IF ( nest_bound_l )  THEN
          u_p(:,:,nxl) = u_p(:,:,nxl-1)
       ENDIF
    ENDIF

!
!-- Lateral boundary conditions for scalar quantities at the outflow
    IF ( outflow_s )  THEN
       pt_p(:,nys-1,:)     = pt_p(:,nys,:)
       IF ( .NOT. constant_diffusion     )  e_p(:,nys-1,:) = e_p(:,nys,:)
       IF ( humidity )  THEN
          q_p(:,nys-1,:) = q_p(:,nys,:)
          IF ( cloud_physics  .AND.  microphysics_seifert )  THEN
             qr_p(:,nys-1,:) = qr_p(:,nys,:)
             nr_p(:,nys-1,:) = nr_p(:,nys,:)
          ENDIF
       ENDIF
       IF ( passive_scalar )  s_p(:,nys-1,:) = s_p(:,nys,:)
    ELSEIF ( outflow_n )  THEN
       pt_p(:,nyn+1,:)     = pt_p(:,nyn,:)
       IF ( .NOT. constant_diffusion     )  e_p(:,nyn+1,:) = e_p(:,nyn,:)
       IF ( humidity )  THEN
          q_p(:,nyn+1,:) = q_p(:,nyn,:)
          IF ( cloud_physics  .AND.  microphysics_seifert )  THEN
             qr_p(:,nyn+1,:) = qr_p(:,nyn,:)
             nr_p(:,nyn+1,:) = nr_p(:,nyn,:)
          ENDIF
       ENDIF
       IF ( passive_scalar )  s_p(:,nyn+1,:) = s_p(:,nyn,:)
    ELSEIF ( outflow_l )  THEN
       pt_p(:,:,nxl-1)     = pt_p(:,:,nxl)
       IF ( .NOT. constant_diffusion     )  e_p(:,:,nxl-1) = e_p(:,:,nxl)
       IF ( humidity )  THEN
          q_p(:,:,nxl-1) = q_p(:,:,nxl)
          IF ( cloud_physics  .AND.  microphysics_seifert )  THEN
             qr_p(:,:,nxl-1) = qr_p(:,:,nxl)
             nr_p(:,:,nxl-1) = nr_p(:,:,nxl)
          ENDIF
       ENDIF
       IF ( passive_scalar )  s_p(:,:,nxl-1) = s_p(:,:,nxl)
    ELSEIF ( outflow_r )  THEN
       pt_p(:,:,nxr+1)     = pt_p(:,:,nxr)
       IF ( .NOT. constant_diffusion     )  e_p(:,:,nxr+1) = e_p(:,:,nxr)
       IF ( humidity )  THEN
          q_p(:,:,nxr+1) = q_p(:,:,nxr)
          IF ( cloud_physics  .AND.  microphysics_seifert )  THEN
             qr_p(:,:,nxr+1) = qr_p(:,:,nxr)
             nr_p(:,:,nxr+1) = nr_p(:,:,nxr)
          ENDIF
       ENDIF
       IF ( passive_scalar )  s_p(:,:,nxr+1) = s_p(:,:,nxr)
    ENDIF

!
!-- Radiation boundary conditions for the velocities at the respective outflow.
!-- The phase velocity is either assumed to the maximum phase velocity that
!-- ensures numerical stability (CFL-condition) or calculated after
!-- Orlanski(1976) and averaged along the outflow boundary.
    IF ( outflow_s )  THEN

       IF ( use_cmax )  THEN
          u_p(:,-1,:) = u(:,0,:)
          v_p(:,0,:)  = v(:,1,:)
          w_p(:,-1,:) = w(:,0,:)          
       ELSEIF ( .NOT. use_cmax )  THEN

          c_max = dy / dt_3d

          c_u_m_l = 0.0_wp 
          c_v_m_l = 0.0_wp
          c_w_m_l = 0.0_wp

          c_u_m = 0.0_wp 
          c_v_m = 0.0_wp
          c_w_m = 0.0_wp

!
!--       Calculate the phase speeds for u, v, and w, first local and then
!--       average along the outflow boundary.
          DO  k = nzb+1, nzt+1
             DO  i = nxl, nxr

                denom = u_m_s(k,0,i) - u_m_s(k,1,i)

                IF ( denom /= 0.0_wp )  THEN
                   c_u(k,i) = -c_max * ( u(k,0,i) - u_m_s(k,0,i) ) / ( denom * tsc(2) )
                   IF ( c_u(k,i) < 0.0_wp )  THEN
                      c_u(k,i) = 0.0_wp
                   ELSEIF ( c_u(k,i) > c_max )  THEN
                      c_u(k,i) = c_max
                   ENDIF
                ELSE
                   c_u(k,i) = c_max
                ENDIF

                denom = v_m_s(k,1,i) - v_m_s(k,2,i)

                IF ( denom /= 0.0_wp )  THEN
                   c_v(k,i) = -c_max * ( v(k,1,i) - v_m_s(k,1,i) ) / ( denom * tsc(2) )
                   IF ( c_v(k,i) < 0.0_wp )  THEN
                      c_v(k,i) = 0.0_wp
                   ELSEIF ( c_v(k,i) > c_max )  THEN
                      c_v(k,i) = c_max
                   ENDIF
                ELSE
                   c_v(k,i) = c_max
                ENDIF

                denom = w_m_s(k,0,i) - w_m_s(k,1,i)

                IF ( denom /= 0.0_wp )  THEN
                   c_w(k,i) = -c_max * ( w(k,0,i) - w_m_s(k,0,i) ) / ( denom * tsc(2) )
                   IF ( c_w(k,i) < 0.0_wp )  THEN
                      c_w(k,i) = 0.0_wp
                   ELSEIF ( c_w(k,i) > c_max )  THEN
                      c_w(k,i) = c_max
                   ENDIF
                ELSE
                   c_w(k,i) = c_max
                ENDIF

                c_u_m_l(k) = c_u_m_l(k) + c_u(k,i)
                c_v_m_l(k) = c_v_m_l(k) + c_v(k,i)
                c_w_m_l(k) = c_w_m_l(k) + c_w(k,i)

             ENDDO
          ENDDO

#if defined( __parallel )   
          IF ( collective_wait )  CALL MPI_BARRIER( comm1dx, ierr )
          CALL MPI_ALLREDUCE( c_u_m_l(nzb+1), c_u_m(nzb+1), nzt-nzb, MPI_REAL, &
                              MPI_SUM, comm1dx, ierr )   
          IF ( collective_wait )  CALL MPI_BARRIER( comm1dx, ierr )
          CALL MPI_ALLREDUCE( c_v_m_l(nzb+1), c_v_m(nzb+1), nzt-nzb, MPI_REAL, &
                              MPI_SUM, comm1dx, ierr )  
          IF ( collective_wait )  CALL MPI_BARRIER( comm1dx, ierr )
          CALL MPI_ALLREDUCE( c_w_m_l(nzb+1), c_w_m(nzb+1), nzt-nzb, MPI_REAL, &
                              MPI_SUM, comm1dx, ierr )  
#else
          c_u_m = c_u_m_l
          c_v_m = c_v_m_l
          c_w_m = c_w_m_l
#endif

          c_u_m = c_u_m / (nx+1)
          c_v_m = c_v_m / (nx+1)
          c_w_m = c_w_m / (nx+1)

!
!--       Save old timelevels for the next timestep
          IF ( intermediate_timestep_count == 1 )  THEN
             u_m_s(:,:,:) = u(:,0:1,:)
             v_m_s(:,:,:) = v(:,1:2,:)
             w_m_s(:,:,:) = w(:,0:1,:)
          ENDIF

!
!--       Calculate the new velocities
          DO  k = nzb+1, nzt+1
             DO  i = nxlg, nxrg
                u_p(k,-1,i) = u(k,-1,i) - dt_3d * tsc(2) * c_u_m(k) *          &
                                       ( u(k,-1,i) - u(k,0,i) ) * ddy

                v_p(k,0,i)  = v(k,0,i)  - dt_3d * tsc(2) * c_v_m(k) *          &
                                       ( v(k,0,i) - v(k,1,i) ) * ddy

                w_p(k,-1,i) = w(k,-1,i) - dt_3d * tsc(2) * c_w_m(k) *          &
                                       ( w(k,-1,i) - w(k,0,i) ) * ddy
             ENDDO
          ENDDO

!
!--       Bottom boundary at the outflow
          IF ( ibc_uv_b == 0 )  THEN
             u_p(nzb,-1,:) = 0.0_wp 
             v_p(nzb,0,:)  = 0.0_wp  
          ELSE                    
             u_p(nzb,-1,:) =  u_p(nzb+1,-1,:)
             v_p(nzb,0,:)  =  v_p(nzb+1,0,:)
          ENDIF
          w_p(nzb,-1,:) = 0.0_wp

!
!--       Top boundary at the outflow
          IF ( ibc_uv_t == 0 )  THEN
             u_p(nzt+1,-1,:) = u_init(nzt+1)
             v_p(nzt+1,0,:)  = v_init(nzt+1)
          ELSE
             u_p(nzt+1,-1,:) = u_p(nzt,-1,:)
             v_p(nzt+1,0,:)  = v_p(nzt,0,:)
          ENDIF
          w_p(nzt:nzt+1,-1,:) = 0.0_wp

       ENDIF

    ENDIF

    IF ( outflow_n )  THEN

       IF ( use_cmax )  THEN
          u_p(:,ny+1,:) = u(:,ny,:)
          v_p(:,ny+1,:) = v(:,ny,:)
          w_p(:,ny+1,:) = w(:,ny,:)          
       ELSEIF ( .NOT. use_cmax )  THEN

          c_max = dy / dt_3d

          c_u_m_l = 0.0_wp 
          c_v_m_l = 0.0_wp
          c_w_m_l = 0.0_wp

          c_u_m = 0.0_wp 
          c_v_m = 0.0_wp
          c_w_m = 0.0_wp

!
!--       Calculate the phase speeds for u, v, and w, first local and then
!--       average along the outflow boundary.
          DO  k = nzb+1, nzt+1
             DO  i = nxl, nxr

                denom = u_m_n(k,ny,i) - u_m_n(k,ny-1,i)

                IF ( denom /= 0.0_wp )  THEN
                   c_u(k,i) = -c_max * ( u(k,ny,i) - u_m_n(k,ny,i) ) / ( denom * tsc(2) )
                   IF ( c_u(k,i) < 0.0_wp )  THEN
                      c_u(k,i) = 0.0_wp
                   ELSEIF ( c_u(k,i) > c_max )  THEN
                      c_u(k,i) = c_max
                   ENDIF
                ELSE
                   c_u(k,i) = c_max
                ENDIF

                denom = v_m_n(k,ny,i) - v_m_n(k,ny-1,i)

                IF ( denom /= 0.0_wp )  THEN
                   c_v(k,i) = -c_max * ( v(k,ny,i) - v_m_n(k,ny,i) ) / ( denom * tsc(2) )
                   IF ( c_v(k,i) < 0.0_wp )  THEN
                      c_v(k,i) = 0.0_wp
                   ELSEIF ( c_v(k,i) > c_max )  THEN
                      c_v(k,i) = c_max
                   ENDIF
                ELSE
                   c_v(k,i) = c_max
                ENDIF

                denom = w_m_n(k,ny,i) - w_m_n(k,ny-1,i)

                IF ( denom /= 0.0_wp )  THEN
                   c_w(k,i) = -c_max * ( w(k,ny,i) - w_m_n(k,ny,i) ) / ( denom * tsc(2) )
                   IF ( c_w(k,i) < 0.0_wp )  THEN
                      c_w(k,i) = 0.0_wp
                   ELSEIF ( c_w(k,i) > c_max )  THEN
                      c_w(k,i) = c_max
                   ENDIF
                ELSE
                   c_w(k,i) = c_max
                ENDIF

                c_u_m_l(k) = c_u_m_l(k) + c_u(k,i)
                c_v_m_l(k) = c_v_m_l(k) + c_v(k,i)
                c_w_m_l(k) = c_w_m_l(k) + c_w(k,i)

             ENDDO
          ENDDO

#if defined( __parallel )   
          IF ( collective_wait )  CALL MPI_BARRIER( comm1dx, ierr )
          CALL MPI_ALLREDUCE( c_u_m_l(nzb+1), c_u_m(nzb+1), nzt-nzb, MPI_REAL, &
                              MPI_SUM, comm1dx, ierr )   
          IF ( collective_wait )  CALL MPI_BARRIER( comm1dx, ierr )
          CALL MPI_ALLREDUCE( c_v_m_l(nzb+1), c_v_m(nzb+1), nzt-nzb, MPI_REAL, &
                              MPI_SUM, comm1dx, ierr )  
          IF ( collective_wait )  CALL MPI_BARRIER( comm1dx, ierr )
          CALL MPI_ALLREDUCE( c_w_m_l(nzb+1), c_w_m(nzb+1), nzt-nzb, MPI_REAL, &
                              MPI_SUM, comm1dx, ierr )  
#else
          c_u_m = c_u_m_l
          c_v_m = c_v_m_l
          c_w_m = c_w_m_l
#endif

          c_u_m = c_u_m / (nx+1)
          c_v_m = c_v_m / (nx+1)
          c_w_m = c_w_m / (nx+1)

!
!--       Save old timelevels for the next timestep
          IF ( intermediate_timestep_count == 1 )  THEN
                u_m_n(:,:,:) = u(:,ny-1:ny,:)
                v_m_n(:,:,:) = v(:,ny-1:ny,:)
                w_m_n(:,:,:) = w(:,ny-1:ny,:)
          ENDIF

!
!--       Calculate the new velocities
          DO  k = nzb+1, nzt+1
             DO  i = nxlg, nxrg
                u_p(k,ny+1,i) = u(k,ny+1,i) - dt_3d * tsc(2) * c_u_m(k) *      &
                                       ( u(k,ny+1,i) - u(k,ny,i) ) * ddy

                v_p(k,ny+1,i) = v(k,ny+1,i)  - dt_3d * tsc(2) * c_v_m(k) *     &
                                       ( v(k,ny+1,i) - v(k,ny,i) ) * ddy

                w_p(k,ny+1,i) = w(k,ny+1,i) - dt_3d * tsc(2) * c_w_m(k) *      &
                                       ( w(k,ny+1,i) - w(k,ny,i) ) * ddy
             ENDDO
          ENDDO

!
!--       Bottom boundary at the outflow
          IF ( ibc_uv_b == 0 )  THEN
             u_p(nzb,ny+1,:) = 0.0_wp
             v_p(nzb,ny+1,:) = 0.0_wp   
          ELSE                    
             u_p(nzb,ny+1,:) =  u_p(nzb+1,ny+1,:)
             v_p(nzb,ny+1,:) =  v_p(nzb+1,ny+1,:)
          ENDIF
          w_p(nzb,ny+1,:) = 0.0_wp

!
!--       Top boundary at the outflow
          IF ( ibc_uv_t == 0 )  THEN
             u_p(nzt+1,ny+1,:) = u_init(nzt+1)
             v_p(nzt+1,ny+1,:) = v_init(nzt+1)
          ELSE
             u_p(nzt+1,ny+1,:) = u_p(nzt,nyn+1,:)
             v_p(nzt+1,ny+1,:) = v_p(nzt,nyn+1,:)
          ENDIF
          w_p(nzt:nzt+1,ny+1,:) = 0.0_wp

       ENDIF

    ENDIF

    IF ( outflow_l )  THEN

       IF ( use_cmax )  THEN
          u_p(:,:,0)  = u(:,:,1)
          v_p(:,:,-1) = v(:,:,0)
          w_p(:,:,-1) = w(:,:,0)          
       ELSEIF ( .NOT. use_cmax )  THEN

          c_max = dx / dt_3d

          c_u_m_l = 0.0_wp 
          c_v_m_l = 0.0_wp
          c_w_m_l = 0.0_wp

          c_u_m = 0.0_wp 
          c_v_m = 0.0_wp
          c_w_m = 0.0_wp

!
!--       Calculate the phase speeds for u, v, and w, first local and then
!--       average along the outflow boundary.
          DO  k = nzb+1, nzt+1
             DO  j = nys, nyn

                denom = u_m_l(k,j,1) - u_m_l(k,j,2)

                IF ( denom /= 0.0_wp )  THEN
                   c_u(k,j) = -c_max * ( u(k,j,1) - u_m_l(k,j,1) ) / ( denom * tsc(2) )
                   IF ( c_u(k,j) < 0.0_wp )  THEN
                      c_u(k,j) = 0.0_wp
                   ELSEIF ( c_u(k,j) > c_max )  THEN
                      c_u(k,j) = c_max
                   ENDIF
                ELSE
                   c_u(k,j) = c_max
                ENDIF

                denom = v_m_l(k,j,0) - v_m_l(k,j,1)

                IF ( denom /= 0.0_wp )  THEN
                   c_v(k,j) = -c_max * ( v(k,j,0) - v_m_l(k,j,0) ) / ( denom * tsc(2) )
                   IF ( c_v(k,j) < 0.0_wp )  THEN
                      c_v(k,j) = 0.0_wp
                   ELSEIF ( c_v(k,j) > c_max )  THEN
                      c_v(k,j) = c_max
                   ENDIF
                ELSE
                   c_v(k,j) = c_max
                ENDIF

                denom = w_m_l(k,j,0) - w_m_l(k,j,1)

                IF ( denom /= 0.0_wp )  THEN
                   c_w(k,j) = -c_max * ( w(k,j,0) - w_m_l(k,j,0) ) / ( denom * tsc(2) )
                   IF ( c_w(k,j) < 0.0_wp )  THEN
                      c_w(k,j) = 0.0_wp
                   ELSEIF ( c_w(k,j) > c_max )  THEN
                      c_w(k,j) = c_max
                   ENDIF
                ELSE
                   c_w(k,j) = c_max
                ENDIF

                c_u_m_l(k) = c_u_m_l(k) + c_u(k,j)
                c_v_m_l(k) = c_v_m_l(k) + c_v(k,j)
                c_w_m_l(k) = c_w_m_l(k) + c_w(k,j)

             ENDDO
          ENDDO

#if defined( __parallel )   
          IF ( collective_wait )  CALL MPI_BARRIER( comm1dy, ierr )
          CALL MPI_ALLREDUCE( c_u_m_l(nzb+1), c_u_m(nzb+1), nzt-nzb, MPI_REAL, &
                              MPI_SUM, comm1dy, ierr )   
          IF ( collective_wait )  CALL MPI_BARRIER( comm1dy, ierr )
          CALL MPI_ALLREDUCE( c_v_m_l(nzb+1), c_v_m(nzb+1), nzt-nzb, MPI_REAL, &
                              MPI_SUM, comm1dy, ierr )  
          IF ( collective_wait )  CALL MPI_BARRIER( comm1dy, ierr )
          CALL MPI_ALLREDUCE( c_w_m_l(nzb+1), c_w_m(nzb+1), nzt-nzb, MPI_REAL, &
                              MPI_SUM, comm1dy, ierr )  
#else
          c_u_m = c_u_m_l
          c_v_m = c_v_m_l
          c_w_m = c_w_m_l
#endif

          c_u_m = c_u_m / (ny+1)
          c_v_m = c_v_m / (ny+1)
          c_w_m = c_w_m / (ny+1)

!
!--       Save old timelevels for the next timestep
          IF ( intermediate_timestep_count == 1 )  THEN
                u_m_l(:,:,:) = u(:,:,1:2)
                v_m_l(:,:,:) = v(:,:,0:1)
                w_m_l(:,:,:) = w(:,:,0:1)
          ENDIF

!
!--       Calculate the new velocities
          DO  k = nzb+1, nzt+1
             DO  j = nysg, nyng
                u_p(k,j,0) = u(k,j,0) - dt_3d * tsc(2) * c_u_m(k) *            &
                                       ( u(k,j,0) - u(k,j,1) ) * ddx

                v_p(k,j,-1) = v(k,j,-1) - dt_3d * tsc(2) * c_v_m(k) *          &
                                       ( v(k,j,-1) - v(k,j,0) ) * ddx

                w_p(k,j,-1) = w(k,j,-1) - dt_3d * tsc(2) * c_w_m(k) *          &
                                       ( w(k,j,-1) - w(k,j,0) ) * ddx
             ENDDO
          ENDDO

!
!--       Bottom boundary at the outflow
          IF ( ibc_uv_b == 0 )  THEN
             u_p(nzb,:,0)  = 0.0_wp 
             v_p(nzb,:,-1) = 0.0_wp
          ELSE                    
             u_p(nzb,:,0)  =  u_p(nzb+1,:,0)
             v_p(nzb,:,-1) =  v_p(nzb+1,:,-1)
          ENDIF
          w_p(nzb,:,-1) = 0.0_wp

!
!--       Top boundary at the outflow
          IF ( ibc_uv_t == 0 )  THEN
             u_p(nzt+1,:,0)  = u_init(nzt+1)
             v_p(nzt+1,:,-1) = v_init(nzt+1)
          ELSE
             u_p(nzt+1,:,0)  = u_p(nzt,:,0)
             v_p(nzt+1,:,-1) = v_p(nzt,:,-1)
          ENDIF
          w_p(nzt:nzt+1,:,-1) = 0.0_wp

       ENDIF

    ENDIF

    IF ( outflow_r )  THEN

       IF ( use_cmax )  THEN
          u_p(:,:,nx+1) = u(:,:,nx)
          v_p(:,:,nx+1) = v(:,:,nx)
          w_p(:,:,nx+1) = w(:,:,nx)          
       ELSEIF ( .NOT. use_cmax )  THEN

          c_max = dx / dt_3d

          c_u_m_l = 0.0_wp 
          c_v_m_l = 0.0_wp
          c_w_m_l = 0.0_wp

          c_u_m = 0.0_wp 
          c_v_m = 0.0_wp
          c_w_m = 0.0_wp

!
!--       Calculate the phase speeds for u, v, and w, first local and then
!--       average along the outflow boundary.
          DO  k = nzb+1, nzt+1
             DO  j = nys, nyn

                denom = u_m_r(k,j,nx) - u_m_r(k,j,nx-1)

                IF ( denom /= 0.0_wp )  THEN
                   c_u(k,j) = -c_max * ( u(k,j,nx) - u_m_r(k,j,nx) ) / ( denom * tsc(2) )
                   IF ( c_u(k,j) < 0.0_wp )  THEN
                      c_u(k,j) = 0.0_wp
                   ELSEIF ( c_u(k,j) > c_max )  THEN
                      c_u(k,j) = c_max
                   ENDIF
                ELSE
                   c_u(k,j) = c_max
                ENDIF

                denom = v_m_r(k,j,nx) - v_m_r(k,j,nx-1)

                IF ( denom /= 0.0_wp )  THEN
                   c_v(k,j) = -c_max * ( v(k,j,nx) - v_m_r(k,j,nx) ) / ( denom * tsc(2) )
                   IF ( c_v(k,j) < 0.0_wp )  THEN
                      c_v(k,j) = 0.0_wp
                   ELSEIF ( c_v(k,j) > c_max )  THEN
                      c_v(k,j) = c_max
                   ENDIF
                ELSE
                   c_v(k,j) = c_max
                ENDIF

                denom = w_m_r(k,j,nx) - w_m_r(k,j,nx-1)

                IF ( denom /= 0.0_wp )  THEN
                   c_w(k,j) = -c_max * ( w(k,j,nx) - w_m_r(k,j,nx) ) / ( denom * tsc(2) )
                   IF ( c_w(k,j) < 0.0_wp )  THEN
                      c_w(k,j) = 0.0_wp
                   ELSEIF ( c_w(k,j) > c_max )  THEN
                      c_w(k,j) = c_max
                   ENDIF
                ELSE
                   c_w(k,j) = c_max
                ENDIF

                c_u_m_l(k) = c_u_m_l(k) + c_u(k,j)
                c_v_m_l(k) = c_v_m_l(k) + c_v(k,j)
                c_w_m_l(k) = c_w_m_l(k) + c_w(k,j)

             ENDDO
          ENDDO

#if defined( __parallel )   
          IF ( collective_wait )  CALL MPI_BARRIER( comm1dy, ierr )
          CALL MPI_ALLREDUCE( c_u_m_l(nzb+1), c_u_m(nzb+1), nzt-nzb, MPI_REAL, &
                              MPI_SUM, comm1dy, ierr )   
          IF ( collective_wait )  CALL MPI_BARRIER( comm1dy, ierr )
          CALL MPI_ALLREDUCE( c_v_m_l(nzb+1), c_v_m(nzb+1), nzt-nzb, MPI_REAL, &
                              MPI_SUM, comm1dy, ierr )  
          IF ( collective_wait )  CALL MPI_BARRIER( comm1dy, ierr )
          CALL MPI_ALLREDUCE( c_w_m_l(nzb+1), c_w_m(nzb+1), nzt-nzb, MPI_REAL, &
                              MPI_SUM, comm1dy, ierr )  
#else
          c_u_m = c_u_m_l
          c_v_m = c_v_m_l
          c_w_m = c_w_m_l
#endif

          c_u_m = c_u_m / (ny+1)
          c_v_m = c_v_m / (ny+1)
          c_w_m = c_w_m / (ny+1)

!
!--       Save old timelevels for the next timestep
          IF ( intermediate_timestep_count == 1 )  THEN
                u_m_r(:,:,:) = u(:,:,nx-1:nx)
                v_m_r(:,:,:) = v(:,:,nx-1:nx)
                w_m_r(:,:,:) = w(:,:,nx-1:nx)
          ENDIF

!
!--       Calculate the new velocities
          DO  k = nzb+1, nzt+1
             DO  j = nysg, nyng
                u_p(k,j,nx+1) = u(k,j,nx+1) - dt_3d * tsc(2) * c_u_m(k) *      &
                                       ( u(k,j,nx+1) - u(k,j,nx) ) * ddx

                v_p(k,j,nx+1) = v(k,j,nx+1) - dt_3d * tsc(2) * c_v_m(k) *      &
                                       ( v(k,j,nx+1) - v(k,j,nx) ) * ddx

                w_p(k,j,nx+1) = w(k,j,nx+1) - dt_3d * tsc(2) * c_w_m(k) *      &
                                       ( w(k,j,nx+1) - w(k,j,nx) ) * ddx
             ENDDO
          ENDDO

!
!--       Bottom boundary at the outflow
          IF ( ibc_uv_b == 0 )  THEN
             u_p(nzb,:,nx+1) = 0.0_wp
             v_p(nzb,:,nx+1) = 0.0_wp 
          ELSE                    
             u_p(nzb,:,nx+1) =  u_p(nzb+1,:,nx+1)
             v_p(nzb,:,nx+1) =  v_p(nzb+1,:,nx+1)
          ENDIF
          w_p(nzb,:,nx+1) = 0.0_wp

!
!--       Top boundary at the outflow
          IF ( ibc_uv_t == 0 )  THEN
             u_p(nzt+1,:,nx+1) = u_init(nzt+1)
             v_p(nzt+1,:,nx+1) = v_init(nzt+1)
          ELSE
             u_p(nzt+1,:,nx+1) = u_p(nzt,:,nx+1)
             v_p(nzt+1,:,nx+1) = v_p(nzt,:,nx+1)
          ENDIF
          w_p(nzt:nzt+1,:,nx+1) = 0.0_wp

       ENDIF

    ENDIF

 END SUBROUTINE boundary_conds
