# Supplementary material for: A semi-empirical model of the energy balance closure in the surface layer
Source: PLoS One. 2018 Dec 12;13(12):e0209022. doi: 10.1371/journal.pone.0209022 (PMC6291237; doi:10.1371/journal.pone.0209022)
Supplement: S1 Text — (ZIP) [file pone.0209022.s001.zip › S1 Source/buoyancy.f90]

!> @file buoyancy.f90
!------------------------------------------------------------------------------!
! This file is part of PALM.
!
! PALM is free software: you can redistribute it and/or modify it under the
! terms of the GNU General Public License as published by the Free Software
! Foundation, either version 3 of the License, or (at your option) any later
! version.
!
! PALM is distributed in the hope that it will be useful, but WITHOUT ANY
! WARRANTY; without even the implied warranty of MERCHANTABILITY or FITNESS FOR
! A PARTICULAR PURPOSE.  See the GNU General Public License for more details.
!
! You should have received a copy of the GNU General Public License along with
! PALM. If not, see <http://www.gnu.org/licenses/>.
!
! Copyright 1997-2016 Leibniz Universitaet Hannover
!------------------------------------------------------------------------------!
!
! Current revisions:
! ------------------
! 
! 
! Former revisions:
! -----------------
! $Id: buoyancy.f90 2009 2016-08-30 15:07:36Z SadiqHuq $
!
! 2000 2016-08-20 18:09:15Z knoop
! Forced header and separation lines into 80 columns
! 
! 1873 2016-04-18 14:50:06Z maronga
! Module renamed (removed _mod)
! 
! 
! 1850 2016-04-08 13:29:27Z maronga
! Module renamed
! 
! 
! 1682 2015-10-07 23:56:08Z knoop
! Code annotations made doxygen readable 
! 
! 1374 2014-04-25 12:55:07Z raasch
! missing variables added to ONLY list
! 
! 1365 2014-04-22 15:03:56Z boeske
! Calculation of reference state in subroutine calc_mean_profile moved to
! subroutine time_integration,
! subroutine calc_mean_profile moved to new file calc_mean_profile.f90
! 
! 1353 2014-04-08 15:21:23Z heinze
! REAL constants provided with KIND-attribute
!
! 1320 2014-03-20 08:40:49Z raasch
! ONLY-attribute added to USE-statements,
! kind-parameters added to all INTEGER and REAL declaration statements,
! kinds are defined in new module kinds,
! revision history before 2012 removed,
! comment fields (!:) to be used for variable explanations added to
! all variable declaration statements
!
! 1257 2013-11-08 15:18:40Z raasch
! vector length (32) removed from openacc clause
!
! 1241 2013-10-30 11:36:58Z heinze
! Generalize calc_mean_profile for wider use: use additional steering 
! character loc 
!
! 1179 2013-06-14 05:57:58Z raasch
! steering of reference state revised (var_reference and pr removed from
! parameter list), use_reference renamed use_single_reference_value
!
! 1171 2013-05-30 11:27:45Z raasch
! openacc statements added to use_reference-case in accelerator version
!
! 1153 2013-05-10 14:33:08Z raasch
! code adjustments of accelerator version required by PGI 12.3 / CUDA 5.0
!
! 1128 2013-04-12 06:19:32Z raasch
! loop index bounds in accelerator version replaced by i_left, i_right, j_south,
! j_north
!
! 1036 2012-10-22 13:43:42Z raasch
! code put under GPL (PALM 3.9)
!
! 1015 2012-09-27 09:23:24Z raasch
! accelerator version (*_acc) added
!
! 1010 2012-09-20 07:59:54Z raasch
! cpp switch __nopointer added for pointer free version
!
! Revision 1.1  1997/08/29 08:56:48  raasch
! Initial revision
!
!
! Description:
! ------------
!> Buoyancy term of the third component of the equation of motion.
!> @attention Humidity is not regarded when using a sloping surface!
!------------------------------------------------------------------------------!
 MODULE buoyancy_mod
 

    PRIVATE
    PUBLIC buoyancy, buoyancy_acc

    INTERFACE buoyancy
       MODULE PROCEDURE buoyancy
       MODULE PROCEDURE buoyancy_ij
    END INTERFACE buoyancy

    INTERFACE buoyancy_acc
       MODULE PROCEDURE buoyancy_acc
    END INTERFACE buoyancy_acc

 CONTAINS


!------------------------------------------------------------------------------!
! Description:
! ------------
!> Call for all grid points
!------------------------------------------------------------------------------!
    SUBROUTINE buoyancy( var, wind_component )

       USE arrays_3d,                                                          &
           ONLY:  pt, pt_slope_ref, ref_state, tend

       USE control_parameters,                                                 &
           ONLY:  atmos_ocean_sign, cos_alpha_surface, g, message_string,      &
                  pt_surface, sin_alpha_surface, sloping_surface

       USE indices,                                                            &
           ONLY:  nxl, nxlg, nxlu, nxr, nxrg, nyn, nyng, nys, nysg, nzb,       &
                  nzb_s_inner, nzt

       USE kinds

       USE pegrid


       IMPLICIT NONE

       INTEGER(iwp) ::  i              !<
       INTEGER(iwp) ::  j              !<
       INTEGER(iwp) ::  k              !<
       INTEGER(iwp) ::  wind_component !<
       
#if defined( __nopointer )
       REAL(wp), DIMENSION(nzb:nzt+1,nysg:nyng,nxlg:nxrg) ::  var !<
#else
       REAL(wp), DIMENSION(:,:,:), POINTER ::  var
#endif


       IF ( .NOT. sloping_surface )  THEN
!
!--       Normal case: horizontal surface
          DO  i = nxl, nxr
             DO  j = nys, nyn
                DO  k = nzb_s_inner(j,i)+1, nzt-1
                   tend(k,j,i) = tend(k,j,i) + atmos_ocean_sign * g * 0.5_wp * &
                          (                                                    &
                             ( var(k,j,i)   - ref_state(k) )   / ref_state(k) + &
                             ( var(k+1,j,i) - ref_state(k+1) ) / ref_state(k+1) &
                          )
                ENDDO
             ENDDO
          ENDDO

       ELSE
!
!--       Buoyancy term for a surface with a slope in x-direction. The equations
!--       for both the u and w velocity-component contain proportionate terms.
!--       Temperature field at time t=0 serves as environmental temperature.
!--       Reference temperature (pt_surface) is the one at the lower left corner
!--       of the total domain.
          IF ( wind_component == 1 )  THEN

             DO  i = nxlu, nxr
                DO  j = nys, nyn
                   DO  k = nzb_s_inner(j,i)+1, nzt-1
                      tend(k,j,i) = tend(k,j,i) + g * sin_alpha_surface *      &
                           0.5_wp * ( ( pt(k,j,i-1)         + pt(k,j,i)         ) &
                                    - ( pt_slope_ref(k,i-1) + pt_slope_ref(k,i) ) &
                                    ) / pt_surface
                   ENDDO
                ENDDO
             ENDDO

          ELSEIF ( wind_component == 3 )  THEN

             DO  i = nxl, nxr
                DO  j = nys, nyn
                   DO  k = nzb_s_inner(j,i)+1, nzt-1
                      tend(k,j,i) = tend(k,j,i) + g * cos_alpha_surface *      &
                           0.5_wp * ( ( pt(k,j,i)         + pt(k+1,j,i)         ) &
                                    - ( pt_slope_ref(k,i) + pt_slope_ref(k+1,i) ) &
                                    ) / pt_surface
                   ENDDO
                ENDDO
            ENDDO

          ELSE
             
             WRITE( message_string, * ) 'no term for component "',             &
                                       wind_component,'"'
             CALL message( 'buoyancy', 'PA0159', 1, 2, 0, 6, 0 )

          ENDIF

       ENDIF

    END SUBROUTINE buoyancy


!------------------------------------------------------------------------------!
! Description:
! ------------
!> Call for all grid points - accelerator version
!------------------------------------------------------------------------------!
    SUBROUTINE buoyancy_acc( var, wind_component )

       USE arrays_3d,                                                          &
           ONLY:  pt, pt_slope_ref, ref_state, tend

       USE control_parameters,                                                 &
           ONLY:  atmos_ocean_sign, cos_alpha_surface, g, message_string,      &
                  pt_surface, sin_alpha_surface, sloping_surface

       USE indices,                                                            &
           ONLY:  i_left, i_right, j_north, j_south, nxl, nxlg, nxlu, nxr,     &
                  nxrg, nyn, nyng, nys, nysg, nzb, nzb_s_inner, nzt

       USE kinds

       USE pegrid


       IMPLICIT NONE

       INTEGER(iwp) ::  i              !<
       INTEGER(iwp) ::  j              !<
       INTEGER(iwp) ::  k              !<
       INTEGER(iwp) ::  wind_component !<
       
#if defined( __nopointer )
       REAL(wp), DIMENSION(nzb:nzt+1,nysg:nyng,nxlg:nxrg) ::  var !<
#else
       REAL(wp), DIMENSION(:,:,:), POINTER ::  var
#endif


       IF ( .NOT. sloping_surface )  THEN
!
!--       Normal case: horizontal surface
          !$acc kernels present( nzb_s_inner, ref_state, tend, var )
          !$acc loop
          DO  i = i_left, i_right
             DO  j = j_south, j_north
                !$acc loop independent vector
                DO  k = nzb_s_inner(j,i)+1, nzt-1
                   tend(k,j,i) = tend(k,j,i) + atmos_ocean_sign * g * 0.5_wp * &
                          (                                                    &
                             ( var(k,j,i)   - ref_state(k) )   / ref_state(k) + &
                             ( var(k+1,j,i) - ref_state(k+1) ) / ref_state(k+1) &
                          )
                ENDDO
             ENDDO
          ENDDO
          !$acc end kernels

       ELSE
!
!--       Buoyancy term for a surface with a slope in x-direction. The equations
!--       for both the u and w velocity-component contain proportionate terms.
!--       Temperature field at time t=0 serves as environmental temperature.
!--       Reference temperature (pt_surface) is the one at the lower left corner
!--       of the total domain.
          IF ( wind_component == 1 )  THEN

             DO  i = nxlu, nxr
                DO  j = nys, nyn
                   DO  k = nzb_s_inner(j,i)+1, nzt-1
                      tend(k,j,i) = tend(k,j,i) + g * sin_alpha_surface *      &
                           0.5_wp * ( ( pt(k,j,i-1)         + pt(k,j,i)         ) &
                                    - ( pt_slope_ref(k,i-1) + pt_slope_ref(k,i) ) &
                                    ) / pt_surface
                   ENDDO
                ENDDO
             ENDDO

          ELSEIF ( wind_component == 3 )  THEN

             DO  i = nxl, nxr
                DO  j = nys, nyn
                   DO  k = nzb_s_inner(j,i)+1, nzt-1
                      tend(k,j,i) = tend(k,j,i) + g * cos_alpha_surface *      &
                           0.5_wp * ( ( pt(k,j,i)         + pt(k+1,j,i)         ) &
                                    - ( pt_slope_ref(k,i) + pt_slope_ref(k+1,i) ) &
                                    ) / pt_surface
                   ENDDO
                ENDDO
            ENDDO

          ELSE

             WRITE( message_string, * ) 'no term for component "',             &
                                       wind_component,'"'
             CALL message( 'buoyancy', 'PA0159', 1, 2, 0, 6, 0 )

          ENDIF

       ENDIF

    END SUBROUTINE buoyancy_acc


!------------------------------------------------------------------------------!
! Description:
! ------------
!> Call for grid point i,j
!> @attention PGI-compiler creates SIGFPE if opt>1 is used! Therefore, opt=1 is
!>            forced by compiler-directive.
!------------------------------------------------------------------------------!
!pgi$r opt=1
    SUBROUTINE buoyancy_ij( i, j, var, wind_component )

       USE arrays_3d,                                                          &
           ONLY:  pt, pt_slope_ref, ref_state, tend

       USE control_parameters,                                                 &
           ONLY:  atmos_ocean_sign, cos_alpha_surface, g, message_string,      &
                  pt_surface, sin_alpha_surface, sloping_surface

       USE indices,                                                            &
           ONLY:  nxlg, nxrg, nyng, nysg, nzb, nzb_s_inner, nzt

       USE kinds

       USE pegrid


       IMPLICIT NONE

       INTEGER(iwp) ::  i              !<
       INTEGER(iwp) ::  j              !<
       INTEGER(iwp) ::  k              !<
       INTEGER(iwp) ::  pr             !<
       INTEGER(iwp) ::  wind_component !<
       
#if defined( __nopointer )
       REAL(wp), DIMENSION(nzb:nzt+1,nysg:nyng,nxlg:nxrg) ::  var !<
#else
       REAL(wp), DIMENSION(:,:,:), POINTER ::  var
#endif


       IF ( .NOT. sloping_surface )  THEN
!
!--       Normal case: horizontal surface
          DO  k = nzb_s_inner(j,i)+1, nzt-1
              tend(k,j,i) = tend(k,j,i) + atmos_ocean_sign * g * 0.5_wp * (    &
                        ( var(k,j,i)   - ref_state(k)   ) / ref_state(k)   +   &
                        ( var(k+1,j,i) - ref_state(k+1) ) / ref_state(k+1)     &
                                                                          )
          ENDDO

       ELSE
!
!--       Buoyancy term for a surface with a slope in x-direction. The equations
!--       for both the u and w velocity-component contain proportionate terms.
!--       Temperature field at time t=0 serves as environmental temperature.
!--       Reference temperature (pt_surface) is the one at the lower left corner
!--       of the total domain.
          IF ( wind_component == 1 )  THEN

             DO  k = nzb_s_inner(j,i)+1, nzt-1
                tend(k,j,i) = tend(k,j,i) + g * sin_alpha_surface *            &
                           0.5_wp * ( ( pt(k,j,i-1)         + pt(k,j,i)         ) &
                                    - ( pt_slope_ref(k,i-1) + pt_slope_ref(k,i) ) &
                                    ) / pt_surface
             ENDDO

          ELSEIF ( wind_component == 3 )  THEN

             DO  k = nzb_s_inner(j,i)+1, nzt-1
                tend(k,j,i) = tend(k,j,i) + g * cos_alpha_surface *            &
                           0.5_wp * ( ( pt(k,j,i)         + pt(k+1,j,i)         ) &
                                    - ( pt_slope_ref(k,i) + pt_slope_ref(k+1,i) ) &
                                    ) / pt_surface
             ENDDO

          ELSE

             WRITE( message_string, * ) 'no term for component "',             &
                                       wind_component,'"'
             CALL message( 'buoyancy', 'PA0159', 1, 2, 0, 6, 0 )

          ENDIF

       ENDIF

    END SUBROUTINE buoyancy_ij

 END MODULE buoyancy_mod
