# Supplementary material for: A semi-empirical model of the energy balance closure in the surface layer
Source: PLoS One. 2018 Dec 12;13(12):e0209022. doi: 10.1371/journal.pone.0209022 (PMC6291237; doi:10.1371/journal.pone.0209022)
Supplement: S1 Text — (ZIP) [file pone.0209022.s001.zip › S1 Source/coriolis.f90]

!> @file coriolis.f90
!------------------------------------------------------------------------------!
! This file is part of PALM.
!
! PALM is free software: you can redistribute it and/or modify it under the
! terms of the GNU General Public License as published by the Free Software
! Foundation, either version 3 of the License, or (at your option) any later
! version.
!
! PALM is distributed in the hope that it will be useful, but WITHOUT ANY
! WARRANTY; without even the implied warranty of MERCHANTABILITY or FITNESS FOR
! A PARTICULAR PURPOSE.  See the GNU General Public License for more details.
!
! You should have received a copy of the GNU General Public License along with
! PALM. If not, see <http://www.gnu.org/licenses/>.
!
! Copyright 1997-2016 Leibniz Universitaet Hannover
!------------------------------------------------------------------------------!
!
! Current revisions:
! -----------------
! 
! 
! Former revisions:
! -----------------
! $Id: coriolis.f90 2009 2016-08-30 15:07:36Z SadiqHuq $
!
! 2000 2016-08-20 18:09:15Z knoop
! Forced header and separation lines into 80 columns
! 
! 1873 2016-04-18 14:50:06Z maronga
! Module renamed (removed _mod)
! 
! 
! 1850 2016-04-08 13:29:27Z maronga
! Module renamed
! 
! 
! 1682 2015-10-07 23:56:08Z knoop
! Code annotations made doxygen readable 
! 
! 1353 2014-04-08 15:21:23Z heinze
! REAL constants provided with KIND-attribute
!
! 1320 2014-03-20 08:40:49Z raasch
! ONLY-attribute added to USE-statements,
! kind-parameters added to all INTEGER and REAL declaration statements,
! kinds are defined in new module kinds,
! revision history before 2012 removed,
! comment fields (!:) to be used for variable explanations added to
! all variable declaration statements
! 
! 1257 2013-11-08 15:18:40Z raasch
! openacc loop and loop vector clauses removed
!
! 1128 2013-04-12 06:19:32Z raasch
! loop index bounds in accelerator version replaced by i_left, i_right, j_south,
! j_north
!
! 1036 2012-10-22 13:43:42Z raasch
! code put under GPL (PALM 3.9)
!
! 1015 2012-09-27 09:23:24Z raasch
! accelerator version (*_acc) added
!
! Revision 1.1  1997/08/29 08:57:38  raasch
! Initial revision
!
!
! Description:
! ------------
!> Computation of all Coriolis terms in the equations of motion.
!------------------------------------------------------------------------------!
 MODULE coriolis_mod
 

    PRIVATE
    PUBLIC coriolis, coriolis_acc

    INTERFACE coriolis
       MODULE PROCEDURE coriolis
       MODULE PROCEDURE coriolis_ij
    END INTERFACE coriolis

    INTERFACE coriolis_acc
       MODULE PROCEDURE coriolis_acc
    END INTERFACE coriolis_acc

 CONTAINS


!------------------------------------------------------------------------------!
! Description:
! ------------
!> Call for all grid points
!------------------------------------------------------------------------------!
    SUBROUTINE coriolis( component )

       USE arrays_3d,                                                          &
           ONLY:  tend, u, ug, v, vg, w 
           
       USE control_parameters,                                                 &
           ONLY:  f, fs, message_string
           
       USE indices,                                                            &
           ONLY:  nxl, nxlu, nxr, nyn, nys, nysv, nzb_u_inner, nzb_v_inner,    &
                  nzb_w_inner, nzt
                   
       USE kinds

       IMPLICIT NONE

       INTEGER(iwp) ::  component  !< 
       INTEGER(iwp) ::  i          !< 
       INTEGER(iwp) ::  j          !< 
       INTEGER(iwp) ::  k          !< 


!
!--    Compute Coriolis terms for the three velocity components
       SELECT CASE ( component )

!
!--       u-component
          CASE ( 1 )
             DO  i = nxlu, nxr
                DO  j = nys, nyn
                   DO  k = nzb_u_inner(j,i)+1, nzt
                      tend(k,j,i) = tend(k,j,i) + f  *    ( 0.25_wp *          &
                                   ( v(k,j,i-1) + v(k,j,i) + v(k,j+1,i-1) +    &
                                     v(k,j+1,i) ) - vg(k) )                    &
                                                - fs *    ( 0.25_wp *          &
                                   ( w(k-1,j,i-1) + w(k-1,j,i) + w(k,j,i-1) +  &
                                     w(k,j,i)   ) &
                                                          )
                   ENDDO
                ENDDO
             ENDDO

!
!--       v-component
          CASE ( 2 )
             DO  i = nxl, nxr
                DO  j = nysv, nyn
                   DO  k = nzb_v_inner(j,i)+1, nzt
                      tend(k,j,i) = tend(k,j,i) - f *     ( 0.25_wp *          &
                                   ( u(k,j-1,i) + u(k,j,i) + u(k,j-1,i+1) +    &
                                     u(k,j,i+1) ) - ug(k) )
                   ENDDO
                ENDDO
             ENDDO

!
!--       w-component
          CASE ( 3 )
             DO  i = nxl, nxr
                DO  j = nys, nyn
                   DO  k = nzb_w_inner(j,i)+1, nzt
                      tend(k,j,i) = tend(k,j,i) + fs * 0.25_wp *               &
                                   ( u(k,j,i) + u(k+1,j,i) + u(k,j,i+1) +      &
                                     u(k+1,j,i+1) )
                   ENDDO
                ENDDO
             ENDDO

          CASE DEFAULT

             WRITE( message_string, * ) ' wrong component: ', component
             CALL message( 'coriolis', 'PA0173', 1, 2, 0, 6, 0 )

       END SELECT

    END SUBROUTINE coriolis


!------------------------------------------------------------------------------!
! Description:
! ------------
!> Call for all grid points - accelerator version
!------------------------------------------------------------------------------!
    SUBROUTINE coriolis_acc( component )

       USE arrays_3d,                                                          &
           ONLY:  tend, u, ug, v, vg, w 
           
       USE control_parameters,                                                 &
           ONLY:  f, fs, message_string
           
       USE indices,                                                            &
           ONLY:  i_left, i_right, j_north, j_south, nzb_u_inner,              &
                  nzb_v_inner, nzb_w_inner, nzt
                   
       USE kinds

       IMPLICIT NONE

       INTEGER(iwp) ::  component  !< 
       INTEGER(iwp) ::  i          !<
       INTEGER(iwp) ::  j          !< 
       INTEGER(iwp) ::  k          !<


!
!--    Compute Coriolis terms for the three velocity components
       SELECT CASE ( component )

!
!--       u-component
          CASE ( 1 )
             !$acc  kernels present( nzb_u_inner, tend, v, vg, w )
             DO  i = i_left, i_right
                DO  j = j_south, j_north
                   DO  k = 1, nzt
                      IF  ( k > nzb_u_inner(j,i) )  THEN
                         tend(k,j,i) = tend(k,j,i) + f  *    ( 0.25_wp *       &
                                      ( v(k,j,i-1) + v(k,j,i) + v(k,j+1,i-1) + &
                                        v(k,j+1,i) ) - vg(k) )                 &
                                                   - fs *    ( 0.25_wp *       &
                                      ( w(k-1,j,i-1) + w(k-1,j,i) + w(k,j,i-1) &
                                        + w(k,j,i)   )                         &
                                                             )
                      ENDIF
                   ENDDO
                ENDDO
             ENDDO
             !$acc end kernels

!
!--       v-component
          CASE ( 2 )
             !$acc  kernels present( nzb_v_inner, tend, u, ug )
             DO  i = i_left, i_right
                DO  j = j_south, j_north
                   DO  k = 1, nzt
                      IF  ( k > nzb_v_inner(j,i) )  THEN
                         tend(k,j,i) = tend(k,j,i) - f *     ( 0.25_wp *       &
                                      ( u(k,j-1,i) + u(k,j,i) + u(k,j-1,i+1) + &
                                        u(k,j,i+1) ) - ug(k) )
                      ENDIF
                   ENDDO
                ENDDO
             ENDDO
             !$acc end kernels

!
!--       w-component
          CASE ( 3 )
             !$acc  kernels present( nzb_w_inner, tend, u )
             DO  i = i_left, i_right
                DO  j = j_south, j_north
                   DO  k = 1, nzt
                      IF  ( k > nzb_w_inner(j,i) )  THEN
                         tend(k,j,i) = tend(k,j,i) + fs * 0.25_wp *            &
                                      ( u(k,j,i) + u(k+1,j,i) + u(k,j,i+1) +   &
                                        u(k+1,j,i+1) )
                      ENDIF
                   ENDDO
                ENDDO
             ENDDO
             !$acc end kernels

          CASE DEFAULT

             WRITE( message_string, * ) ' wrong component: ', component
             CALL message( 'coriolis', 'PA0173', 1, 2, 0, 6, 0 )

       END SELECT

    END SUBROUTINE coriolis_acc


!------------------------------------------------------------------------------!
! Description:
! ------------
!> Call for grid point i,j
!------------------------------------------------------------------------------!
    SUBROUTINE coriolis_ij( i, j, component )

       USE arrays_3d,                                                          &
           ONLY:  tend, u, ug, v, vg, w 
           
       USE control_parameters,                                                 &
           ONLY:  f, fs, message_string
           
       USE indices,                                                            &
           ONLY:  nzb_u_inner, nzb_v_inner, nzb_w_inner, nzt
           
       USE kinds
       
       IMPLICIT NONE

       INTEGER(iwp) ::  component  !< 
       INTEGER(iwp) ::  i          !<
       INTEGER(iwp) ::  j          !< 
       INTEGER(iwp) ::  k          !<

!
!--    Compute Coriolis terms for the three velocity components
       SELECT CASE ( component )

!
!--       u-component
          CASE ( 1 )
             DO  k = nzb_u_inner(j,i)+1, nzt
                tend(k,j,i) = tend(k,j,i) + f  *    ( 0.25_wp *                &
                                ( v(k,j,i-1) + v(k,j,i) + v(k,j+1,i-1) +       &
                                  v(k,j+1,i) ) - vg(k) )                       &
                                          - fs *    ( 0.25_wp *                &
                                ( w(k-1,j,i-1) + w(k-1,j,i) + w(k,j,i-1) +     &
                                  w(k,j,i)   ) )
             ENDDO

!
!--       v-component
          CASE ( 2 )
             DO  k = nzb_v_inner(j,i)+1, nzt
                tend(k,j,i) = tend(k,j,i) - f *     ( 0.25_wp *                &
                                ( u(k,j-1,i) + u(k,j,i) + u(k,j-1,i+1) +       &
                                  u(k,j,i+1) ) - ug(k) )
             ENDDO

!
!--       w-component
          CASE ( 3 )
             DO  k = nzb_w_inner(j,i)+1, nzt
                tend(k,j,i) = tend(k,j,i) + fs * 0.25_wp *                     &
                                ( u(k,j,i) + u(k+1,j,i) + u(k,j,i+1) +         &
                                  u(k+1,j,i+1) )
             ENDDO

          CASE DEFAULT

             WRITE( message_string, * ) ' wrong component: ', component
             CALL message( 'coriolis', 'PA0173', 1, 2, 0, 6, 0 )

       END SELECT

    END SUBROUTINE coriolis_ij

 END MODULE coriolis_mod
