# Supplementary material for: A semi-empirical model of the energy balance closure in the surface layer
Source: PLoS One. 2018 Dec 12;13(12):e0209022. doi: 10.1371/journal.pone.0209022 (PMC6291237; doi:10.1371/journal.pone.0209022)
Supplement: S1 Text — (ZIP) [file pone.0209022.s001.zip › S1 Source/data_output_3d.f90]

!> @file data_output_3d.f90
!------------------------------------------------------------------------------!
! This file is part of PALM.
!
! PALM is free software: you can redistribute it and/or modify it under the
! terms of the GNU General Public License as published by the Free Software
! Foundation, either version 3 of the License, or (at your option) any later
! version.
!
! PALM is distributed in the hope that it will be useful, but WITHOUT ANY
! WARRANTY; without even the implied warranty of MERCHANTABILITY or FITNESS FOR
! A PARTICULAR PURPOSE.  See the GNU General Public License for more details.
!
! You should have received a copy of the GNU General Public License along with
! PALM. If not, see <http://www.gnu.org/licenses/>.
!
! Copyright 1997-2016 Leibniz Universitaet Hannover
!------------------------------------------------------------------------------!
!
! Current revisions:
! ------------------
! 
! 
! Former revisions:
! -----------------
! $Id: data_output_3d.f90 2009 2016-08-30 15:07:36Z SadiqHuq $
!
! 2000 2016-08-20 18:09:15Z knoop
! Forced header and separation lines into 80 columns
! 
! 1980 2016-07-29 15:51:57Z suehring
! Bugfix, in order to steer user-defined output, setting flag found explicitly
! to .F.
! 
! 1976 2016-07-27 13:28:04Z maronga
! Output of radiation quantities is now done directly in the respective module
! 
! 1972 2016-07-26 07:52:02Z maronga
! Output of land surface quantities is now done directly in the respective module.
! Unnecessary directive __parallel removed.
! 
! 1960 2016-07-12 16:34:24Z suehring
! Scalar surface flux added
!
! 1849 2016-04-08 11:33:18Z hoffmann
! prr moved to arrays_3d
!
! 1822 2016-04-07 07:49:42Z hoffmann
! prr vertical dimensions set to nzb_do to nzt_do. Unused variables deleted.
!
! 1808 2016-04-05 19:44:00Z raasch
! test output removed
!
! 1783 2016-03-06 18:36:17Z raasch
! name change of netcdf routines and module + related changes
!
! 1745 2016-02-05 13:06:51Z gronemeier
! Bugfix: test if time axis limit exceeds moved to point after call of check_open
! 
! 1691 2015-10-26 16:17:44Z maronga
! Added output of radiative heating rates for RRTMG
! 
! 1682 2015-10-07 23:56:08Z knoop
! Code annotations made doxygen readable 
! 
! 1585 2015-04-30 07:05:52Z maronga
! Added support for RRTMG
! 
! 1551 2015-03-03 14:18:16Z maronga
! Added suppport for land surface model and radiation model output. In the course
! of this action, the limits for vertical loops have been changed (from nzb and 
! nzt+1 to nzb_do and nzt_do, respectively in order to allow soil model output).
! Moreover, a new vertical grid zs was introduced.
! 
! 1359 2014-04-11 17:15:14Z hoffmann
! New particle structure integrated. 
! 
! 1353 2014-04-08 15:21:23Z heinze
! REAL constants provided with KIND-attribute
! 
! 1327 2014-03-21 11:00:16Z raasch
! parts concerning avs output removed,
! -netcdf output queries
!
! 1320 2014-03-20 08:40:49Z raasch
! ONLY-attribute added to USE-statements,
! kind-parameters added to all INTEGER and REAL declaration statements,
! kinds are defined in new module kinds,
! old module precision_kind is removed,
! revision history before 2012 removed,
! comment fields (!:) to be used for variable explanations added to
! all variable declaration statements
!
! 1318 2014-03-17 13:35:16Z raasch
! barrier argument removed from cpu_log,
! module interfaces removed
!
! 1308 2014-03-13 14:58:42Z fricke
! Check, if the limit of the time dimension is exceeded for parallel output
! To increase the performance for parallel output, the following is done:
! - Update of time axis is only done by PE0
!
! 1244 2013-10-31 08:16:56Z raasch
! Bugfix for index bounds in case of 3d-parallel output
!
! 1115 2013-03-26 18:16:16Z hoffmann
! ql is calculated by calc_liquid_water_content
!
! 1106 2013-03-04 05:31:38Z raasch
! array_kind renamed precision_kind
!
! 1076 2012-12-05 08:30:18Z hoffmann
! Bugfix in output of ql
!
! 1053 2012-11-13 17:11:03Z hoffmann
! +nr, qr, prr, qc and averaged quantities
!
! 1036 2012-10-22 13:43:42Z raasch
! code put under GPL (PALM 3.9)
!
! 1031 2012-10-19 14:35:30Z raasch
! netCDF4 without parallel file support implemented
!
! 1007 2012-09-19 14:30:36Z franke
! Bugfix: missing calculation of ql_vp added
!
! Revision 1.1  1997/09/03 06:29:36  raasch
! Initial revision
!
!
! Description:
! ------------
!> Output of the 3D-arrays in netCDF and/or AVS format.
!------------------------------------------------------------------------------!
 SUBROUTINE data_output_3d( av )
 

    USE arrays_3d,                                                             &
        ONLY:  e, nr, p, pt, prr, q, qc, ql, ql_c, ql_v, qr, rho, s, sa, tend, &
               u, v, vpt, w
        
    USE averaging
        
    USE cloud_parameters,                                                      &
        ONLY:  l_d_cp, pt_d_t
        
    USE control_parameters,                                                    &
        ONLY:  cloud_physics, do3d, do3d_no, do3d_time_count, io_blocks,       &
               io_group, message_string, ntdim_3d, nz_do3d, psolver,           &
               simulated_time, time_since_reference_point
        
    USE cpulog,                                                                &
        ONLY:  log_point, cpu_log
        
    USE indices,                                                               &
        ONLY:  nbgp, nx, nxl, nxlg, nxr, nxrg, ny, nyn, nyng, nys, nysg, nzb
        
    USE kinds
    
    USE land_surface_model_mod,                                                &
        ONLY: land_surface, lsm_data_output_3d, nzb_soil, nzt_soil

#if defined( __netcdf )
    USE NETCDF
#endif

    USE netcdf_interface,                                                      &
        ONLY:  id_set_3d, id_var_do3d, id_var_time_3d, nc_stat,                &
               netcdf_data_format, netcdf_handle_error
        
    USE particle_attributes,                                                   &
        ONLY:  grid_particles, number_of_particles, particles,                 &
               particle_advection_start, prt_count
        
    USE pegrid

    USE radiation_model_mod,                                                   &
        ONLY:  radiation, radiation_data_output_3d


    IMPLICIT NONE

    INTEGER(iwp) ::  av        !< 
    INTEGER(iwp) ::  i         !< 
    INTEGER(iwp) ::  if        !< 
    INTEGER(iwp) ::  j         !< 
    INTEGER(iwp) ::  k         !< 
    INTEGER(iwp) ::  n         !< 
    INTEGER(iwp) ::  nzb_do    !< vertical lower limit for data output
    INTEGER(iwp) ::  nzt_do    !< vertical upper limit for data output

    LOGICAL      ::  found     !< 
    LOGICAL      ::  resorted  !< 

    REAL(wp)     ::  mean_r    !< 
    REAL(wp)     ::  s_r2      !< 
    REAL(wp)     ::  s_r3      !< 

    REAL(sp), DIMENSION(:,:,:), ALLOCATABLE ::  local_pf  !<

    REAL(wp), DIMENSION(:,:,:), POINTER ::  to_be_resorted  !< 

!
!-- Return, if nothing to output
    IF ( do3d_no(av) == 0 )  RETURN

    CALL cpu_log (log_point(14),'data_output_3d','start')

!
!-- Open output file.
!-- Also creates coordinate and fld-file for AVS.
!-- For classic or 64bit netCDF output or output of other (old) data formats,
!-- for a run on more than one PE, each PE opens its own file and
!-- writes the data of its subdomain in binary format (regardless of the format
!-- the user has requested). After the run, these files are combined to one
!-- file by combine_plot_fields in the format requested by the user (netcdf
!-- and/or avs).
!-- For netCDF4/HDF5 output, data is written in parallel into one file.
    IF ( netcdf_data_format < 5 )  THEN
       CALL check_open( 30 )
       IF ( myid == 0 )  CALL check_open( 106+av*10 )
    ELSE
       CALL check_open( 106+av*10 )
    ENDIF

!
!-- For parallel netcdf output the time axis must be limited. Return, if this
!-- limit is exceeded. This could be the case, if the simulated time exceeds 
!-- the given end time by the length of the given output interval.
    IF ( netcdf_data_format > 4 )  THEN
       IF ( do3d_time_count(av) + 1 > ntdim_3d(av) )  THEN
          WRITE ( message_string, * ) 'Output of 3d data is not given at t=',  &
                                      simulated_time, '&because the maximum ', & 
                                      'number of output time levels is ',      &
                                      'exceeded.'
          CALL message( 'data_output_3d', 'PA0387', 0, 1, 0, 6, 0 )
          CALL cpu_log( log_point(14), 'data_output_3d', 'stop' )
          RETURN
       ENDIF
    ENDIF

!
!-- Update the netCDF time axis
!-- In case of parallel output, this is only done by PE0 to increase the
!-- performance.
#if defined( __netcdf )
    do3d_time_count(av) = do3d_time_count(av) + 1
    IF ( myid == 0 )  THEN
       nc_stat = NF90_PUT_VAR( id_set_3d(av), id_var_time_3d(av),           &
                               (/ time_since_reference_point /),            &
                               start = (/ do3d_time_count(av) /),           &
                               count = (/ 1 /) )
       CALL netcdf_handle_error( 'data_output_3d', 376 )
    ENDIF
#endif

!
!-- Loop over all variables to be written.
    if = 1

    DO  WHILE ( do3d(av,if)(1:1) /= ' ' )
!
!--    Store the array chosen on the temporary array.
       resorted = .FALSE.
       nzb_do = nzb
       nzt_do = nz_do3d
!
!--    Set flag to steer output of radiation, land-surface, or user-defined
!--    quantities
       found = .FALSE.
!
!--    Allocate a temporary array with the desired output dimensions.
       ALLOCATE( local_pf(nxlg:nxrg,nysg:nyng,nzb_do:nzt_do) )

       SELECT CASE ( TRIM( do3d(av,if) ) )

          CASE ( 'e' )
             IF ( av == 0 )  THEN
                to_be_resorted => e
             ELSE
                to_be_resorted => e_av
             ENDIF

          CASE ( 'lpt' )
             IF ( av == 0 )  THEN
                to_be_resorted => pt
             ELSE
                to_be_resorted => lpt_av
             ENDIF

          CASE ( 'nr' )
             IF ( av == 0 )  THEN
                to_be_resorted => nr
             ELSE
                to_be_resorted => nr_av
             ENDIF

          CASE ( 'p' )
             IF ( av == 0 )  THEN
                IF ( psolver /= 'sor' )  CALL exchange_horiz( p, nbgp )
                to_be_resorted => p
             ELSE
                IF ( psolver /= 'sor' )  CALL exchange_horiz( p_av, nbgp )
                to_be_resorted => p_av
             ENDIF

          CASE ( 'pc' )  ! particle concentration (requires ghostpoint exchange)
             IF ( av == 0 )  THEN
                IF ( simulated_time >= particle_advection_start )  THEN
                   tend = prt_count
                   CALL exchange_horiz( tend, nbgp )
                ELSE
                   tend = 0.0_wp
                ENDIF
                DO  i = nxlg, nxrg
                   DO  j = nysg, nyng
                      DO  k = nzb_do, nzt_do
                         local_pf(i,j,k) = tend(k,j,i)
                      ENDDO
                   ENDDO
                ENDDO
                resorted = .TRUE.
             ELSE
                CALL exchange_horiz( pc_av, nbgp )
                to_be_resorted => pc_av
             ENDIF

          CASE ( 'pr' )  ! mean particle radius (effective radius)
             IF ( av == 0 )  THEN
                IF ( simulated_time >= particle_advection_start )  THEN
                   DO  i = nxl, nxr
                      DO  j = nys, nyn
                         DO  k = nzb_do, nzt_do
                            number_of_particles = prt_count(k,j,i)
                            IF (number_of_particles <= 0)  CYCLE
                            particles => grid_particles(k,j,i)%particles(1:number_of_particles)
                            s_r2 = 0.0_wp
                            s_r3 = 0.0_wp
                            DO  n = 1, number_of_particles
                               IF ( particles(n)%particle_mask )  THEN
                                  s_r2 = s_r2 + particles(n)%radius**2 * &
                                         particles(n)%weight_factor
                                  s_r3 = s_r3 + particles(n)%radius**3 * &
                                         particles(n)%weight_factor
                               ENDIF
                            ENDDO
                            IF ( s_r2 > 0.0_wp )  THEN
                               mean_r = s_r3 / s_r2
                            ELSE
                               mean_r = 0.0_wp
                            ENDIF
                            tend(k,j,i) = mean_r
                         ENDDO
                      ENDDO
                   ENDDO
                   CALL exchange_horiz( tend, nbgp )
                ELSE
                   tend = 0.0_wp
                ENDIF
                DO  i = nxlg, nxrg
                   DO  j = nysg, nyng
                      DO  k = nzb_do, nzt_do
                         local_pf(i,j,k) = tend(k,j,i)
                      ENDDO
                   ENDDO
                ENDDO
                resorted = .TRUE.
             ELSE
                CALL exchange_horiz( pr_av, nbgp )
                to_be_resorted => pr_av
             ENDIF

          CASE ( 'prr' )
             IF ( av == 0 )  THEN
                CALL exchange_horiz( prr, nbgp )
                DO  i = nxlg, nxrg
                   DO  j = nysg, nyng
                      DO  k = nzb_do, nzt_do
                         local_pf(i,j,k) = prr(k,j,i)
                      ENDDO
                   ENDDO
                ENDDO
             ELSE
                CALL exchange_horiz( prr_av, nbgp )
                DO  i = nxlg, nxrg
                   DO  j = nysg, nyng
                      DO  k = nzb_do, nzt_do
                         local_pf(i,j,k) = prr_av(k,j,i)
                      ENDDO
                   ENDDO
                ENDDO
             ENDIF
             resorted = .TRUE.

          CASE ( 'pt' )
             IF ( av == 0 )  THEN
                IF ( .NOT. cloud_physics ) THEN
                   to_be_resorted => pt
                ELSE
                   DO  i = nxlg, nxrg
                      DO  j = nysg, nyng
                         DO  k = nzb_do, nzt_do
                            local_pf(i,j,k) = pt(k,j,i) + l_d_cp *             &
                                                          pt_d_t(k) *          &
                                                          ql(k,j,i)
                         ENDDO
                      ENDDO
                   ENDDO
                   resorted = .TRUE.
                ENDIF
             ELSE
                to_be_resorted => pt_av
             ENDIF

          CASE ( 'q' )
             IF ( av == 0 )  THEN
                to_be_resorted => q
             ELSE
                to_be_resorted => q_av
             ENDIF

          CASE ( 'qc' )
             IF ( av == 0 )  THEN
                to_be_resorted => qc
             ELSE
                to_be_resorted => qc_av
             ENDIF

          CASE ( 'ql' )
             IF ( av == 0 )  THEN
                to_be_resorted => ql
             ELSE
                to_be_resorted => ql_av
             ENDIF

          CASE ( 'ql_c' )
             IF ( av == 0 )  THEN
                to_be_resorted => ql_c
             ELSE
                to_be_resorted => ql_c_av
             ENDIF

          CASE ( 'ql_v' )
             IF ( av == 0 )  THEN
                to_be_resorted => ql_v
             ELSE
                to_be_resorted => ql_v_av
             ENDIF

          CASE ( 'ql_vp' )
             IF ( av == 0 )  THEN
                IF ( simulated_time >= particle_advection_start )  THEN
                   DO  i = nxl, nxr
                      DO  j = nys, nyn
                         DO  k = nzb_do, nzt_do
                            number_of_particles = prt_count(k,j,i)
                            IF (number_of_particles <= 0)  CYCLE
                            particles => grid_particles(k,j,i)%particles(1:number_of_particles)
                            DO  n = 1, number_of_particles
                               IF ( particles(n)%particle_mask )  THEN
                                  tend(k,j,i) =  tend(k,j,i) +                 &
                                                 particles(n)%weight_factor /  &
                                                 prt_count(k,j,i)
                               ENDIF
                            ENDDO
                         ENDDO
                      ENDDO
                   ENDDO
                   CALL exchange_horiz( tend, nbgp )
                ELSE
                   tend = 0.0_wp
                ENDIF
                DO  i = nxlg, nxrg
                   DO  j = nysg, nyng
                      DO  k = nzb_do, nzt_do
                         local_pf(i,j,k) = tend(k,j,i)
                      ENDDO
                   ENDDO
                ENDDO
                resorted = .TRUE.
             ELSE
                CALL exchange_horiz( ql_vp_av, nbgp )
                to_be_resorted => ql_vp_av
             ENDIF

          CASE ( 'qr' )
             IF ( av == 0 )  THEN
                to_be_resorted => qr
             ELSE
                to_be_resorted => qr_av
             ENDIF

          CASE ( 'qv' )
             IF ( av == 0 )  THEN
                DO  i = nxlg, nxrg
                   DO  j = nysg, nyng
                      DO  k = nzb_do, nzt_do
                         local_pf(i,j,k) = q(k,j,i) - ql(k,j,i)
                      ENDDO
                   ENDDO
                ENDDO
                resorted = .TRUE.
             ELSE
                to_be_resorted => qv_av
             ENDIF

          CASE ( 'rho' )
             IF ( av == 0 )  THEN
                to_be_resorted => rho
             ELSE
                to_be_resorted => rho_av
             ENDIF

          CASE ( 's' )
             IF ( av == 0 )  THEN
                to_be_resorted => s
             ELSE
                to_be_resorted => s_av
             ENDIF

          CASE ( 'sa' )
             IF ( av == 0 )  THEN
                to_be_resorted => sa
             ELSE
                to_be_resorted => sa_av
             ENDIF

          CASE ( 'u' )
             IF ( av == 0 )  THEN
                to_be_resorted => u
             ELSE
                to_be_resorted => u_av
             ENDIF

          CASE ( 'v' )
             IF ( av == 0 )  THEN
                to_be_resorted => v
             ELSE
                to_be_resorted => v_av
             ENDIF

          CASE ( 'vpt' )
             IF ( av == 0 )  THEN
                to_be_resorted => vpt
             ELSE
                to_be_resorted => vpt_av
             ENDIF

          CASE ( 'w' )
             IF ( av == 0 )  THEN
                to_be_resorted => w
             ELSE
                to_be_resorted => w_av
             ENDIF

          CASE DEFAULT

!
!--          Land surface quantity
             IF ( land_surface )  THEN
!
!--             For soil model quantities, it is required to re-allocate local_pf
                nzb_do = nzb_soil
                nzt_do = nzt_soil

                DEALLOCATE ( local_pf )
                ALLOCATE( local_pf(nxlg:nxrg,nysg:nyng,nzb_do:nzt_do) )

                CALL lsm_data_output_3d( av, do3d(av,if), found, local_pf )
                resorted = .TRUE.

!
!--             If no soil model variable was found, re-allocate local_pf
                IF ( .NOT. found )  THEN
                   nzb_do = nzb
                   nzt_do = nz_do3d

                   DEALLOCATE ( local_pf )
                   ALLOCATE( local_pf(nxlg:nxrg,nysg:nyng,nzb_do:nzt_do) )                 
                ENDIF

             ENDIF

!
!--          Radiation quantity
             IF ( .NOT. found  .AND.  radiation )  THEN
                CALL radiation_data_output_3d( av, do3d(av,if), found,         &
                                               local_pf )
                resorted = .TRUE.
             ENDIF

!
!--          User defined quantity
             IF ( .NOT. found )  THEN
                CALL user_data_output_3d( av, do3d(av,if), found, local_pf,    &
                                          nzb_do, nzt_do )
                resorted = .TRUE.
             ENDIF

             IF ( .NOT. found )  THEN
                message_string =  'no output available for: ' //               &
                                  TRIM( do3d(av,if) )
                CALL message( 'data_output_3d', 'PA0182', 0, 0, 0, 6, 0 )
             ENDIF

       END SELECT

!
!--    Resort the array to be output, if not done above
       IF ( .NOT. resorted )  THEN
          DO  i = nxlg, nxrg
             DO  j = nysg, nyng
                DO  k = nzb_do, nzt_do
                   local_pf(i,j,k) = to_be_resorted(k,j,i)
                ENDDO
             ENDDO
          ENDDO
       ENDIF

!
!--    Output of the 3D-array
#if defined( __parallel )
       IF ( netcdf_data_format < 5 )  THEN
!
!--       Non-parallel netCDF output. Data is output in parallel in
!--       FORTRAN binary format here, and later collected into one file by
!--       combine_plot_fields
          IF ( myid == 0 )  THEN
             WRITE ( 30 )  time_since_reference_point,                   &
                           do3d_time_count(av), av
          ENDIF
          DO  i = 0, io_blocks-1
             IF ( i == io_group )  THEN
                WRITE ( 30 )  nxlg, nxrg, nysg, nyng, nzb_do, nzt_do
                WRITE ( 30 )  local_pf(:,:,nzb_do:nzt_do)
             ENDIF

             CALL MPI_BARRIER( comm2d, ierr )

          ENDDO

       ELSE
#if defined( __netcdf )
!
!--       Parallel output in netCDF4/HDF5 format.
!--       Do not output redundant ghost point data except for the
!--       boundaries of the total domain.
          IF ( nxr == nx  .AND.  nyn /= ny )  THEN
             nc_stat = NF90_PUT_VAR( id_set_3d(av), id_var_do3d(av,if),  &
                               local_pf(nxl:nxr+1,nys:nyn,nzb_do:nzt_do),    &
                start = (/ nxl+1, nys+1, nzb_do+1, do3d_time_count(av) /),  &
                count = (/ nxr-nxl+2, nyn-nys+1, nzt_do-nzb_do+1, 1 /) )
          ELSEIF ( nxr /= nx  .AND.  nyn == ny )  THEN
             nc_stat = NF90_PUT_VAR( id_set_3d(av), id_var_do3d(av,if),  &
                               local_pf(nxl:nxr,nys:nyn+1,nzb_do:nzt_do),    &
                start = (/ nxl+1, nys+1, nzb_do+1, do3d_time_count(av) /),  &
                count = (/ nxr-nxl+1, nyn-nys+2, nzt_do-nzb_do+1, 1 /) )
          ELSEIF ( nxr == nx  .AND.  nyn == ny )  THEN
             nc_stat = NF90_PUT_VAR( id_set_3d(av), id_var_do3d(av,if),  &
                             local_pf(nxl:nxr+1,nys:nyn+1,nzb_do:nzt_do  ),  &
                start = (/ nxl+1, nys+1, nzb_do+1, do3d_time_count(av) /),  &
                count = (/ nxr-nxl+2, nyn-nys+2, nzt_do-nzb_do+1, 1 /) )
          ELSE
             nc_stat = NF90_PUT_VAR( id_set_3d(av), id_var_do3d(av,if),  &
                                 local_pf(nxl:nxr,nys:nyn,nzb_do:nzt_do),    &
                start = (/ nxl+1, nys+1, nzb_do+1, do3d_time_count(av) /),  &
                count = (/ nxr-nxl+1, nyn-nys+1, nzt_do-nzb_do+1, 1 /) )
          ENDIF
          CALL netcdf_handle_error( 'data_output_3d', 386 )
#endif
       ENDIF
#else
#if defined( __netcdf )
       nc_stat = NF90_PUT_VAR( id_set_3d(av), id_var_do3d(av,if),        &
                         local_pf(nxl:nxr+1,nys:nyn+1,nzb_do:nzt_do),        &
                         start = (/ 1, 1, 1, do3d_time_count(av) /),     &
                         count = (/ nx+2, ny+2, nzt_do-nzb_do+1, 1 /) )
       CALL netcdf_handle_error( 'data_output_3d', 446 )
#endif
#endif

       if = if + 1

!
!--    Deallocate temporary array
       DEALLOCATE ( local_pf )

    ENDDO

    CALL cpu_log( log_point(14), 'data_output_3d', 'stop' )

!
!-- Formats.
3300 FORMAT ('variable ',I4,'  file=',A,'  filetype=unformatted  skip=',I12/   &
             'label = ',A,A)

 END SUBROUTINE data_output_3d
