# Supplementary material for: A semi-empirical model of the energy balance closure in the surface layer
Source: PLoS One. 2018 Dec 12;13(12):e0209022. doi: 10.1371/journal.pone.0209022 (PMC6291237; doi:10.1371/journal.pone.0209022)
Supplement: S1 Text — (ZIP) [file pone.0209022.s001.zip › S1 Source/diffusion_w.f90]

!> @file diffusion_w.f90
!------------------------------------------------------------------------------!
! This file is part of PALM.
!
! PALM is free software: you can redistribute it and/or modify it under the
! terms of the GNU General Public License as published by the Free Software
! Foundation, either version 3 of the License, or (at your option) any later
! version.
!
! PALM is distributed in the hope that it will be useful, but WITHOUT ANY
! WARRANTY; without even the implied warranty of MERCHANTABILITY or FITNESS FOR
! A PARTICULAR PURPOSE.  See the GNU General Public License for more details.
!
! You should have received a copy of the GNU General Public License along with
! PALM. If not, see <http://www.gnu.org/licenses/>.
!
! Copyright 1997-2016 Leibniz Universitaet Hannover
!------------------------------------------------------------------------------!
!
! Current revisions:
! -----------------
! 
! 
! Former revisions:
! -----------------
! $Id: diffusion_w.f90 2009 2016-08-30 15:07:36Z SadiqHuq $
!
! 2000 2016-08-20 18:09:15Z knoop
! Forced header and separation lines into 80 columns
! 
! 1873 2016-04-18 14:50:06Z maronga
! Module renamed (removed _mod)
! 
! 
! 1850 2016-04-08 13:29:27Z maronga
! Module renamed
! 
! 
! 1682 2015-10-07 23:56:08Z knoop
! Code annotations made doxygen readable 
! 
! 1374 2014-04-25 12:55:07Z raasch
! vsws + vswst removed from acc-present-list
! 
! 1353 2014-04-08 15:21:23Z heinze
! REAL constants provided with KIND-attribute 
! 
! 1340 2014-03-25 19:45:13Z kanani
! REAL constants defined as wp-kind
!
! 1322 2014-03-20 16:38:49Z raasch
! REAL constants defined as wp-kind
!
! 1320 2014-03-20 08:40:49Z raasch
! ONLY-attribute added to USE-statements,
! kind-parameters added to all INTEGER and REAL declaration statements, 
! kinds are defined in new module kinds, 
! revision history before 2012 removed,
! comment fields (!:) to be used for variable explanations added to
! all variable declaration statements 
!
! 1257 2013-11-08 15:18:40Z raasch
! openacc loop and loop vector clauses removed, declare create moved after
! the FORTRAN declaration statement
!
! 1128 2013-04-12 06:19:32Z raasch
! loop index bounds in accelerator version replaced by i_left, i_right, j_south,
! j_north
!
! 1036 2012-10-22 13:43:42Z raasch
! code put under GPL (PALM 3.9)
!
! 1015 2012-09-27 09:23:24Z raasch
! accelerator version (*_acc) added
!
! 1001 2012-09-13 14:08:46Z raasch
! arrays comunicated by module instead of parameter list
!
! 978 2012-08-09 08:28:32Z fricke
! outflow damping layer removed
! kmxm_x/_z and kmxp_x/_z change to kmxm and kmxp
! kmym_y/_z and kmyp_y/_z change to kmym and kmyp
!
! Revision 1.1  1997/09/12 06:24:11  raasch
! Initial revision
!
!
! Description:
! ------------
!> Diffusion term of the w-component
!------------------------------------------------------------------------------!
 MODULE diffusion_w_mod
 

    USE wall_fluxes_mod,                                                       &
        ONLY :  wall_fluxes, wall_fluxes_acc

    PRIVATE
    PUBLIC diffusion_w, diffusion_w_acc

    INTERFACE diffusion_w
       MODULE PROCEDURE diffusion_w
       MODULE PROCEDURE diffusion_w_ij
    END INTERFACE diffusion_w

    INTERFACE diffusion_w_acc
       MODULE PROCEDURE diffusion_w_acc
    END INTERFACE diffusion_w_acc

 CONTAINS


!------------------------------------------------------------------------------!
! Description:
! ------------
!> Call for all grid points
!------------------------------------------------------------------------------!
    SUBROUTINE diffusion_w

       USE arrays_3d,                                                          &          
           ONLY :  ddzu, ddzw, km, tend, u, v, w
           
       USE control_parameters,                                                 & 
           ONLY :  topography
           
       USE grid_variables,                                                     &     
           ONLY :  ddx, ddy, fwxm, fwxp, fwym, fwyp, wall_w_x, wall_w_y
           
       USE indices,                                                            &            
           ONLY :  nxl, nxr, nyn, nys, nzb, nzb_w_inner, nzb_w_outer, nzt
           
       USE kinds

       IMPLICIT NONE

       INTEGER(iwp) ::  i     !<
       INTEGER(iwp) ::  j     !<
       INTEGER(iwp) ::  k     !<
       
       REAL(wp) ::  kmxm  !<
       REAL(wp) ::  kmxp  !<
       REAL(wp) ::  kmym  !<
       REAL(wp) ::  kmyp  !< 

       REAL(wp), DIMENSION(nzb:nzt+1,nys:nyn,nxl:nxr) ::  wsus  !<
       REAL(wp), DIMENSION(nzb:nzt+1,nys:nyn,nxl:nxr) ::  wsvs  !<


!
!--    First calculate horizontal momentum flux w'u' and/or w'v' at vertical
!--    walls, if neccessary
       IF ( topography /= 'flat' )  THEN
          CALL wall_fluxes( wsus, 0.0_wp, 0.0_wp, 0.0_wp, 1.0_wp, nzb_w_inner,             &
                            nzb_w_outer, wall_w_x )
          CALL wall_fluxes( wsvs, 0.0_wp, 0.0_wp, 1.0_wp, 0.0_wp, nzb_w_inner,             &
                            nzb_w_outer, wall_w_y )
       ENDIF

       DO  i = nxl, nxr
          DO  j = nys, nyn
             DO  k = nzb_w_outer(j,i)+1, nzt-1
!
!--             Interpolate eddy diffusivities on staggered gridpoints
                kmxp = 0.25_wp *                                               &
                       ( km(k,j,i)+km(k,j,i+1)+km(k+1,j,i)+km(k+1,j,i+1) )
                kmxm = 0.25_wp *                                               &
                       ( km(k,j,i)+km(k,j,i-1)+km(k+1,j,i)+km(k+1,j,i-1) )
                kmyp = 0.25_wp *                                               &
                       ( km(k,j,i)+km(k+1,j,i)+km(k,j+1,i)+km(k+1,j+1,i) )
                kmym = 0.25_wp *                                               &
                       ( km(k,j,i)+km(k+1,j,i)+km(k,j-1,i)+km(k+1,j-1,i) )

                tend(k,j,i) = tend(k,j,i)                                      &
                      & + ( kmxp * ( w(k,j,i+1)   - w(k,j,i)   ) * ddx         &
                      &   + kmxp * ( u(k+1,j,i+1) - u(k,j,i+1) ) * ddzu(k+1)   &
                      &   - kmxm * ( w(k,j,i)   - w(k,j,i-1) ) * ddx           &
                      &   - kmxm * ( u(k+1,j,i) - u(k,j,i)   ) * ddzu(k+1)     &
                      &   ) * ddx                                              &
                      & + ( kmyp * ( w(k,j+1,i)   - w(k,j,i)   ) * ddy         &
                      &   + kmyp * ( v(k+1,j+1,i) - v(k,j+1,i) ) * ddzu(k+1)   &
                      &   - kmym * ( w(k,j,i)   - w(k,j-1,i) ) * ddy           &
                      &   - kmym * ( v(k+1,j,i) - v(k,j,i)   ) * ddzu(k+1)     &
                      &   ) * ddy                                              &
                      & + 2.0_wp * (                                           &
                      &   km(k+1,j,i) * ( w(k+1,j,i) - w(k,j,i) ) * ddzw(k+1)  &
                      & - km(k,j,i)   * ( w(k,j,i)   - w(k-1,j,i) ) * ddzw(k)  &
                      &            ) * ddzu(k+1)
             ENDDO

!
!--          Wall functions at all vertical walls, where necessary
             IF ( wall_w_x(j,i) /= 0.0_wp  .OR.  wall_w_y(j,i) /= 0.0_wp )  THEN

                DO  k = nzb_w_inner(j,i)+1, nzb_w_outer(j,i)
!
!--                Interpolate eddy diffusivities on staggered gridpoints
                   kmxp = 0.25_wp *                                            &
                          ( km(k,j,i)+km(k,j,i+1)+km(k+1,j,i)+km(k+1,j,i+1) )
                   kmxm = 0.25_wp *                                            &
                          ( km(k,j,i)+km(k,j,i-1)+km(k+1,j,i)+km(k+1,j,i-1) )
                   kmyp = 0.25_wp *                                            &
                          ( km(k,j,i)+km(k+1,j,i)+km(k,j+1,i)+km(k+1,j+1,i) )
                   kmym = 0.25_wp *                                            &
                          ( km(k,j,i)+km(k+1,j,i)+km(k,j-1,i)+km(k+1,j-1,i) )

                   tend(k,j,i) = tend(k,j,i)                                   &
                                 + (   fwxp(j,i) * (                           &
                            kmxp * ( w(k,j,i+1)   - w(k,j,i)   ) * ddx         &
                          + kmxp * ( u(k+1,j,i+1) - u(k,j,i+1) ) * ddzu(k+1)   &
                                                   )                           &
                                     - fwxm(j,i) * (                           &
                            kmxm * ( w(k,j,i)     - w(k,j,i-1) ) * ddx         &
                          + kmxm * ( u(k+1,j,i)   - u(k,j,i)   ) * ddzu(k+1)   &
                                                   )                           &
                                     + wall_w_x(j,i) * wsus(k,j,i)             &
                                   ) * ddx                                     &
                                 + (   fwyp(j,i) * (                           &
                            kmyp * ( w(k,j+1,i)   - w(k,j,i)   ) * ddy         &
                          + kmyp * ( v(k+1,j+1,i) - v(k,j+1,i) ) * ddzu(k+1)   &
                                                   )                           &
                                     - fwym(j,i) * (                           &
                            kmym * ( w(k,j,i)     - w(k,j-1,i) ) * ddy         &
                          + kmym * ( v(k+1,j,i)   - v(k,j,i)   ) * ddzu(k+1)   &
                                                   )                           &
                                     + wall_w_y(j,i) * wsvs(k,j,i)             &
                                   ) * ddy                                     &
                                 + 2.0_wp * (                                  &
                           km(k+1,j,i) * ( w(k+1,j,i) - w(k,j,i) ) * ddzw(k+1) &
                         - km(k,j,i)   * ( w(k,j,i)   - w(k-1,j,i) ) * ddzw(k) &
                                            ) * ddzu(k+1)
                ENDDO
             ENDIF

          ENDDO
       ENDDO

    END SUBROUTINE diffusion_w


!------------------------------------------------------------------------------!
! Description:
! ------------
!> Call for all grid points - accelerator version
!------------------------------------------------------------------------------!
    SUBROUTINE diffusion_w_acc

       USE arrays_3d,                                                          &
           ONLY :  ddzu, ddzw, km, tend, u, v, w
           
       USE control_parameters,                                                 &
           ONLY :  topography
           
       USE grid_variables,                                                     &
           ONLY : ddx, ddy, fwxm, fwxp, fwym, fwyp, wall_w_x, wall_w_y
           
       USE indices,                                                            &
           ONLY :  i_left, i_right, j_north, j_south, nxl, nxr, nyn, nys, nzb, &
                   nzb_w_inner, nzb_w_outer, nzt
                   
       USE kinds

       IMPLICIT NONE

       INTEGER(iwp) ::  i     !<
       INTEGER(iwp) ::  j     !<
       INTEGER(iwp) ::  k     !<
       
       REAL(wp) ::  kmxm  !<
       REAL(wp) ::  kmxp  !<
       REAL(wp) ::  kmym  !<
       REAL(wp) ::  kmyp  !< 

       REAL(wp), DIMENSION(nzb:nzt+1,nys:nyn,nxl:nxr) ::  wsus  !<
       REAL(wp), DIMENSION(nzb:nzt+1,nys:nyn,nxl:nxr) ::  wsvs  !<
       !$acc declare create ( wsus, wsvs )

!
!--    First calculate horizontal momentum flux w'u' and/or w'v' at vertical
!--    walls, if neccessary
       IF ( topography /= 'flat' )  THEN
          CALL wall_fluxes_acc( wsus, 0.0_wp, 0.0_wp, 0.0_wp, 1.0_wp,          &
                                nzb_w_inner, nzb_w_outer, wall_w_x )
          CALL wall_fluxes_acc( wsvs, 0.0_wp, 0.0_wp, 0.0_wp, 1.0_wp,          &
                                nzb_w_inner, nzb_w_outer, wall_w_y )
       ENDIF

       !$acc kernels present ( u, v, w, km, tend )                             &
       !$acc         present ( ddzu, ddzw, fwxm, fwxp, fwym, fwyp, wall_w_x, wall_w_y )           &
       !$acc         present ( nzb_w_inner, nzb_w_outer )
       DO  i = i_left, i_right
          DO  j = j_south, j_north
             DO  k = 1, nzt
                IF ( k > nzb_w_outer(j,i) )  THEN
!
!--                Interpolate eddy diffusivities on staggered gridpoints
                   kmxp = 0.25_wp *                                            &
                          ( km(k,j,i)+km(k,j,i+1)+km(k+1,j,i)+km(k+1,j,i+1) )
                   kmxm = 0.25_wp *                                            &
                          ( km(k,j,i)+km(k,j,i-1)+km(k+1,j,i)+km(k+1,j,i-1) )
                   kmyp = 0.25_wp *                                            &
                          ( km(k,j,i)+km(k+1,j,i)+km(k,j+1,i)+km(k+1,j+1,i) )
                   kmym = 0.25_wp *                                            &
                          ( km(k,j,i)+km(k+1,j,i)+km(k,j-1,i)+km(k+1,j-1,i) )

                   tend(k,j,i) = tend(k,j,i)                                     &
                         & + ( kmxp * ( w(k,j,i+1)   - w(k,j,i)   ) * ddx        &
                         &   + kmxp * ( u(k+1,j,i+1) - u(k,j,i+1) ) * ddzu(k+1)  &
                         &   - kmxm * ( w(k,j,i)   - w(k,j,i-1) ) * ddx          &
                         &   - kmxm * ( u(k+1,j,i) - u(k,j,i)   ) * ddzu(k+1)    &
                         &   ) * ddx                                             &
                         & + ( kmyp * ( w(k,j+1,i)   - w(k,j,i)   ) * ddy        &
                         &   + kmyp * ( v(k+1,j+1,i) - v(k,j+1,i) ) * ddzu(k+1)  &
                         &   - kmym * ( w(k,j,i)   - w(k,j-1,i) ) * ddy          &
                         &   - kmym * ( v(k+1,j,i) - v(k,j,i)   ) * ddzu(k+1)    &
                         &   ) * ddy                                             &
                         & + 2.0_wp * (                                          &
                         &   km(k+1,j,i) * ( w(k+1,j,i) - w(k,j,i) ) * ddzw(k+1) &
                         & - km(k,j,i)   * ( w(k,j,i)   - w(k-1,j,i) ) * ddzw(k) &
                         &            ) * ddzu(k+1)
                ENDIF
             ENDDO

!
!--          Wall functions at all vertical walls, where necessary
             DO  k = 1,nzt

                IF ( k > nzb_w_inner(j,i)  .AND.  k <= nzb_w_outer(j,i)  .AND. &
                     wall_w_x(j,i) /= 0.0_wp  .AND.  wall_w_y(j,i) /= 0.0_wp )  THEN
!
!--                Interpolate eddy diffusivities on staggered gridpoints
                   kmxp = 0.25_wp *                                            &
                          ( km(k,j,i)+km(k,j,i+1)+km(k+1,j,i)+km(k+1,j,i+1) )
                   kmxm = 0.25_wp *                                            &
                          ( km(k,j,i)+km(k,j,i-1)+km(k+1,j,i)+km(k+1,j,i-1) )
                   kmyp = 0.25_wp *                                            &
                          ( km(k,j,i)+km(k+1,j,i)+km(k,j+1,i)+km(k+1,j+1,i) )
                   kmym = 0.25_wp *                                            &
                          ( km(k,j,i)+km(k+1,j,i)+km(k,j-1,i)+km(k+1,j-1,i) )

                   tend(k,j,i) = tend(k,j,i)                                   &
                                 + (   fwxp(j,i) * (                           &
                            kmxp * ( w(k,j,i+1)   - w(k,j,i)   ) * ddx         &
                          + kmxp * ( u(k+1,j,i+1) - u(k,j,i+1) ) * ddzu(k+1)   &
                                                   )                           &
                                     - fwxm(j,i) * (                           &
                            kmxm * ( w(k,j,i)     - w(k,j,i-1) ) * ddx         &
                          + kmxm * ( u(k+1,j,i)   - u(k,j,i)   ) * ddzu(k+1)   &
                                                   )                           &
                                     + wall_w_x(j,i) * wsus(k,j,i)             &
                                   ) * ddx                                     &
                                 + (   fwyp(j,i) * (                           &
                            kmyp * ( w(k,j+1,i)   - w(k,j,i)   ) * ddy         &
                          + kmyp * ( v(k+1,j+1,i) - v(k,j+1,i) ) * ddzu(k+1)   &
                                                   )                           &
                                     - fwym(j,i) * (                           &
                            kmym * ( w(k,j,i)     - w(k,j-1,i) ) * ddy         &
                          + kmym * ( v(k+1,j,i)   - v(k,j,i)   ) * ddzu(k+1)   &
                                                   )                           &
                                     + wall_w_y(j,i) * wsvs(k,j,i)             &
                                   ) * ddy                                     &
                                 + 2.0_wp * (                                  &
                           km(k+1,j,i) * ( w(k+1,j,i) - w(k,j,i) ) * ddzw(k+1) &
                         - km(k,j,i)   * ( w(k,j,i)   - w(k-1,j,i) ) * ddzw(k) &
                                            ) * ddzu(k+1)
                ENDIF
             ENDDO

          ENDDO
       ENDDO
       !$acc end kernels

    END SUBROUTINE diffusion_w_acc


!------------------------------------------------------------------------------!
! Description:
! ------------
!> Call for grid point i,j
!------------------------------------------------------------------------------!
    SUBROUTINE diffusion_w_ij( i, j )

       USE arrays_3d,                                                          &          
           ONLY :  ddzu, ddzw, km, tend, u, v, w
           
       USE control_parameters,                                                 & 
           ONLY :  topography
           
       USE grid_variables,                                                     &     
           ONLY :  ddx, ddy, fwxm, fwxp, fwym, fwyp, wall_w_x, wall_w_y
           
       USE indices,                                                            &            
           ONLY :  nxl, nxr, nyn, nys, nzb, nzb_w_inner, nzb_w_outer, nzt
           
       USE kinds

       IMPLICIT NONE

       INTEGER(iwp) ::  i     !<
       INTEGER(iwp) ::  j     !<
       INTEGER(iwp) ::  k     !<
       
       REAL(wp) ::  kmxm  !<
       REAL(wp) ::  kmxp  !<
       REAL(wp) ::  kmym  !<
       REAL(wp) ::  kmyp  !< 

       REAL(wp), DIMENSION(nzb:nzt+1) ::  wsus
       REAL(wp), DIMENSION(nzb:nzt+1) ::  wsvs


       DO  k = nzb_w_outer(j,i)+1, nzt-1
!
!--       Interpolate eddy diffusivities on staggered gridpoints
          kmxp = 0.25_wp * ( km(k,j,i)+km(k,j,i+1)+km(k+1,j,i)+km(k+1,j,i+1) )
          kmxm = 0.25_wp * ( km(k,j,i)+km(k,j,i-1)+km(k+1,j,i)+km(k+1,j,i-1) )
          kmyp = 0.25_wp * ( km(k,j,i)+km(k+1,j,i)+km(k,j+1,i)+km(k+1,j+1,i) )
          kmym = 0.25_wp * ( km(k,j,i)+km(k+1,j,i)+km(k,j-1,i)+km(k+1,j-1,i) )

          tend(k,j,i) = tend(k,j,i)                                            &
                      & + ( kmxp * ( w(k,j,i+1)   - w(k,j,i)   ) * ddx         &
                      &   + kmxp * ( u(k+1,j,i+1) - u(k,j,i+1) ) * ddzu(k+1)   &
                      &   - kmxm * ( w(k,j,i)   - w(k,j,i-1) ) * ddx           &
                      &   - kmxm * ( u(k+1,j,i) - u(k,j,i)   ) * ddzu(k+1)     &
                      &   ) * ddx                                              &
                      & + ( kmyp * ( w(k,j+1,i)   - w(k,j,i)   ) * ddy         &
                      &   + kmyp * ( v(k+1,j+1,i) - v(k,j+1,i) ) * ddzu(k+1)   &
                      &   - kmym * ( w(k,j,i)   - w(k,j-1,i) ) * ddy           &
                      &   - kmym * ( v(k+1,j,i) - v(k,j,i)   ) * ddzu(k+1)     &
                      &   ) * ddy                                              &
                      & + 2.0_wp * (                                           &
                      &   km(k+1,j,i) * ( w(k+1,j,i) - w(k,j,i) ) * ddzw(k+1)  &
                      & - km(k,j,i)   * ( w(k,j,i)   - w(k-1,j,i) ) * ddzw(k)  &
                      &            ) * ddzu(k+1)
       ENDDO

!
!--    Wall functions at all vertical walls, where necessary
       IF ( wall_w_x(j,i) /= 0.0_wp  .OR.  wall_w_y(j,i) /= 0.0_wp )  THEN

!
!--       Calculate the horizontal momentum fluxes w'u' and/or w'v'
          IF ( wall_w_x(j,i) /= 0.0_wp )  THEN
             CALL wall_fluxes( i, j, nzb_w_inner(j,i)+1, nzb_w_outer(j,i),     &
                               wsus, 0.0_wp, 0.0_wp, 0.0_wp, 1.0_wp )
          ELSE
             wsus = 0.0_wp
          ENDIF

          IF ( wall_w_y(j,i) /= 0.0_wp )  THEN
             CALL wall_fluxes( i, j, nzb_w_inner(j,i)+1, nzb_w_outer(j,i),     &
                               wsvs, 0.0_wp, 0.0_wp, 1.0_wp, 0.0_wp )
          ELSE
             wsvs = 0.0_wp
          ENDIF

          DO  k = nzb_w_inner(j,i)+1, nzb_w_outer(j,i)
!
!--          Interpolate eddy diffusivities on staggered gridpoints
             kmxp = 0.25_wp * ( km(k,j,i)+km(k,j,i+1)+km(k+1,j,i)+km(k+1,j,i+1) )
             kmxm = 0.25_wp * ( km(k,j,i)+km(k,j,i-1)+km(k+1,j,i)+km(k+1,j,i-1) )
             kmyp = 0.25_wp * ( km(k,j,i)+km(k+1,j,i)+km(k,j+1,i)+km(k+1,j+1,i) )
             kmym = 0.25_wp * ( km(k,j,i)+km(k+1,j,i)+km(k,j-1,i)+km(k+1,j-1,i) )

             tend(k,j,i) = tend(k,j,i)                                         &
                                 + (   fwxp(j,i) * (                           &
                            kmxp * ( w(k,j,i+1)   - w(k,j,i)   ) * ddx         &
                          + kmxp * ( u(k+1,j,i+1) - u(k,j,i+1) ) * ddzu(k+1)   &
                                                   )                           &
                                     - fwxm(j,i) * (                           &
                            kmxm * ( w(k,j,i)     - w(k,j,i-1) ) * ddx         &
                          + kmxm * ( u(k+1,j,i)   - u(k,j,i)   ) * ddzu(k+1)   &
                                                   )                           &
                                     + wall_w_x(j,i) * wsus(k)                 &
                                   ) * ddx                                     &
                                 + (   fwyp(j,i) * (                           &
                            kmyp * ( w(k,j+1,i)   - w(k,j,i)   ) * ddy         &
                          + kmyp * ( v(k+1,j+1,i) - v(k,j+1,i) ) * ddzu(k+1)   &
                                                   )                           &
                                     - fwym(j,i) * (                           &
                            kmym * ( w(k,j,i)     - w(k,j-1,i) ) * ddy         &
                          + kmym * ( v(k+1,j,i)   - v(k,j,i)   ) * ddzu(k+1)   &
                                                   )                           &
                                     + wall_w_y(j,i) * wsvs(k)                 &
                                   ) * ddy                                     &
                                 + 2.0_wp * (                                  &
                           km(k+1,j,i) * ( w(k+1,j,i) - w(k,j,i) ) * ddzw(k+1) &
                         - km(k,j,i)   * ( w(k,j,i)   - w(k-1,j,i) ) * ddzw(k) &
                                            ) * ddzu(k+1)
          ENDDO
       ENDIF

    END SUBROUTINE diffusion_w_ij

 END MODULE diffusion_w_mod
