# Supplementary material for: A semi-empirical model of the energy balance closure in the surface layer
Source: PLoS One. 2018 Dec 12;13(12):e0209022. doi: 10.1371/journal.pone.0209022 (PMC6291237; doi:10.1371/journal.pone.0209022)
Supplement: S1 Text — (ZIP) [file pone.0209022.s001.zip › S1 Source/fft_xy_mod.f90]

!> @file fft_xy_mod.f90
!------------------------------------------------------------------------------!
! This file is part of PALM.
!
! PALM is free software: you can redistribute it and/or modify it under the
! terms of the GNU General Public License as published by the Free Software
! Foundation, either version 3 of the License, or (at your option) any later
! version.
!
! PALM is distributed in the hope that it will be useful, but WITHOUT ANY
! WARRANTY; without even the implied warranty of MERCHANTABILITY or FITNESS FOR
! A PARTICULAR PURPOSE.  See the GNU General Public License for more details.
!
! You should have received a copy of the GNU General Public License along with
! PALM. If not, see <http://www.gnu.org/licenses/>.
!
! Copyright 1997-2016 Leibniz Universitaet Hannover
!------------------------------------------------------------------------------!
!
! Current revisions:
! -----------------
! 
! 
! Former revisions:
! -----------------
! $Id: fft_xy_mod.f90 2009 2016-08-30 15:07:36Z SadiqHuq $
!
! 2000 2016-08-20 18:09:15Z knoop
! Forced header and separation lines into 80 columns
! 
! 1850 2016-04-08 13:29:27Z maronga
! Module renamed
! 
! 
! 1815 2016-04-06 13:49:59Z raasch
! cpp-directives for ibmy removed
!
! 1749 2016-02-09 12:19:56Z raasch
! small OpenACC bugfix
!
! 1682 2015-10-07 23:56:08Z knoop
! Code annotations made doxygen readable
!
! 1600 2015-06-11 15:50:12Z raasch
! bugfix: openMP threadprivate statement moved after variable declaration
!
! 1482 2014-10-18 12:34:45Z raasch
! cudafft workaround for data declaration of ar_tmp because of PGI 14.1 bug
!
! 1402 2014-05-09 14:25:13Z raasch
! fortran bugfix for r1392
! 
! 1398 2014-05-07 11:15:00Z heinze
! bugfix: typo removed for KIND in CMPLX function
!
! 1392 2014-05-06 09:10:05Z raasch
! bugfix: KIND attribute added to CMPLX functions
!
! 1374 2014-04-25 12:55:07Z raasch
! bugfixes: missing variables added to ONLY list, dpk renamed dp
!
! 1372 2014-04-24 06:29:32Z raasch
! openMP-bugfix for fftw: some arrays defined as threadprivate
!
! 1353 2014-04-08 15:21:23Z heinze
! REAL constants provided with KIND-attribute 
! 
! 1342 2014-03-26 17:04:47Z kanani
! REAL constants defined as wp-kind
!
! 1322 2014-03-20 16:38:49Z raasch
! REAL functions provided with KIND-attribute
!
! 1320 2014-03-20 08:40:49Z raasch
! ONLY-attribute added to USE-statements,
! kind-parameters added to all INTEGER and REAL declaration statements, 
! kinds are defined in new module kinds, 
! old module precision_kind is removed,
! revision history before 2012 removed,
! comment fields (!:) to be used for variable explanations added to
! all variable declaration statements 
!
! 1304 2014-03-12 10:29:42Z raasch
! openmp bugfix: work1 used in Temperton algorithm must be private
!
! 1257 2013-11-08 15:18:40Z raasch
! openacc loop and loop vector clauses removed, declare create moved after
! the FORTRAN declaration statement
!
! 1219 2013-08-30 09:33:18Z heinze
! bugfix: use own branch for fftw
!
! 1216 2013-08-26 09:31:42Z raasch
! fft_x and fft_y modified for parallel / ovverlapping execution of fft and
! transpositions,
! fftw implemented for 1d-decomposition (fft_x_1d, fft_y_1d)
!
! 1210 2013-08-14 10:58:20Z raasch
! fftw added
!
! 1166 2013-05-24 13:55:44Z raasch
! C_DOUBLE/COMPLEX reset to dpk
!
! 1153 2013-05-10 14:33:08Z raasch
! code adjustment of data types for CUDA fft required by PGI 12.3 / CUDA 5.0
!
! 1111 2013-03-08 23:54:10Z raasch
! further openACC statements added, CUDA branch completely runs on GPU
! bugfix: CUDA fft plans adjusted for domain decomposition (before they always
! used total domain)
!
! 1106 2013-03-04 05:31:38Z raasch
! CUDA fft added
! array_kind renamed precision_kind, 3D- instead of 1D-loops in fft_x and fft_y
! old fft_x, fft_y become fft_x_1d, fft_y_1d and are used for 1D-decomposition
!
! 1092 2013-02-02 11:24:22Z raasch
! variable sizw declared for NEC case only
!
! 1036 2012-10-22 13:43:42Z raasch
! code put under GPL (PALM 3.9)
!
! Revision 1.1  2002/06/11 13:00:49  raasch
! Initial revision
!
!
! Description:
! ------------
!> Fast Fourier transformation along x and y for 1d domain decomposition along x.
!> Original version: Klaus Ketelsen (May 2002)
!------------------------------------------------------------------------------!
 MODULE fft_xy
 

    USE control_parameters,                                                    &
        ONLY:  fft_method, message_string
        
    USE indices,                                                               &
        ONLY:  nx, ny, nz
        
#if defined( __cuda_fft )
    USE ISO_C_BINDING
#elif defined( __fftw )
    USE, INTRINSIC ::  ISO_C_BINDING
#endif

    USE kinds
    
    USE singleton,                                                             &
        ONLY: fftn
    
    USE temperton_fft
    
    USE transpose_indices,                                                     &
        ONLY:  nxl_y, nxr_y, nyn_x, nys_x, nzb_x, nzb_y, nzt_x, nzt_y

    IMPLICIT NONE

    PRIVATE
    PUBLIC fft_x, fft_x_1d, fft_y, fft_y_1d, fft_init, fft_x_m, fft_y_m

    INTEGER(iwp), DIMENSION(:), ALLOCATABLE, SAVE ::  ifax_x  !<
    INTEGER(iwp), DIMENSION(:), ALLOCATABLE, SAVE ::  ifax_y  !<

    LOGICAL, SAVE ::  init_fft = .FALSE.  !<

    REAL(wp), SAVE ::  dnx      !<
    REAL(wp), SAVE ::  dny      !<
    REAL(wp), SAVE ::  sqr_dnx  !<
    REAL(wp), SAVE ::  sqr_dny  !<
    
    REAL(wp), DIMENSION(:), ALLOCATABLE, SAVE ::  trigs_x  !< 
    REAL(wp), DIMENSION(:), ALLOCATABLE, SAVE ::  trigs_y  !<

#if defined( __ibm )
    INTEGER(iwp), PARAMETER ::  nau1 = 20000  !< 
    INTEGER(iwp), PARAMETER ::  nau2 = 22000  !<
!
!-- The following working arrays contain tables and have to be "save" and
!-- shared in OpenMP sense
    REAL(wp), DIMENSION(nau1), SAVE ::  aux1  !< 
    REAL(wp), DIMENSION(nau1), SAVE ::  auy1  !<
    REAL(wp), DIMENSION(nau1), SAVE ::  aux3  !< 
    REAL(wp), DIMENSION(nau1), SAVE ::  auy3  !<
    
#elif defined( __nec )
    INTEGER(iwp), SAVE ::  nz1  !<
    
    REAL(wp), DIMENSION(:), ALLOCATABLE, SAVE ::  trig_xb  !<
    REAL(wp), DIMENSION(:), ALLOCATABLE, SAVE ::  trig_xf  !< 
    REAL(wp), DIMENSION(:), ALLOCATABLE, SAVE ::  trig_yb  !<
    REAL(wp), DIMENSION(:), ALLOCATABLE, SAVE ::  trig_yf  !<
    
#elif defined( __cuda_fft )
    INTEGER(C_INT), SAVE ::  plan_xf  !<
    INTEGER(C_INT), SAVE ::  plan_xi  !<
    INTEGER(C_INT), SAVE ::  plan_yf  !<
    INTEGER(C_INT), SAVE ::  plan_yi  !<
    
    INTEGER(iwp), SAVE   ::  total_points_x_transpo  !<
    INTEGER(iwp), SAVE   ::  total_points_y_transpo  !<
#endif

#if defined( __fftw )
    INCLUDE  'fftw3.f03'
    INTEGER(KIND=C_INT) ::  nx_c  !<
    INTEGER(KIND=C_INT) ::  ny_c  !<
    
    COMPLEX(KIND=C_DOUBLE_COMPLEX), DIMENSION(:), ALLOCATABLE, SAVE ::  x_out  !<
    COMPLEX(KIND=C_DOUBLE_COMPLEX), DIMENSION(:), ALLOCATABLE, SAVE ::         &
       y_out  !<
    
    REAL(KIND=C_DOUBLE), DIMENSION(:), ALLOCATABLE, SAVE ::                    &
       x_in   !<
    REAL(KIND=C_DOUBLE), DIMENSION(:), ALLOCATABLE, SAVE ::                    &
       y_in   !<
    !$OMP THREADPRIVATE( x_out, y_out, x_in, y_in )
    
    
    TYPE(C_PTR), SAVE ::  plan_xf, plan_xi, plan_yf, plan_yi
#endif

!
!-- Public interfaces
    INTERFACE fft_init
       MODULE PROCEDURE fft_init
    END INTERFACE fft_init

    INTERFACE fft_x
       MODULE PROCEDURE fft_x
    END INTERFACE fft_x

    INTERFACE fft_x_1d
       MODULE PROCEDURE fft_x_1d
    END INTERFACE fft_x_1d

    INTERFACE fft_y
       MODULE PROCEDURE fft_y
    END INTERFACE fft_y

    INTERFACE fft_y_1d
       MODULE PROCEDURE fft_y_1d
    END INTERFACE fft_y_1d

    INTERFACE fft_x_m
       MODULE PROCEDURE fft_x_m
    END INTERFACE fft_x_m

    INTERFACE fft_y_m
       MODULE PROCEDURE fft_y_m
    END INTERFACE fft_y_m

 CONTAINS


!------------------------------------------------------------------------------!
! Description:
! ------------
!> @todo Missing subroutine description.
!------------------------------------------------------------------------------!
    SUBROUTINE fft_init

       USE cuda_fft_interfaces

       IMPLICIT NONE

!
!--    The following temporary working arrays have to be on stack or private
!--    in OpenMP sense
#if defined( __ibm )
       REAL(wp), DIMENSION(0:nx+2) ::  workx  !<
       REAL(wp), DIMENSION(0:ny+2) ::  worky  !<
       REAL(wp), DIMENSION(nau2)   ::  aux2   !< 
       REAL(wp), DIMENSION(nau2)   ::  auy2   !< 
       REAL(wp), DIMENSION(nau2)   ::  aux4   !< 
       REAL(wp), DIMENSION(nau2)   ::  auy4   !<
#elif defined( __nec )
       REAL(wp), DIMENSION(0:nx+3,nz+1)   ::  work_x  !<
       REAL(wp), DIMENSION(0:ny+3,nz+1)   ::  work_y  !<
       REAL(wp), DIMENSION(6*(nx+3),nz+1) ::  workx   !<
       REAL(wp), DIMENSION(6*(ny+3),nz+1) ::  worky   !<
#endif 

!
!--    Return, if already called
       IF ( init_fft )  THEN
          RETURN
       ELSE
          init_fft = .TRUE.
       ENDIF

       IF ( fft_method == 'system-specific' )  THEN

          dnx = 1.0_wp / ( nx + 1.0_wp )
          dny = 1.0_wp / ( ny + 1.0_wp )
          sqr_dnx = SQRT( dnx )
          sqr_dny = SQRT( dny )
#if defined( __ibm )
!
!--       Initialize tables for fft along x
          CALL DRCFT( 1, workx, 1, workx, 1, nx+1, 1,  1, sqr_dnx, aux1, nau1, &
                      aux2, nau2 )
          CALL DCRFT( 1, workx, 1, workx, 1, nx+1, 1, -1, sqr_dnx, aux3, nau1, &
                      aux4, nau2 )
!
!--       Initialize tables for fft along y
          CALL DRCFT( 1, worky, 1, worky, 1, ny+1, 1,  1, sqr_dny, auy1, nau1, &
                      auy2, nau2 )
          CALL DCRFT( 1, worky, 1, worky, 1, ny+1, 1, -1, sqr_dny, auy3, nau1, &
                      auy4, nau2 )
#elif defined( __nec )
          message_string = 'fft method "' // TRIM( fft_method) // &
                           '" currently does not work on NEC'
          CALL message( 'fft_init', 'PA0187', 1, 2, 0, 6, 0 )

          ALLOCATE( trig_xb(2*(nx+1)), trig_xf(2*(nx+1)),                      &
                    trig_yb(2*(ny+1)), trig_yf(2*(ny+1)) )

          work_x = 0.0_wp
          work_y = 0.0_wp
          nz1  = nz + MOD( nz+1, 2 )  ! odd nz slows down fft significantly
                                      ! when using the NEC ffts

!
!--       Initialize tables for fft along x (non-vector and vector case (M))
          CALL DZFFT( 0, nx+1, sqr_dnx, work_x, work_x, trig_xf, workx, 0 )
          CALL ZDFFT( 0, nx+1, sqr_dnx, work_x, work_x, trig_xb, workx, 0 )
          CALL DZFFTM( 0, nx+1, nz1, sqr_dnx, work_x, nx+4, work_x, nx+4,      &
                       trig_xf, workx, 0 )
          CALL ZDFFTM( 0, nx+1, nz1, sqr_dnx, work_x, nx+4, work_x, nx+4,      &
                       trig_xb, workx, 0 )
!
!--       Initialize tables for fft along y (non-vector and vector case (M))
          CALL DZFFT( 0, ny+1, sqr_dny, work_y, work_y, trig_yf, worky, 0 )
          CALL ZDFFT( 0, ny+1, sqr_dny, work_y, work_y, trig_yb, worky, 0 )
          CALL DZFFTM( 0, ny+1, nz1, sqr_dny, work_y, ny+4, work_y, ny+4,      &
                       trig_yf, worky, 0 )
          CALL ZDFFTM( 0, ny+1, nz1, sqr_dny, work_y, ny+4, work_y, ny+4,      &
                       trig_yb, worky, 0 )
#elif defined( __cuda_fft )
          total_points_x_transpo = (nx+1) * (nyn_x-nys_x+1) * (nzt_x-nzb_x+1)
          total_points_y_transpo = (ny+1) * (nxr_y-nxl_y+1) * (nzt_y-nzb_y+1)
          CALL CUFFTPLAN1D( plan_xf, nx+1, CUFFT_D2Z, (nyn_x-nys_x+1) * (nzt_x-nzb_x+1) )
          CALL CUFFTPLAN1D( plan_xi, nx+1, CUFFT_Z2D, (nyn_x-nys_x+1) * (nzt_x-nzb_x+1) )
          CALL CUFFTPLAN1D( plan_yf, ny+1, CUFFT_D2Z, (nxr_y-nxl_y+1) * (nzt_y-nzb_y+1) )
          CALL CUFFTPLAN1D( plan_yi, ny+1, CUFFT_Z2D, (nxr_y-nxl_y+1) * (nzt_y-nzb_y+1) )
#else
          message_string = 'no system-specific fft-call available'
          CALL message( 'fft_init', 'PA0188', 1, 2, 0, 6, 0 )
#endif
       ELSEIF ( fft_method == 'temperton-algorithm' )  THEN
!
!--       Temperton-algorithm
!--       Initialize tables for fft along x and y
          ALLOCATE( ifax_x(nx+1), ifax_y(ny+1), trigs_x(nx+1), trigs_y(ny+1) )

          CALL set99( trigs_x, ifax_x, nx+1 )
          CALL set99( trigs_y, ifax_y, ny+1 )

       ELSEIF ( fft_method == 'fftw' )  THEN
!
!--       FFTW
#if defined( __fftw )
          nx_c = nx+1
          ny_c = ny+1
          !$OMP PARALLEL
          ALLOCATE( x_in(0:nx+2), y_in(0:ny+2), x_out(0:(nx+1)/2),             &
                    y_out(0:(ny+1)/2) )
          !$OMP END PARALLEL
          plan_xf = FFTW_PLAN_DFT_R2C_1D( nx_c, x_in, x_out, FFTW_ESTIMATE )
          plan_xi = FFTW_PLAN_DFT_C2R_1D( nx_c, x_out, x_in, FFTW_ESTIMATE )
          plan_yf = FFTW_PLAN_DFT_R2C_1D( ny_c, y_in, y_out, FFTW_ESTIMATE )
          plan_yi = FFTW_PLAN_DFT_C2R_1D( ny_c, y_out, y_in, FFTW_ESTIMATE )
#else
          message_string = 'preprocessor switch for fftw is missing'
          CALL message( 'fft_init', 'PA0080', 1, 2, 0, 6, 0 )
#endif

       ELSEIF ( fft_method == 'singleton-algorithm' )  THEN

          CONTINUE

       ELSE

          message_string = 'fft method "' // TRIM( fft_method) // &
                           '" not available'
          CALL message( 'fft_init', 'PA0189', 1, 2, 0, 6, 0 )
       ENDIF

    END SUBROUTINE fft_init


!------------------------------------------------------------------------------!
! Description:
! ------------
!> Fourier-transformation along x-direction.                 
!> Version for 2D-decomposition.
!> It uses internal algorithms (Singleton or Temperton) or      
!> system-specific routines, if they are available           
!------------------------------------------------------------------------------!
 
    SUBROUTINE fft_x( ar, direction, ar_2d )


       USE cuda_fft_interfaces
#if defined( __cuda_fft )
       USE ISO_C_BINDING
#endif

       IMPLICIT NONE

       CHARACTER (LEN=*) ::  direction  !<
       
       COMPLEX(wp), DIMENSION(:), ALLOCATABLE ::  cwork  !<

       INTEGER(iwp) ::  i          !< 
       INTEGER(iwp) ::  ishape(1)  !<
       INTEGER(iwp) ::  j          !<
       INTEGER(iwp) ::  k          !<

       LOGICAL ::  forward_fft !<
       
       REAL(wp), DIMENSION(0:nx+2) ::  work   !<
       REAL(wp), DIMENSION(nx+2)   ::  work1  !<
       
#if defined( __ibm )
       REAL(wp), DIMENSION(nau2) ::  aux2  !< 
       REAL(wp), DIMENSION(nau2) ::  aux4  !<
#elif defined( __nec )
       REAL(wp), DIMENSION(6*(nx+1)) ::  work2  !<
#elif defined( __cuda_fft )
       COMPLEX(dp), DIMENSION(0:(nx+1)/2,nys_x:nyn_x,nzb_x:nzt_x) ::           &
          ar_tmp  !<
       ! following does not work for PGI 14.1 -> to be removed later
       ! !$acc declare create( ar_tmp )
#endif

       REAL(wp), DIMENSION(0:nx,nys_x:nyn_x), OPTIONAL   ::                    &
          ar_2d   !<
       REAL(wp), DIMENSION(0:nx,nys_x:nyn_x,nzb_x:nzt_x) ::                    &
          ar      !<

       IF ( direction == 'forward' )  THEN
          forward_fft = .TRUE.
       ELSE
          forward_fft = .FALSE.
       ENDIF

       IF ( fft_method == 'singleton-algorithm' )  THEN

!
!--       Performing the fft with singleton's software works on every system,
!--       since it is part of the model
          ALLOCATE( cwork(0:nx) )
      
          IF ( forward_fft )   then

             !$OMP PARALLEL PRIVATE ( cwork, i, ishape, j, k )
             !$OMP DO
             DO  k = nzb_x, nzt_x
                DO  j = nys_x, nyn_x

                   DO  i = 0, nx
                      cwork(i) = CMPLX( ar(i,j,k), KIND=wp )
                   ENDDO

                   ishape = SHAPE( cwork )
                   CALL FFTN( cwork, ishape )

                   DO  i = 0, (nx+1)/2
                      ar(i,j,k) = REAL( cwork(i), KIND=wp )
                   ENDDO
                   DO  i = 1, (nx+1)/2 - 1
                      ar(nx+1-i,j,k) = -AIMAG( cwork(i) )
                   ENDDO

                ENDDO
             ENDDO
             !$OMP END PARALLEL

          ELSE

             !$OMP PARALLEL PRIVATE ( cwork, i, ishape, j, k )
             !$OMP DO
             DO  k = nzb_x, nzt_x
                DO  j = nys_x, nyn_x

                   cwork(0) = CMPLX( ar(0,j,k), 0.0_wp, KIND=wp )
                   DO  i = 1, (nx+1)/2 - 1
                      cwork(i)      = CMPLX( ar(i,j,k), -ar(nx+1-i,j,k),       &
                                             KIND=wp )
                      cwork(nx+1-i) = CMPLX( ar(i,j,k),  ar(nx+1-i,j,k),       &
                                             KIND=wp )
                   ENDDO
                   cwork((nx+1)/2) = CMPLX( ar((nx+1)/2,j,k), 0.0_wp, KIND=wp )

                   ishape = SHAPE( cwork )
                   CALL FFTN( cwork, ishape, inv = .TRUE. )

                   DO  i = 0, nx
                      ar(i,j,k) = REAL( cwork(i), KIND=wp )
                   ENDDO

                ENDDO
             ENDDO
             !$OMP END PARALLEL

          ENDIF

          DEALLOCATE( cwork )

       ELSEIF ( fft_method == 'temperton-algorithm' )  THEN

!
!--       Performing the fft with Temperton's software works on every system,
!--       since it is part of the model
          IF ( forward_fft )  THEN

             !$OMP PARALLEL PRIVATE ( work, work1, i, j, k )
             !$OMP DO
             DO  k = nzb_x, nzt_x
                DO  j = nys_x, nyn_x

                   work(0:nx) = ar(0:nx,j,k)
                   CALL fft991cy( work, work1, trigs_x, ifax_x, 1, nx+1, nx+1, 1, -1 )

                   DO  i = 0, (nx+1)/2
                      ar(i,j,k) = work(2*i)
                   ENDDO
                   DO  i = 1, (nx+1)/2 - 1
                      ar(nx+1-i,j,k) = work(2*i+1)
                   ENDDO

                ENDDO
             ENDDO
             !$OMP END PARALLEL

          ELSE

             !$OMP PARALLEL PRIVATE ( work, work1, i, j, k )
             !$OMP DO
             DO  k = nzb_x, nzt_x
                DO  j = nys_x, nyn_x

                   DO  i = 0, (nx+1)/2
                      work(2*i) = ar(i,j,k)
                   ENDDO
                   DO  i = 1, (nx+1)/2 - 1
                      work(2*i+1) = ar(nx+1-i,j,k)
                   ENDDO
                   work(1)    = 0.0_wp
                   work(nx+2) = 0.0_wp

                   CALL fft991cy( work, work1, trigs_x, ifax_x, 1, nx+1, nx+1, 1, 1 )
                   ar(0:nx,j,k) = work(0:nx)

                ENDDO
             ENDDO
             !$OMP END PARALLEL

          ENDIF

       ELSEIF ( fft_method == 'fftw' )  THEN

#if defined( __fftw )
          IF ( forward_fft )  THEN

             !$OMP PARALLEL PRIVATE ( work, i, j, k )
             !$OMP DO
             DO  k = nzb_x, nzt_x
                DO  j = nys_x, nyn_x

                   x_in(0:nx) = ar(0:nx,j,k)
                   CALL FFTW_EXECUTE_DFT_R2C( plan_xf, x_in, x_out )

                   IF ( PRESENT( ar_2d ) )  THEN

                      DO  i = 0, (nx+1)/2
                         ar_2d(i,j) = REAL( x_out(i), KIND=wp ) / ( nx+1 )
                      ENDDO
                      DO  i = 1, (nx+1)/2 - 1
                         ar_2d(nx+1-i,j) = AIMAG( x_out(i) ) / ( nx+1 )
                      ENDDO

                   ELSE

                      DO  i = 0, (nx+1)/2
                         ar(i,j,k) = REAL( x_out(i), KIND=wp ) / ( nx+1 )
                      ENDDO
                      DO  i = 1, (nx+1)/2 - 1
                         ar(nx+1-i,j,k) = AIMAG( x_out(i) ) / ( nx+1 )
                      ENDDO

                   ENDIF

                ENDDO
             ENDDO
             !$OMP END PARALLEL

          ELSE
             !$OMP PARALLEL PRIVATE ( work, i, j, k )
             !$OMP DO
             DO  k = nzb_x, nzt_x
                DO  j = nys_x, nyn_x

                   IF ( PRESENT( ar_2d ) )  THEN

                      x_out(0) = CMPLX( ar_2d(0,j), 0.0_wp, KIND=wp )
                      DO  i = 1, (nx+1)/2 - 1
                         x_out(i) = CMPLX( ar_2d(i,j), ar_2d(nx+1-i,j),        &
                                           KIND=wp )
                      ENDDO
                      x_out((nx+1)/2) = CMPLX( ar_2d((nx+1)/2,j), 0.0_wp,      &
                                               KIND=wp )

                   ELSE

                      x_out(0) = CMPLX( ar(0,j,k), 0.0_wp, KIND=wp )
                      DO  i = 1, (nx+1)/2 - 1
                         x_out(i) = CMPLX( ar(i,j,k), ar(nx+1-i,j,k), KIND=wp )
                      ENDDO
                      x_out((nx+1)/2) = CMPLX( ar((nx+1)/2,j,k), 0.0_wp,       &
                                               KIND=wp )

                   ENDIF

                   CALL FFTW_EXECUTE_DFT_C2R( plan_xi, x_out, x_in)
                   ar(0:nx,j,k) = x_in(0:nx)

                ENDDO
             ENDDO
             !$OMP END PARALLEL

          ENDIF
#endif

       ELSEIF ( fft_method == 'system-specific' )  THEN

#if defined( __ibm )
          IF ( forward_fft )  THEN

             !$OMP PARALLEL PRIVATE ( work, i, j, k )
             !$OMP DO
             DO  k = nzb_x, nzt_x
                DO  j = nys_x, nyn_x

                   CALL DRCFT( 0, ar, 1, work, 1, nx+1, 1, 1, sqr_dnx, aux1,   &
                               nau1, aux2, nau2 )

                   DO  i = 0, (nx+1)/2
                      ar(i,j,k) = work(2*i)
                   ENDDO
                   DO  i = 1, (nx+1)/2 - 1
                      ar(nx+1-i,j,k) = work(2*i+1)
                   ENDDO

                ENDDO
             ENDDO
             !$OMP END PARALLEL

          ELSE

             !$OMP PARALLEL PRIVATE ( work, i, j, k )
             !$OMP DO
             DO  k = nzb_x, nzt_x
                DO  j = nys_x, nyn_x

                   DO  i = 0, (nx+1)/2
                      work(2*i) = ar(i,j,k)
                   ENDDO
                   DO  i = 1, (nx+1)/2 - 1
                      work(2*i+1) = ar(nx+1-i,j,k)
                   ENDDO
                   work(1) = 0.0_wp
                   work(nx+2) = 0.0_wp

                   CALL DCRFT( 0, work, 1, work, 1, nx+1, 1, -1, sqr_dnx,      & 
                               aux3, nau1, aux4, nau2 )

                   DO  i = 0, nx
                      ar(i,j,k) = work(i)
                   ENDDO

                ENDDO
             ENDDO
             !$OMP END PARALLEL

          ENDIF

#elif defined( __nec )

          IF ( forward_fft )  THEN

             !$OMP PARALLEL PRIVATE ( work, i, j, k )
             !$OMP DO
             DO  k = nzb_x, nzt_x
                DO  j = nys_x, nyn_x

                   work(0:nx) = ar(0:nx,j,k)

                   CALL DZFFT( 1, nx+1, sqr_dnx, work, work, trig_xf, work2, 0 )
      
                   DO  i = 0, (nx+1)/2
                      ar(i,j,k) = work(2*i)
                   ENDDO
                   DO  i = 1, (nx+1)/2 - 1
                      ar(nx+1-i,j,k) = work(2*i+1)
                   ENDDO

                ENDDO
             ENDDO
             !$END OMP PARALLEL

          ELSE

             !$OMP PARALLEL PRIVATE ( work, i, j, k )
             !$OMP DO
             DO  k = nzb_x, nzt_x
                DO  j = nys_x, nyn_x

                   DO  i = 0, (nx+1)/2
                      work(2*i) = ar(i,j,k)
                   ENDDO
                   DO  i = 1, (nx+1)/2 - 1
                      work(2*i+1) = ar(nx+1-i,j,k)
                   ENDDO
                   work(1) = 0.0_wp
                   work(nx+2) = 0.0_wp

                   CALL ZDFFT( -1, nx+1, sqr_dnx, work, work, trig_xb, work2, 0 )

                   ar(0:nx,j,k) = work(0:nx)

                ENDDO
             ENDDO
             !$OMP END PARALLEL

          ENDIF

#elif defined( __cuda_fft )

          !$acc data create( ar_tmp )
          IF ( forward_fft )  THEN

             !$acc data present( ar )
             CALL CUFFTEXECD2Z( plan_xf, ar, ar_tmp )

             !$acc kernels
             DO  k = nzb_x, nzt_x
                DO  j = nys_x, nyn_x

                   DO  i = 0, (nx+1)/2
                      ar(i,j,k)      = REAL( ar_tmp(i,j,k), KIND=wp )  * dnx
                   ENDDO

                   DO  i = 1, (nx+1)/2 - 1
                      ar(nx+1-i,j,k) = AIMAG( ar_tmp(i,j,k) ) * dnx
                   ENDDO

                ENDDO
             ENDDO
             !$acc end kernels
             !$acc end data

          ELSE

             !$acc data present( ar )
             !$acc kernels
             DO  k = nzb_x, nzt_x
                DO  j = nys_x, nyn_x

                   ar_tmp(0,j,k) = CMPLX( ar(0,j,k), 0.0_wp, KIND=wp )

                   DO  i = 1, (nx+1)/2 - 1
                      ar_tmp(i,j,k) = CMPLX( ar(i,j,k), ar(nx+1-i,j,k),        &
                                             KIND=wp )
                   ENDDO
                   ar_tmp((nx+1)/2,j,k) = CMPLX( ar((nx+1)/2,j,k), 0.0_wp,     &
                                                 KIND=wp )

                ENDDO
             ENDDO
             !$acc end kernels

             CALL CUFFTEXECZ2D( plan_xi, ar_tmp, ar )
             !$acc end data

          ENDIF
          !$acc end data

#else
          message_string = 'no system-specific fft-call available'
          CALL message( 'fft_x', 'PA0188', 1, 2, 0, 6, 0 )
#endif

       ELSE

          message_string = 'fft method "' // TRIM( fft_method) // &
                           '" not available'
          CALL message( 'fft_x', 'PA0189', 1, 2, 0, 6, 0 )

       ENDIF

    END SUBROUTINE fft_x

!------------------------------------------------------------------------------!
! Description:
! ------------
!> Fourier-transformation along x-direction.
!> Version for 1D-decomposition.
!> It uses internal algorithms (Singleton or Temperton) or
!> system-specific routines, if they are available
!------------------------------------------------------------------------------!
 
    SUBROUTINE fft_x_1d( ar, direction )


       IMPLICIT NONE

       CHARACTER (LEN=*) ::  direction  !<
       
       INTEGER(iwp) ::  i               !<
       INTEGER(iwp) ::  ishape(1)       !<

       LOGICAL ::  forward_fft          !<

       REAL(wp), DIMENSION(0:nx)   ::  ar     !<
       REAL(wp), DIMENSION(0:nx+2) ::  work   !<
       REAL(wp), DIMENSION(nx+2)   ::  work1  !<
       
       COMPLEX(wp), DIMENSION(:), ALLOCATABLE ::  cwork  !<
       
#if defined( __ibm )
       REAL(wp), DIMENSION(nau2) ::  aux2       !<
       REAL(wp), DIMENSION(nau2) ::  aux4       !<
#elif defined( __nec )
       REAL(wp), DIMENSION(6*(nx+1)) ::  work2  !<
#endif

       IF ( direction == 'forward' )  THEN
          forward_fft = .TRUE.
       ELSE
          forward_fft = .FALSE.
       ENDIF

       IF ( fft_method == 'singleton-algorithm' )  THEN

!
!--       Performing the fft with singleton's software works on every system,
!--       since it is part of the model
          ALLOCATE( cwork(0:nx) )
      
          IF ( forward_fft )   then

             DO  i = 0, nx
                cwork(i) = CMPLX( ar(i), KIND=wp )
             ENDDO
             ishape = SHAPE( cwork )
             CALL FFTN( cwork, ishape )
             DO  i = 0, (nx+1)/2
                ar(i) = REAL( cwork(i), KIND=wp )
             ENDDO
             DO  i = 1, (nx+1)/2 - 1
                ar(nx+1-i) = -AIMAG( cwork(i) )
             ENDDO

          ELSE

             cwork(0) = CMPLX( ar(0), 0.0_wp, KIND=wp )
             DO  i = 1, (nx+1)/2 - 1
                cwork(i)      = CMPLX( ar(i), -ar(nx+1-i), KIND=wp )
                cwork(nx+1-i) = CMPLX( ar(i),  ar(nx+1-i), KIND=wp )
             ENDDO
             cwork((nx+1)/2) = CMPLX( ar((nx+1)/2), 0.0_wp, KIND=wp )

             ishape = SHAPE( cwork )
             CALL FFTN( cwork, ishape, inv = .TRUE. )

             DO  i = 0, nx
                ar(i) = REAL( cwork(i), KIND=wp )
             ENDDO

          ENDIF

          DEALLOCATE( cwork )

       ELSEIF ( fft_method == 'temperton-algorithm' )  THEN

!
!--       Performing the fft with Temperton's software works on every system,
!--       since it is part of the model
          IF ( forward_fft )  THEN

             work(0:nx) = ar
             CALL fft991cy( work, work1, trigs_x, ifax_x, 1, nx+1, nx+1, 1, -1 )

             DO  i = 0, (nx+1)/2
                ar(i) = work(2*i)
             ENDDO
             DO  i = 1, (nx+1)/2 - 1
                ar(nx+1-i) = work(2*i+1)
             ENDDO

          ELSE

             DO  i = 0, (nx+1)/2
                work(2*i) = ar(i)
             ENDDO
             DO  i = 1, (nx+1)/2 - 1
                work(2*i+1) = ar(nx+1-i)
             ENDDO
             work(1)    = 0.0_wp
             work(nx+2) = 0.0_wp

             CALL fft991cy( work, work1, trigs_x, ifax_x, 1, nx+1, nx+1, 1, 1 )
             ar = work(0:nx)

          ENDIF

       ELSEIF ( fft_method == 'fftw' )  THEN

#if defined( __fftw )
          IF ( forward_fft )  THEN

             x_in(0:nx) = ar(0:nx)
             CALL FFTW_EXECUTE_DFT_R2C( plan_xf, x_in, x_out )

             DO  i = 0, (nx+1)/2
                ar(i) = REAL( x_out(i), KIND=wp ) / ( nx+1 )
             ENDDO
             DO  i = 1, (nx+1)/2 - 1
                ar(nx+1-i) = AIMAG( x_out(i) ) / ( nx+1 )
             ENDDO

         ELSE

             x_out(0) = CMPLX( ar(0), 0.0_wp, KIND=wp )
             DO  i = 1, (nx+1)/2 - 1
                x_out(i) = CMPLX( ar(i), ar(nx+1-i), KIND=wp )
             ENDDO
             x_out((nx+1)/2) = CMPLX( ar((nx+1)/2), 0.0_wp, KIND=wp )

             CALL FFTW_EXECUTE_DFT_C2R( plan_xi, x_out, x_in)
             ar(0:nx) = x_in(0:nx)

         ENDIF
#endif

       ELSEIF ( fft_method == 'system-specific' )  THEN

#if defined( __ibm )
          IF ( forward_fft )  THEN

             CALL DRCFT( 0, ar, 1, work, 1, nx+1, 1, 1, sqr_dnx, aux1, nau1,   &
                         aux2, nau2 )

             DO  i = 0, (nx+1)/2
                ar(i) = work(2*i)
             ENDDO
             DO  i = 1, (nx+1)/2 - 1
                ar(nx+1-i) = work(2*i+1)
             ENDDO

          ELSE

             DO  i = 0, (nx+1)/2
                work(2*i) = ar(i)
             ENDDO
             DO  i = 1, (nx+1)/2 - 1
                work(2*i+1) = ar(nx+1-i)
             ENDDO
             work(1) = 0.0_wp
             work(nx+2) = 0.0_wp

             CALL DCRFT( 0, work, 1, work, 1, nx+1, 1, -1, sqr_dnx, aux3, nau1, &
                         aux4, nau2 )

             DO  i = 0, nx
                ar(i) = work(i)
             ENDDO

          ENDIF
#elif defined( __nec )
          IF ( forward_fft )  THEN

             work(0:nx) = ar(0:nx)

             CALL DZFFT( 1, nx+1, sqr_dnx, work, work, trig_xf, work2, 0 )
      
             DO  i = 0, (nx+1)/2
                ar(i) = work(2*i)
             ENDDO
             DO  i = 1, (nx+1)/2 - 1
                ar(nx+1-i) = work(2*i+1)
             ENDDO

          ELSE

             DO  i = 0, (nx+1)/2
                work(2*i) = ar(i)
             ENDDO
             DO  i = 1, (nx+1)/2 - 1
                work(2*i+1) = ar(nx+1-i)
             ENDDO
             work(1) = 0.0_wp
             work(nx+2) = 0.0_wp

             CALL ZDFFT( -1, nx+1, sqr_dnx, work, work, trig_xb, work2, 0 )

             ar(0:nx) = work(0:nx)

          ENDIF
#else
          message_string = 'no system-specific fft-call available'
          CALL message( 'fft_x_1d', 'PA0188', 1, 2, 0, 6, 0 )
#endif
       ELSE
          message_string = 'fft method "' // TRIM( fft_method) // &
                           '" not available'
          CALL message( 'fft_x_1d', 'PA0189', 1, 2, 0, 6, 0 )

       ENDIF

    END SUBROUTINE fft_x_1d

!------------------------------------------------------------------------------!
! Description:
! ------------
!> Fourier-transformation along y-direction.
!> Version for 2D-decomposition.
!> It uses internal algorithms (Singleton or Temperton) or
!> system-specific routines, if they are available.
!> 
!> direction:  'forward' or 'backward'
!> ar, ar_tr:  3D data arrays 
!>             forward:   ar: before  ar_tr: after transformation
!>             backward:  ar_tr: before  ar: after transfosition
!> 
!> In case of non-overlapping transposition/transformation:
!> nxl_y_bound = nxl_y_l = nxl_y 
!> nxr_y_bound = nxr_y_l = nxr_y 
!> 
!> In case of overlapping transposition/transformation
!> - nxl_y_bound  and  nxr_y_bound have the original values of
!>   nxl_y, nxr_y.  ar_tr is dimensioned using these values.
!> - nxl_y_l = nxr_y_r.  ar is dimensioned with these values, so that
!>   transformation is carried out for a 2D-plane only.
!------------------------------------------------------------------------------!
 
    SUBROUTINE fft_y( ar, direction, ar_tr, nxl_y_bound, nxr_y_bound, nxl_y_l, &
                      nxr_y_l )


       USE cuda_fft_interfaces
#if defined( __cuda_fft )
       USE ISO_C_BINDING
#endif

       IMPLICIT NONE

       CHARACTER (LEN=*) ::  direction  !<
       
       INTEGER(iwp) ::  i            !<
       INTEGER(iwp) ::  j            !< 
       INTEGER(iwp) ::  jshape(1)    !<
       INTEGER(iwp) ::  k            !<
       INTEGER(iwp) ::  nxl_y_bound  !<
       INTEGER(iwp) ::  nxl_y_l      !<
       INTEGER(iwp) ::  nxr_y_bound  !<
       INTEGER(iwp) ::  nxr_y_l      !<

       LOGICAL ::  forward_fft  !<

       REAL(wp), DIMENSION(0:ny+2) ::  work   !<
       REAL(wp), DIMENSION(ny+2)   ::  work1  !<
       
       COMPLEX(wp), DIMENSION(:), ALLOCATABLE ::  cwork  !<
       
#if defined( __ibm )
       REAL(wp), DIMENSION(nau2) ::  auy2  !<
       REAL(wp), DIMENSION(nau2) ::  auy4  !<
#elif defined( __nec )
       REAL(wp), DIMENSION(6*(ny+1)) ::  work2  !<
#elif defined( __cuda_fft )
       COMPLEX(dp), DIMENSION(0:(ny+1)/2,nxl_y:nxr_y,nzb_y:nzt_y) ::           &
          ar_tmp  !<
       ! following does not work for PGI 14.1 -> to be removed later
       ! !$acc declare create( ar_tmp )
#endif

       REAL(wp), DIMENSION(0:ny,nxl_y_l:nxr_y_l,nzb_y:nzt_y)         ::        &
          ar     !<
       REAL(wp), DIMENSION(0:ny,nxl_y_bound:nxr_y_bound,nzb_y:nzt_y) ::        &
          ar_tr  !<

       IF ( direction == 'forward' )  THEN
          forward_fft = .TRUE.
       ELSE
          forward_fft = .FALSE.
       ENDIF

       IF ( fft_method == 'singleton-algorithm' )  THEN

!
!--       Performing the fft with singleton's software works on every system,
!--       since it is part of the model
          ALLOCATE( cwork(0:ny) )

          IF ( forward_fft )   then

             !$OMP PARALLEL PRIVATE ( cwork, i, jshape, j, k )
             !$OMP DO
             DO  k = nzb_y, nzt_y
                DO  i = nxl_y_l, nxr_y_l

                   DO  j = 0, ny
                      cwork(j) = CMPLX( ar(j,i,k), KIND=wp )
                   ENDDO

                   jshape = SHAPE( cwork )
                   CALL FFTN( cwork, jshape )

                   DO  j = 0, (ny+1)/2
                      ar_tr(j,i,k) = REAL( cwork(j), KIND=wp )
                   ENDDO
                   DO  j = 1, (ny+1)/2 - 1
                      ar_tr(ny+1-j,i,k) = -AIMAG( cwork(j) )
                   ENDDO

                ENDDO
             ENDDO
             !$OMP END PARALLEL

          ELSE

             !$OMP PARALLEL PRIVATE ( cwork, i, jshape, j, k )
             !$OMP DO
             DO  k = nzb_y, nzt_y
                DO  i = nxl_y_l, nxr_y_l

                   cwork(0) = CMPLX( ar_tr(0,i,k), 0.0_wp, KIND=wp )
                   DO  j = 1, (ny+1)/2 - 1
                      cwork(j)      = CMPLX( ar_tr(j,i,k), -ar_tr(ny+1-j,i,k), &
                                             KIND=wp )
                      cwork(ny+1-j) = CMPLX( ar_tr(j,i,k),  ar_tr(ny+1-j,i,k), &
                                             KIND=wp )
                   ENDDO
                   cwork((ny+1)/2) = CMPLX( ar_tr((ny+1)/2,i,k), 0.0_wp,       &
                                            KIND=wp )

                   jshape = SHAPE( cwork )
                   CALL FFTN( cwork, jshape, inv = .TRUE. )

                   DO  j = 0, ny
                      ar(j,i,k) = REAL( cwork(j), KIND=wp )
                   ENDDO

                ENDDO
             ENDDO
             !$OMP END PARALLEL

          ENDIF

          DEALLOCATE( cwork )

       ELSEIF ( fft_method == 'temperton-algorithm' )  THEN

!
!--       Performing the fft with Temperton's software works on every system,
!--       since it is part of the model
          IF ( forward_fft )  THEN

             !$OMP PARALLEL PRIVATE ( work, work1, i, j, k )
             !$OMP DO
             DO  k = nzb_y, nzt_y
                DO  i = nxl_y_l, nxr_y_l

                   work(0:ny) = ar(0:ny,i,k)
                   CALL fft991cy( work, work1, trigs_y, ifax_y, 1, ny+1, ny+1, 1, -1 )

                   DO  j = 0, (ny+1)/2
                      ar_tr(j,i,k) = work(2*j)
                   ENDDO
                   DO  j = 1, (ny+1)/2 - 1
                      ar_tr(ny+1-j,i,k) = work(2*j+1)
                   ENDDO

                ENDDO
             ENDDO
             !$OMP END PARALLEL

          ELSE

             !$OMP PARALLEL PRIVATE ( work, work1, i, j, k )
             !$OMP DO
             DO  k = nzb_y, nzt_y
                DO  i = nxl_y_l, nxr_y_l

                   DO  j = 0, (ny+1)/2
                      work(2*j) = ar_tr(j,i,k)
                   ENDDO
                   DO  j = 1, (ny+1)/2 - 1
                      work(2*j+1) = ar_tr(ny+1-j,i,k)
                   ENDDO
                   work(1)    = 0.0_wp
                   work(ny+2) = 0.0_wp

                   CALL fft991cy( work, work1, trigs_y, ifax_y, 1, ny+1, ny+1, 1, 1 )
                   ar(0:ny,i,k) = work(0:ny)

                ENDDO
             ENDDO
             !$OMP END PARALLEL

          ENDIF

       ELSEIF ( fft_method == 'fftw' )  THEN

#if defined( __fftw )
          IF ( forward_fft )  THEN

             !$OMP PARALLEL PRIVATE ( work, i, j, k )
             !$OMP DO
             DO  k = nzb_y, nzt_y
                DO  i = nxl_y_l, nxr_y_l

                   y_in(0:ny) = ar(0:ny,i,k)
                   CALL FFTW_EXECUTE_DFT_R2C( plan_yf, y_in, y_out )

                   DO  j = 0, (ny+1)/2
                      ar_tr(j,i,k) = REAL( y_out(j), KIND=wp ) / (ny+1)
                   ENDDO
                   DO  j = 1, (ny+1)/2 - 1
                      ar_tr(ny+1-j,i,k) = AIMAG( y_out(j) ) / (ny+1)
                   ENDDO

                ENDDO
             ENDDO
             !$OMP END PARALLEL

          ELSE

             !$OMP PARALLEL PRIVATE ( work, i, j, k )
             !$OMP DO
             DO  k = nzb_y, nzt_y
                DO  i = nxl_y_l, nxr_y_l

                   y_out(0) = CMPLX( ar_tr(0,i,k), 0.0_wp, KIND=wp )
                   DO  j = 1, (ny+1)/2 - 1
                      y_out(j) = CMPLX( ar_tr(j,i,k), ar_tr(ny+1-j,i,k),       &
                                        KIND=wp )
                   ENDDO
                   y_out((ny+1)/2) = CMPLX( ar_tr((ny+1)/2,i,k), 0.0_wp,       &
                                            KIND=wp )

                   CALL FFTW_EXECUTE_DFT_C2R( plan_yi, y_out, y_in )
                   ar(0:ny,i,k) = y_in(0:ny)

                ENDDO
             ENDDO
             !$OMP END PARALLEL

          ENDIF
#endif

       ELSEIF ( fft_method == 'system-specific' )  THEN

#if defined( __ibm )
          IF ( forward_fft)  THEN

             !$OMP PARALLEL PRIVATE ( work, i, j, k )
             !$OMP DO
             DO  k = nzb_y, nzt_y
                DO  i = nxl_y_l, nxr_y_l

                   CALL DRCFT( 0, ar, 1, work, 1, ny+1, 1, 1, sqr_dny, auy1,   & 
                               nau1, auy2, nau2 )

                   DO  j = 0, (ny+1)/2
                      ar_tr(j,i,k) = work(2*j)
                   ENDDO
                   DO  j = 1, (ny+1)/2 - 1
                      ar_tr(ny+1-j,i,k) = work(2*j+1)
                   ENDDO

                ENDDO
             ENDDO
             !$OMP END PARALLEL

          ELSE

             !$OMP PARALLEL PRIVATE ( work, i, j, k )
             !$OMP DO
             DO  k = nzb_y, nzt_y
                DO  i = nxl_y_l, nxr_y_l

                   DO  j = 0, (ny+1)/2
                      work(2*j) = ar_tr(j,i,k)
                   ENDDO
                   DO  j = 1, (ny+1)/2 - 1
                      work(2*j+1) = ar_tr(ny+1-j,i,k)
                   ENDDO
                   work(1)    = 0.0_wp
                   work(ny+2) = 0.0_wp

                   CALL DCRFT( 0, work, 1, work, 1, ny+1, 1, -1, sqr_dny,      &
                               auy3, nau1, auy4, nau2 )

                   DO  j = 0, ny
                      ar(j,i,k) = work(j)
                   ENDDO

                ENDDO
             ENDDO
             !$OMP END PARALLEL

          ENDIF
#elif defined( __nec )
          IF ( forward_fft )  THEN

             !$OMP PARALLEL PRIVATE ( work, i, j, k )
             !$OMP DO
             DO  k = nzb_y, nzt_y
                DO  i = nxl_y_l, nxr_y_l

                   work(0:ny) = ar(0:ny,i,k)

                   CALL DZFFT( 1, ny+1, sqr_dny, work, work, trig_yf, work2, 0 )

                   DO  j = 0, (ny+1)/2
                      ar_tr(j,i,k) = work(2*j)
                   ENDDO
                   DO  j = 1, (ny+1)/2 - 1
                      ar_tr(ny+1-j,i,k) = work(2*j+1)
                   ENDDO

                ENDDO
             ENDDO
             !$END OMP PARALLEL

          ELSE

             !$OMP PARALLEL PRIVATE ( work, i, j, k )
             !$OMP DO
             DO  k = nzb_y, nzt_y
                DO  i = nxl_y_l, nxr_y_l

                   DO  j = 0, (ny+1)/2
                      work(2*j) = ar_tr(j,i,k)
                   ENDDO
                   DO  j = 1, (ny+1)/2 - 1
                      work(2*j+1) = ar_tr(ny+1-j,i,k)
                   ENDDO
                   work(1) = 0.0_wp
                   work(ny+2) = 0.0_wp

                   CALL ZDFFT( -1, ny+1, sqr_dny, work, work, trig_yb, work2, 0 )

                   ar(0:ny,i,k) = work(0:ny)

                ENDDO
             ENDDO
             !$OMP END PARALLEL

          ENDIF
#elif defined( __cuda_fft )

          !$acc data create( ar_tmp )
          IF ( forward_fft )  THEN

             !$acc data present( ar )
             CALL CUFFTEXECD2Z( plan_yf, ar, ar_tmp )

             !$acc kernels
             DO  k = nzb_y, nzt_y
                DO  i = nxl_y, nxr_y

                   DO  j = 0, (ny+1)/2
                      ar(j,i,k)      = REAL( ar_tmp(j,i,k), KIND=wp )  * dny
                   ENDDO

                   DO  j = 1, (ny+1)/2 - 1
                      ar(ny+1-j,i,k) = AIMAG( ar_tmp(j,i,k) ) * dny
                   ENDDO

                ENDDO
             ENDDO
             !$acc end kernels
             !$acc end data

          ELSE

             !$acc data present( ar )
             !$acc kernels
             DO  k = nzb_y, nzt_y
                DO  i = nxl_y, nxr_y

                   ar_tmp(0,i,k) = CMPLX( ar(0,i,k), 0.0_wp, KIND=wp )

                   DO  j = 1, (ny+1)/2 - 1
                      ar_tmp(j,i,k) = CMPLX( ar(j,i,k), ar(ny+1-j,i,k),        &
                                             KIND=wp )
                   ENDDO
                   ar_tmp((ny+1)/2,i,k) = CMPLX( ar((ny+1)/2,i,k), 0.0_wp,     &
                                                 KIND=wp )

                ENDDO
             ENDDO
             !$acc end kernels

             CALL CUFFTEXECZ2D( plan_yi, ar_tmp, ar )
             !$acc end data

          ENDIF
          !$acc end data

#else
          message_string = 'no system-specific fft-call available'
          CALL message( 'fft_y', 'PA0188', 1, 2, 0, 6, 0 ) 
#endif

       ELSE

          message_string = 'fft method "' // TRIM( fft_method) // &
                           '" not available'
          CALL message( 'fft_y', 'PA0189', 1, 2, 0, 6, 0 )

       ENDIF

    END SUBROUTINE fft_y

!------------------------------------------------------------------------------!
! Description:
! ------------
!> Fourier-transformation along y-direction.
!> Version for 1D-decomposition.
!> It uses internal algorithms (Singleton or Temperton) or
!> system-specific routines, if they are available.
!------------------------------------------------------------------------------!
 
    SUBROUTINE fft_y_1d( ar, direction )


       IMPLICIT NONE

       CHARACTER (LEN=*) ::  direction
       
       INTEGER(iwp) ::  j          !<
       INTEGER(iwp) ::  jshape(1)  !<

       LOGICAL ::  forward_fft  !<

       REAL(wp), DIMENSION(0:ny)    ::  ar     !<
       REAL(wp), DIMENSION(0:ny+2)  ::  work   !<
       REAL(wp), DIMENSION(ny+2)    ::  work1  !<
       
       COMPLEX(wp), DIMENSION(:), ALLOCATABLE ::  cwork  !<
       
#if defined( __ibm )
       REAL(wp), DIMENSION(nau2) ::  auy2  !<
       REAL(wp), DIMENSION(nau2) ::  auy4  !<
#elif defined( __nec )
       REAL(wp), DIMENSION(6*(ny+1)) ::  work2  !<
#endif

       IF ( direction == 'forward' )  THEN
          forward_fft = .TRUE.
       ELSE
          forward_fft = .FALSE.
       ENDIF

       IF ( fft_method == 'singleton-algorithm' )  THEN

!
!--       Performing the fft with singleton's software works on every system,
!--       since it is part of the model
          ALLOCATE( cwork(0:ny) )

          IF ( forward_fft )  THEN

             DO  j = 0, ny
                cwork(j) = CMPLX( ar(j), KIND=wp )
             ENDDO

             jshape = SHAPE( cwork )
             CALL FFTN( cwork, jshape )

             DO  j = 0, (ny+1)/2
                ar(j) = REAL( cwork(j), KIND=wp )
             ENDDO
             DO  j = 1, (ny+1)/2 - 1
                ar(ny+1-j) = -AIMAG( cwork(j) )
             ENDDO

          ELSE

             cwork(0) = CMPLX( ar(0), 0.0_wp, KIND=wp )
             DO  j = 1, (ny+1)/2 - 1
                cwork(j)      = CMPLX( ar(j), -ar(ny+1-j), KIND=wp )
                cwork(ny+1-j) = CMPLX( ar(j),  ar(ny+1-j), KIND=wp )
             ENDDO
             cwork((ny+1)/2) = CMPLX( ar((ny+1)/2), 0.0_wp, KIND=wp )

             jshape = SHAPE( cwork )
             CALL FFTN( cwork, jshape, inv = .TRUE. )

             DO  j = 0, ny
                ar(j) = REAL( cwork(j), KIND=wp )
             ENDDO

          ENDIF

          DEALLOCATE( cwork )

       ELSEIF ( fft_method == 'temperton-algorithm' )  THEN

!
!--       Performing the fft with Temperton's software works on every system,
!--       since it is part of the model
          IF ( forward_fft )  THEN

             work(0:ny) = ar
             CALL fft991cy( work, work1, trigs_y, ifax_y, 1, ny+1, ny+1, 1, -1 )

             DO  j = 0, (ny+1)/2
                ar(j) = work(2*j)
             ENDDO
             DO  j = 1, (ny+1)/2 - 1
                ar(ny+1-j) = work(2*j+1)
             ENDDO

          ELSE

             DO  j = 0, (ny+1)/2
                work(2*j) = ar(j)
             ENDDO
             DO  j = 1, (ny+1)/2 - 1
                work(2*j+1) = ar(ny+1-j)
             ENDDO
             work(1)    = 0.0_wp
             work(ny+2) = 0.0_wp

             CALL fft991cy( work, work1, trigs_y, ifax_y, 1, ny+1, ny+1, 1, 1 )
             ar = work(0:ny)

          ENDIF

       ELSEIF ( fft_method == 'fftw' )  THEN

#if defined( __fftw )
          IF ( forward_fft )  THEN

             y_in(0:ny) = ar(0:ny)
             CALL FFTW_EXECUTE_DFT_R2C( plan_yf, y_in, y_out )

             DO  j = 0, (ny+1)/2
                ar(j) = REAL( y_out(j), KIND=wp ) / (ny+1)
             ENDDO
             DO  j = 1, (ny+1)/2 - 1
                ar(ny+1-j) = AIMAG( y_out(j) ) / (ny+1)
             ENDDO

          ELSE

             y_out(0) = CMPLX( ar(0), 0.0_wp, KIND=wp )
             DO  j = 1, (ny+1)/2 - 1
                y_out(j) = CMPLX( ar(j), ar(ny+1-j), KIND=wp )
             ENDDO
             y_out((ny+1)/2) = CMPLX( ar((ny+1)/2), 0.0_wp, KIND=wp )

             CALL FFTW_EXECUTE_DFT_C2R( plan_yi, y_out, y_in )
             ar(0:ny) = y_in(0:ny)

          ENDIF
#endif

       ELSEIF ( fft_method == 'system-specific' )  THEN

#if defined( __ibm )
          IF ( forward_fft )  THEN

             CALL DRCFT( 0, ar, 1, work, 1, ny+1, 1, 1, sqr_dny, auy1, nau1,   &
                         auy2, nau2 )

             DO  j = 0, (ny+1)/2
                ar(j) = work(2*j)
             ENDDO
             DO  j = 1, (ny+1)/2 - 1
                ar(ny+1-j) = work(2*j+1)
             ENDDO

          ELSE

             DO  j = 0, (ny+1)/2
                work(2*j) = ar(j)
             ENDDO
             DO  j = 1, (ny+1)/2 - 1
                work(2*j+1) = ar(ny+1-j)
             ENDDO
             work(1)    = 0.0_wp
             work(ny+2) = 0.0_wp

             CALL DCRFT( 0, work, 1, work, 1, ny+1, 1, -1, sqr_dny, auy3,      &
                         nau1, auy4, nau2 )

             DO  j = 0, ny
                ar(j) = work(j)
             ENDDO

          ENDIF
#elif defined( __nec )
          IF ( forward_fft )  THEN

             work(0:ny) = ar(0:ny)

             CALL DZFFT( 1, ny+1, sqr_dny, work, work, trig_yf, work2, 0 )

             DO  j = 0, (ny+1)/2
                ar(j) = work(2*j)
             ENDDO
             DO  j = 1, (ny+1)/2 - 1
                ar(ny+1-j) = work(2*j+1)
             ENDDO

          ELSE

             DO  j = 0, (ny+1)/2
                work(2*j) = ar(j)
             ENDDO
             DO  j = 1, (ny+1)/2 - 1
                work(2*j+1) = ar(ny+1-j)
             ENDDO
             work(1) = 0.0_wp
             work(ny+2) = 0.0_wp

             CALL ZDFFT( -1, ny+1, sqr_dny, work, work, trig_yb, work2, 0 )

             ar(0:ny) = work(0:ny)

          ENDIF
#else
          message_string = 'no system-specific fft-call available'
          CALL message( 'fft_y_1d', 'PA0188', 1, 2, 0, 6, 0 ) 

#endif

       ELSE

          message_string = 'fft method "' // TRIM( fft_method) // &
                           '" not available'
          CALL message( 'fft_y_1d', 'PA0189', 1, 2, 0, 6, 0 )

       ENDIF

    END SUBROUTINE fft_y_1d

!------------------------------------------------------------------------------!
! Description:
! ------------
!> Fourier-transformation along x-direction.
!> Version for 1d domain decomposition
!> using multiple 1D FFT from Math Keisan on NEC or Temperton-algorithm
!> (no singleton-algorithm on NEC because it does not vectorize)
!------------------------------------------------------------------------------!
 
    SUBROUTINE fft_x_m( ar, direction )


       IMPLICIT NONE

       CHARACTER (LEN=*) ::  direction  !<
       
       INTEGER(iwp) ::  i     !<
       INTEGER(iwp) ::  k     !<
       INTEGER(iwp) ::  siza  !<

       REAL(wp), DIMENSION(0:nx,nz)       ::  ar     !<
       REAL(wp), DIMENSION(0:nx+3,nz+1)   ::  ai     !<
       REAL(wp), DIMENSION(6*(nx+4),nz+1) ::  work1  !<
       
#if defined( __nec )
       INTEGER(iwp) ::  sizw  !<
       
       COMPLEX(wp), DIMENSION((nx+4)/2+1,nz+1) ::  work  !<
#endif

       IF ( fft_method == 'temperton-algorithm' )  THEN

          siza = SIZE( ai, 1 )

          IF ( direction == 'forward')  THEN

             ai(0:nx,1:nz) = ar(0:nx,1:nz)
             ai(nx+1:,:)   = 0.0_wp

             CALL fft991cy( ai, work1, trigs_x, ifax_x, 1, siza, nx+1, nz, -1 )

             DO  k = 1, nz
                DO  i = 0, (nx+1)/2
                   ar(i,k) = ai(2*i,k)
                ENDDO
                DO  i = 1, (nx+1)/2 - 1
                   ar(nx+1-i,k) = ai(2*i+1,k)
                ENDDO
             ENDDO

          ELSE

             DO  k = 1, nz
                DO  i = 0, (nx+1)/2
                   ai(2*i,k) = ar(i,k)
                ENDDO
                DO  i = 1, (nx+1)/2 - 1
                   ai(2*i+1,k) = ar(nx+1-i,k)
                ENDDO
                ai(1,k) = 0.0_wp
                ai(nx+2,k) = 0.0_wp
             ENDDO

             CALL fft991cy( ai, work1, trigs_x, ifax_x, 1, siza, nx+1, nz, 1 )

             ar(0:nx,1:nz) = ai(0:nx,1:nz)

          ENDIF

       ELSEIF ( fft_method == 'system-specific' )  THEN

#if defined( __nec )
          siza = SIZE( ai, 1 )
          sizw = SIZE( work, 1 )

          IF ( direction == 'forward')  THEN

!
!--          Tables are initialized once more. This call should not be
!--          necessary, but otherwise program aborts in asymmetric case
             CALL DZFFTM( 0, nx+1, nz1, sqr_dnx, work, nx+4, work, nx+4,       &
                          trig_xf, work1, 0 )

             ai(0:nx,1:nz) = ar(0:nx,1:nz)
             IF ( nz1 > nz )  THEN
                ai(:,nz1) = 0.0_wp
             ENDIF

             CALL DZFFTM( 1, nx+1, nz1, sqr_dnx, ai, siza, work, sizw,         &
                          trig_xf, work1, 0 )

             DO  k = 1, nz
                DO  i = 0, (nx+1)/2
                   ar(i,k) = REAL( work(i+1,k), KIND=wp )
                ENDDO
                DO  i = 1, (nx+1)/2 - 1
                   ar(nx+1-i,k) = AIMAG( work(i+1,k) )
                ENDDO
             ENDDO

          ELSE

!
!--          Tables are initialized once more. This call should not be
!--          necessary, but otherwise program aborts in asymmetric case
             CALL ZDFFTM( 0, nx+1, nz1, sqr_dnx, work, nx+4, work, nx+4,       &
                          trig_xb, work1, 0 )

             IF ( nz1 > nz )  THEN
                work(:,nz1) = 0.0_wp
             ENDIF
             DO  k = 1, nz
                work(1,k) = CMPLX( ar(0,k), 0.0_wp, KIND=wp )
                DO  i = 1, (nx+1)/2 - 1
                   work(i+1,k) = CMPLX( ar(i,k), ar(nx+1-i,k), KIND=wp )
                ENDDO
                work(((nx+1)/2)+1,k) = CMPLX( ar((nx+1)/2,k), 0.0_wp, KIND=wp )
             ENDDO

             CALL ZDFFTM( -1, nx+1, nz1, sqr_dnx, work, sizw, ai, siza, &
                          trig_xb, work1, 0 )

             ar(0:nx,1:nz) = ai(0:nx,1:nz)

          ENDIF

#else
          message_string = 'no system-specific fft-call available'
          CALL message( 'fft_x_m', 'PA0188', 1, 2, 0, 6, 0 ) 
#endif

       ELSE

          message_string = 'fft method "' // TRIM( fft_method) // &
                           '" not available'
          CALL message( 'fft_x_m', 'PA0189', 1, 2, 0, 6, 0 )

       ENDIF

    END SUBROUTINE fft_x_m

!------------------------------------------------------------------------------!
! Description:
! ------------
!> Fourier-transformation along y-direction.
!> Version for 1d domain decomposition
!> using multiple 1D FFT from Math Keisan on NEC or Temperton-algorithm
!> (no singleton-algorithm on NEC because it does not vectorize)
!------------------------------------------------------------------------------!
 
    SUBROUTINE fft_y_m( ar, ny1, direction )


       IMPLICIT NONE

       CHARACTER (LEN=*) ::  direction  !<
       
       INTEGER(iwp) ::  j     !< 
       INTEGER(iwp) ::  k     !<
       INTEGER(iwp) ::  ny1   !<
       INTEGER(iwp) ::  siza  !<

       REAL(wp), DIMENSION(0:ny1,nz)      ::  ar     !<
       REAL(wp), DIMENSION(0:ny+3,nz+1)   ::  ai     !<
       REAL(wp), DIMENSION(6*(ny+4),nz+1) ::  work1  !<
       
#if defined( __nec )
       INTEGER(iwp) ::  sizw  !<
       
       COMPLEX(wp), DIMENSION((ny+4)/2+1,nz+1) ::  work !<
#endif

       IF ( fft_method == 'temperton-algorithm' )  THEN

          siza = SIZE( ai, 1 )

          IF ( direction == 'forward')  THEN

             ai(0:ny,1:nz) = ar(0:ny,1:nz)
             ai(ny+1:,:)   = 0.0_wp

             CALL fft991cy( ai, work1, trigs_y, ifax_y, 1, siza, ny+1, nz, -1 )

             DO  k = 1, nz
                DO  j = 0, (ny+1)/2
                   ar(j,k) = ai(2*j,k)
                ENDDO
                DO  j = 1, (ny+1)/2 - 1
                   ar(ny+1-j,k) = ai(2*j+1,k)
                ENDDO
             ENDDO

          ELSE

             DO  k = 1, nz
                DO  j = 0, (ny+1)/2
                   ai(2*j,k) = ar(j,k)
                ENDDO
                DO  j = 1, (ny+1)/2 - 1
                   ai(2*j+1,k) = ar(ny+1-j,k)
                ENDDO
                ai(1,k) = 0.0_wp
                ai(ny+2,k) = 0.0_wp
             ENDDO

             CALL fft991cy( ai, work1, trigs_y, ifax_y, 1, siza, ny+1, nz, 1 )

             ar(0:ny,1:nz) = ai(0:ny,1:nz)

          ENDIF

       ELSEIF ( fft_method == 'system-specific' )  THEN

#if defined( __nec )
          siza = SIZE( ai, 1 )
          sizw = SIZE( work, 1 )

          IF ( direction == 'forward')  THEN

!
!--          Tables are initialized once more. This call should not be
!--          necessary, but otherwise program aborts in asymmetric case
             CALL DZFFTM( 0, ny+1, nz1, sqr_dny, work, ny+4, work, ny+4, &
                          trig_yf, work1, 0 )

             ai(0:ny,1:nz) = ar(0:ny,1:nz)
             IF ( nz1 > nz )  THEN
                ai(:,nz1) = 0.0_wp
             ENDIF

             CALL DZFFTM( 1, ny+1, nz1, sqr_dny, ai, siza, work, sizw, &
                          trig_yf, work1, 0 )

             DO  k = 1, nz
                DO  j = 0, (ny+1)/2
                   ar(j,k) = REAL( work(j+1,k), KIND=wp )
                ENDDO
                DO  j = 1, (ny+1)/2 - 1
                   ar(ny+1-j,k) = AIMAG( work(j+1,k) )
                ENDDO
             ENDDO

          ELSE

!
!--          Tables are initialized once more. This call should not be
!--          necessary, but otherwise program aborts in asymmetric case
             CALL ZDFFTM( 0, ny+1, nz1, sqr_dny, work, ny+4, work, ny+4, &
                          trig_yb, work1, 0 )

             IF ( nz1 > nz )  THEN
                work(:,nz1) = 0.0_wp
             ENDIF
             DO  k = 1, nz
                work(1,k) = CMPLX( ar(0,k), 0.0_wp, KIND=wp )
                DO  j = 1, (ny+1)/2 - 1
                   work(j+1,k) = CMPLX( ar(j,k), ar(ny+1-j,k), KIND=wp )
                ENDDO
                work(((ny+1)/2)+1,k) = CMPLX( ar((ny+1)/2,k), 0.0_wp, KIND=wp )
             ENDDO

             CALL ZDFFTM( -1, ny+1, nz1, sqr_dny, work, sizw, ai, siza, &
                          trig_yb, work1, 0 )

             ar(0:ny,1:nz) = ai(0:ny,1:nz)

          ENDIF

#else
          message_string = 'no system-specific fft-call available'
          CALL message( 'fft_y_m', 'PA0188', 1, 2, 0, 6, 0 ) 
#endif

       ELSE
         
          message_string = 'fft method "' // TRIM( fft_method) // &
                           '" not available'
          CALL message( 'fft_x_m', 'PA0189', 1, 2, 0, 6, 0 )

       ENDIF

    END SUBROUTINE fft_y_m


 END MODULE fft_xy
