# Supplementary material for: A semi-empirical model of the energy balance closure in the surface layer
Source: PLoS One. 2018 Dec 12;13(12):e0209022. doi: 10.1371/journal.pone.0209022 (PMC6291237; doi:10.1371/journal.pone.0209022)
Supplement: S1 Text — (ZIP) [file pone.0209022.s001.zip › S1 Source/flow_statistics.f90]

!> @file flow_statistics.f90
!------------------------------------------------------------------------------!
! This file is part of PALM.
!
! PALM is free software: you can redistribute it and/or modify it under the
! terms of the GNU General Public License as published by the Free Software
! Foundation, either version 3 of the License, or (at your option) any later
! version.
!
! PALM is distributed in the hope that it will be useful, but WITHOUT ANY
! WARRANTY; without even the implied warranty of MERCHANTABILITY or FITNESS FOR
! A PARTICULAR PURPOSE.  See the GNU General Public License for more details.
!
! You should have received a copy of the GNU General Public License along with
! PALM. If not, see <http://www.gnu.org/licenses/>.
!
! Copyright 1997-2016 Leibniz Universitaet Hannover
!------------------------------------------------------------------------------!
!
! Current revisions:
! -----------------
! 
! 
! Former revisions:
! -----------------
! $Id: flow_statistics.f90 2009 2016-08-30 15:07:36Z SadiqHuq $
!
! 2000 2016-08-20 18:09:15Z knoop
! Forced header and separation lines into 80 columns
! 
! 1976 2016-07-27 13:28:04Z maronga
! Removed some unneeded __rrtmg preprocessor directives
! 
! 1960 2016-07-12 16:34:24Z suehring
! Separate humidity and passive scalar
!
! 1918 2016-05-27 14:35:57Z raasch
! in case of Wicker-Skamarock scheme, calculate disturbance kinetic energy here,
! if flow_statistics is called before the first initial time step
!
! 1853 2016-04-11 09:00:35Z maronga
! Adjusted for use with radiation_scheme = constant
!
! 1849 2016-04-08 11:33:18Z hoffmann
! prr moved to arrays_3d
!
! 1822 2016-04-07 07:49:42Z hoffmann
! Output of bulk microphysics simplified.
!
! 1815 2016-04-06 13:49:59Z raasch
! cpp-directives for intel openmp bug removed
!
! 1783 2016-03-06 18:36:17Z raasch
! +module netcdf_interface
!
! 1747 2016-02-08 12:25:53Z raasch
! small bugfixes for accelerator version
!
! 1738 2015-12-18 13:56:05Z raasch
! bugfixes for calculations in statistical regions which do not contain grid
! points in the lowest vertical levels, mean surface level height considered
! in the calculation of the characteristic vertical velocity,
! old upstream parts removed
!
! 1709 2015-11-04 14:47:01Z maronga
! Updated output of Obukhov length
! 
! 1691 2015-10-26 16:17:44Z maronga
! Revised calculation of Obukhov length. Added output of radiative heating >
! rates for RRTMG.
! 
! 1682 2015-10-07 23:56:08Z knoop
! Code annotations made doxygen readable
!
! 1658 2015-09-18 10:52:53Z raasch
! bugfix: temporary reduction variables in the openacc branch are now
! initialized to zero
!
! 1654 2015-09-17 09:20:17Z raasch
! FORTRAN bugfix of r1652
!
! 1652 2015-09-17 08:12:24Z raasch
! bugfix in calculation of energy production by turbulent transport of TKE
!
! 1593 2015-05-16 13:58:02Z raasch
! FORTRAN errors removed from openacc branch
!
! 1585 2015-04-30 07:05:52Z maronga
! Added output of timeseries and profiles for RRTMG
! 
! 1571 2015-03-12 16:12:49Z maronga
! Bugfix: output of rad_net and rad_sw_in
! 
! 1567 2015-03-10 17:57:55Z suehring
! Reverse modifications made for monotonic limiter.
!
! 1557 2015-03-05 16:43:04Z suehring
! Adjustments for monotonic limiter
!
! 1555 2015-03-04 17:44:27Z maronga
! Added output of r_a and r_s.
! 
! 1551 2015-03-03 14:18:16Z maronga
! Added suppport for land surface model and radiation model output.
!
! 1498 2014-12-03 14:09:51Z suehring
! Comments added
!
! 1482 2014-10-18 12:34:45Z raasch
! missing ngp_sums_ls added in accelerator version
!
! 1450 2014-08-21 07:31:51Z heinze
! bugfix: calculate fac only for simulated_time >= 0.0
!
! 1396 2014-05-06 13:37:41Z raasch
! bugfix: "copyin" replaced by "update device" in openacc-branch
!
! 1386 2014-05-05 13:55:30Z boeske
! bugfix: simulated time before the last timestep is needed for the correct 
! calculation of the profiles of large scale forcing tendencies 
! 
! 1382 2014-04-30 12:15:41Z boeske
! Renamed variables which store large scale forcing tendencies
! pt_lsa -> td_lsa_lpt, pt_subs -> td_sub_lpt, 
! q_lsa  -> td_lsa_q,   q_subs  -> td_sub_q,
! added Neumann boundary conditions for profile data output of large scale
! advection and subsidence terms at nzt+1
! 
! 1374 2014-04-25 12:55:07Z raasch
! bugfix: syntax errors removed from openacc-branch
! missing variables added to ONLY-lists
! 
! 1365 2014-04-22 15:03:56Z boeske
! Output of large scale advection, large scale subsidence and nudging tendencies
! +sums_ls_l, ngp_sums_ls, use_subsidence_tendencies
! 
! 1353 2014-04-08 15:21:23Z heinze
! REAL constants provided with KIND-attribute 
!
! 1322 2014-03-20 16:38:49Z raasch
! REAL constants defined as wp-kind
!
! 1320 2014-03-20 08:40:49Z raasch
! ONLY-attribute added to USE-statements,
! kind-parameters added to all INTEGER and REAL declaration statements, 
! kinds are defined in new module kinds, 
! revision history before 2012 removed,
! comment fields (!:) to be used for variable explanations added to
! all variable declaration statements 
!
! 1299 2014-03-06 13:15:21Z heinze
! Output of large scale vertical velocity w_subs
!
! 1257 2013-11-08 15:18:40Z raasch
! openacc "end parallel" replaced by "end parallel loop"
!
! 1241 2013-10-30 11:36:58Z heinze
! Output of ug and vg
!
! 1221 2013-09-10 08:59:13Z raasch
! ported for openACC in separate #else branch
!
! 1179 2013-06-14 05:57:58Z raasch
! comment for profile 77 added
!
! 1115 2013-03-26 18:16:16Z hoffmann
! ql is calculated by calc_liquid_water_content
!
! 1111 2013-03-08 23:54:10Z raasch
! openACC directive added
!
! 1053 2012-11-13 17:11:03Z hoffmann
! additions for two-moment cloud physics scheme:
! +nr, qr, qc, prr
!
! 1036 2012-10-22 13:43:42Z raasch
! code put under GPL (PALM 3.9)
!
! 1007 2012-09-19 14:30:36Z franke
! Calculation of buoyancy flux for humidity in case of WS-scheme is now using
! turbulent fluxes of WS-scheme
! Bugfix: Calculation of subgridscale buoyancy flux for humidity and cloud
! droplets at nzb and nzt added
!
! 801 2012-01-10 17:30:36Z suehring
! Calculation of turbulent fluxes in advec_ws is now thread-safe.
!
! Revision 1.1  1997/08/11 06:15:17  raasch
! Initial revision
!
!
! Description:
! ------------
!> Compute average profiles and further average flow quantities for the different
!> user-defined (sub-)regions. The region indexed 0 is the total model domain.
!>
!> @note For simplicity, nzb_s_inner and nzb_diff_s_inner are being used as a
!>       lower vertical index for k-loops for all variables, although strictly 
!>       speaking the k-loops would have to be split up according to the staggered 
!>       grid. However, this implies no error since staggered velocity components 
!>       are zero at the walls and inside buildings.
!------------------------------------------------------------------------------!
#if ! defined( __openacc )
 SUBROUTINE flow_statistics
 

    USE arrays_3d,                                                             &
        ONLY:  ddzu, ddzw, e, hyp, km, kh, nr, ol, p, prho, prr, pt, q, qc, ql,&
               qr, qs, qsws, qswst, rho, s, sa, ss, ssws, sswst, saswsb,       &
               saswst, shf, td_lsa_lpt, td_lsa_q, td_sub_lpt, td_sub_q,        &
               time_vert, ts, tswst, u, ug, us, usws, uswst, vsws, v, vg, vpt, &
               vswst, w, w_subs, zw
        
    USE cloud_parameters,                                                      &
        ONLY:   l_d_cp, pt_d_t
        
    USE control_parameters,                                                    &
        ONLY:   average_count_pr, cloud_droplets, cloud_physics, do_sum,       &
                dt_3d, g, humidity, kappa, large_scale_forcing,                &
                large_scale_subsidence, max_pr_user, message_string, neutral,  &
                microphysics_seifert, ocean, passive_scalar, simulated_time,   &
                use_subsidence_tendencies, use_surface_fluxes, use_top_fluxes, &
                ws_scheme_mom, ws_scheme_sca,coupling_mode
        
    USE cpulog,                                                                &
        ONLY:   cpu_log, log_point
        
    USE grid_variables,                                                        &
        ONLY:   ddx, ddy
        
    USE indices,                                                               &
        ONLY:   ngp_2dh, ngp_2dh_s_inner, ngp_3d, ngp_3d_inner, ngp_sums,      &
                ngp_sums_ls, nxl, nxr, nyn, nys, nzb, nzb_diff_s_inner,        &
                nzb_s_inner, nzt, nzt_diff
        
    USE kinds
    
    USE land_surface_model_mod,                                                &
        ONLY:   ghf_eb, land_surface, m_soil, nzb_soil, nzt_soil,              &
                qsws_eb, qsws_liq_eb, qsws_soil_eb, qsws_veg_eb, r_a, r_s,     &
                shf_eb, t_soil

    USE netcdf_interface,                                                      &
        ONLY:  dots_rad, dots_soil

    USE pegrid

    USE radiation_model_mod,                                                   &
        ONLY:  radiation, radiation_scheme, rad_net,                           &
               rad_lw_in, rad_lw_out, rad_lw_cs_hr, rad_lw_hr,                 &
               rad_sw_in, rad_sw_out, rad_sw_cs_hr, rad_sw_hr

#if defined ( __rrtmg )
    USE radiation_model_mod,                                                   &
        ONLY:  rrtm_aldif, rrtm_aldir, rrtm_asdif, rrtm_asdir
#endif
  
    USE statistics

    USE vertical_nesting_mod

    IMPLICIT NONE

    INTEGER(iwp) ::  i                   !<
    INTEGER(iwp) ::  j                   !<
    INTEGER(iwp) ::  k                   !<
    INTEGER(iwp) ::  k_surface_level     !<
    INTEGER(iwp) ::  nt                  !<
    INTEGER(iwp) ::  omp_get_thread_num  !<
    INTEGER(iwp) ::  sr                  !<
    INTEGER(iwp) ::  tn                  !<
    
    LOGICAL ::  first  !<
    
    REAL(wp) ::  dptdz_threshold  !< 
    REAL(wp) ::  fac              !<
    REAL(wp) ::  height           !<
    REAL(wp) ::  pts              !<
    REAL(wp) ::  sums_l_eper      !<
    REAL(wp) ::  sums_l_etot      !<
    REAL(wp) ::  ust              !<
    REAL(wp) ::  ust2             !<
    REAL(wp) ::  u2               !<
    REAL(wp) ::  vst              !<
    REAL(wp) ::  vst2             !<
    REAL(wp) ::  v2               !<
    REAL(wp) ::  w2               !<
    REAL(wp) ::  z_i(2)           !<
    
    REAL(wp) ::  dptdz(nzb+1:nzt+1)    !<
    REAL(wp) ::  sums_ll(nzb:nzt+1,2)  !<

    CALL cpu_log( log_point(10), 'flow_statistics', 'start' )

    !$acc update host( km, kh, e, ol, pt, qs, qsws, shf, ts, u, usws, v, vsws, w )

!
!-- To be on the safe side, check whether flow_statistics has already been
!-- called once after the current time step
    IF ( flow_statistics_called )  THEN

       message_string = 'flow_statistics is called two times within one ' // &
                        'timestep'
       CALL message( 'flow_statistics', 'PA0190', 1, 2, 0, 6, 0 )

    ENDIF

!
!-- Compute statistics for each (sub-)region
    DO  sr = 0, statistic_regions

!
!--    Initialize (local) summation array
       sums_l = 0.0_wp

!
!--    Store sums that have been computed in other subroutines in summation
!--    array
       sums_l(:,11,:) = sums_l_l(:,sr,:)      ! mixing length from diffusivities
!--    WARNING: next line still has to be adjusted for OpenMP 
       sums_l(:,21,0) = sums_wsts_bc_l(:,sr)  ! heat flux from advec_s_bc
       sums_l(nzb+9,pr_palm,0)  = sums_divold_l(sr)  ! old divergence from pres
       sums_l(nzb+10,pr_palm,0) = sums_divnew_l(sr)  ! new divergence from pres

!
!--    When calcuating horizontally-averaged total (resolved- plus subgrid-
!--    scale) vertical fluxes and velocity variances by using commonly-
!--    applied Reynolds-based methods ( e.g. <w'pt'> = (w-<w>)*(pt-<pt>) )
!--    in combination with the 5th order advection scheme, pronounced 
!--    artificial kinks could be observed in the vertical profiles near the 
!--    surface. Please note: these kinks were not related to the model truth, 
!--    i.e. these kinks are just related to an evaluation problem.   
!--    In order avoid these kinks, vertical fluxes and horizontal as well 
!--    vertical velocity variances are calculated directly within the advection
!--    routines, according to the numerical discretization, to evaluate the 
!--    statistical quantities as they will appear within the prognostic 
!--    equations.
!--    Copy the turbulent quantities, evaluated in the advection routines to 
!--    the local array sums_l() for further computations.
       IF ( ws_scheme_mom .AND. sr == 0 )  THEN

!
!--       According to the Neumann bc for the horizontal velocity components,
!--       the corresponding fluxes has to satisfiy the same bc.
          IF ( ocean )  THEN
             sums_us2_ws_l(nzt+1,:) = sums_us2_ws_l(nzt,:)
             sums_vs2_ws_l(nzt+1,:) = sums_vs2_ws_l(nzt,:)
          ENDIF

!CSH-TAC16 ADD COMMENTS --!	  
	  IF ( vnest_init .and. coupling_mode =='vnested_fine' ) THEN
             sums_wsus_ws_l(nzt+1,:) = sums_wsus_ws_l(nzt,:)
             sums_wsvs_ws_l(nzt+1,:) = sums_wsvs_ws_l(nzt,:)
             sums_us2_ws_l(nzt+1,:) = sums_us2_ws_l(nzt,:)
             sums_vs2_ws_l(nzt+1,:) = sums_vs2_ws_l(nzt,:)
             sums_ws2_ws_l(nzt+1,:) = sums_ws2_ws_l(nzt,:)
             sums_wspts_ws_l(nzt+1,:) = sums_wspts_ws_l(nzt,:)
             IF ( humidity .OR. passive_scalar )  sums_wsqs_ws_l(nzt+1,:) =              &
                                                   sums_wsqs_ws_l(nzt,:) !w*q*
          ENDIF
          DO  i = 0, threads_per_task-1
!
!--          Swap the turbulent quantities evaluated in advec_ws.
             sums_l(:,13,i) = sums_wsus_ws_l(:,i)       ! w*u* 
             sums_l(:,15,i) = sums_wsvs_ws_l(:,i)       ! w*v* 
             sums_l(:,30,i) = sums_us2_ws_l(:,i)        ! u*2 
             sums_l(:,31,i) = sums_vs2_ws_l(:,i)        ! v*2 
             sums_l(:,32,i) = sums_ws2_ws_l(:,i)        ! w*2 
             sums_l(:,34,i) = sums_l(:,34,i) + 0.5_wp *                        & 
                              ( sums_us2_ws_l(:,i) + sums_vs2_ws_l(:,i) +      &
                                sums_ws2_ws_l(:,i) )    ! e*
             DO  k = nzb, nzt
                sums_l(nzb+5,pr_palm,i) = sums_l(nzb+5,pr_palm,i) + 0.5_wp * ( &
                                                      sums_us2_ws_l(k,i) +     &
                                                      sums_vs2_ws_l(k,i) +     &
                                                      sums_ws2_ws_l(k,i) )
             ENDDO
          ENDDO

       ENDIF

       IF ( ws_scheme_sca .AND. sr == 0 )  THEN

          DO  i = 0, threads_per_task-1
             sums_l(:,17,i)                        = sums_wspts_ws_l(:,i) ! w*pt* 
             IF ( ocean          ) sums_l(:,66,i)  = sums_wssas_ws_l(:,i) ! w*sa*
             IF ( humidity       ) sums_l(:,49,i)  = sums_wsqs_ws_l(:,i)  ! w*q*
             IF ( passive_scalar ) sums_l(:,116,i) = sums_wsss_ws_l(:,i)  ! w*s*
          ENDDO

       ENDIF
! 
!--    Horizontally averaged profiles of horizontal velocities and temperature.
!--    They must have been computed before, because they are already required
!--    for other horizontal averages.
       tn = 0

       !$OMP PARALLEL PRIVATE( i, j, k, tn )
!$     tn = omp_get_thread_num()

       !$OMP DO
       DO  i = nxl, nxr
          DO  j =  nys, nyn
             DO  k = nzb_s_inner(j,i), nzt+1
                sums_l(k,1,tn)  = sums_l(k,1,tn)  + u(k,j,i)  * rmask(j,i,sr)
                sums_l(k,2,tn)  = sums_l(k,2,tn)  + v(k,j,i)  * rmask(j,i,sr)
                sums_l(k,4,tn)  = sums_l(k,4,tn)  + pt(k,j,i) * rmask(j,i,sr)
             ENDDO
          ENDDO
       ENDDO

!
!--    Horizontally averaged profile of salinity
       IF ( ocean )  THEN
          !$OMP DO
          DO  i = nxl, nxr
             DO  j =  nys, nyn
                DO  k = nzb_s_inner(j,i), nzt+1
                   sums_l(k,23,tn)  = sums_l(k,23,tn) + &
                                      sa(k,j,i) * rmask(j,i,sr)
                ENDDO
             ENDDO
          ENDDO
       ENDIF

!
!--    Horizontally averaged profiles of virtual potential temperature,
!--    total water content, specific humidity and liquid water potential
!--    temperature
       IF ( humidity )  THEN
          !$OMP DO
          DO  i = nxl, nxr
             DO  j =  nys, nyn
                DO  k = nzb_s_inner(j,i), nzt+1
                   sums_l(k,44,tn)  = sums_l(k,44,tn) + &
                                      vpt(k,j,i) * rmask(j,i,sr)
                   sums_l(k,41,tn)  = sums_l(k,41,tn) + &
                                      q(k,j,i) * rmask(j,i,sr)
                ENDDO
             ENDDO
          ENDDO
          IF ( cloud_physics )  THEN
             !$OMP DO
             DO  i = nxl, nxr
                DO  j =  nys, nyn
                   DO  k = nzb_s_inner(j,i), nzt+1
                      sums_l(k,42,tn) = sums_l(k,42,tn) + &
                                      ( q(k,j,i) - ql(k,j,i) ) * rmask(j,i,sr)
                      sums_l(k,43,tn) = sums_l(k,43,tn) + ( &
                                      pt(k,j,i) + l_d_cp*pt_d_t(k) * ql(k,j,i) &
                                                          ) * rmask(j,i,sr)
                   ENDDO
                ENDDO
             ENDDO
          ENDIF
       ENDIF

!
!--    Horizontally averaged profiles of passive scalar
       IF ( passive_scalar )  THEN
          !$OMP DO
          DO  i = nxl, nxr
             DO  j =  nys, nyn
                DO  k = nzb_s_inner(j,i), nzt+1
                   sums_l(k,117,tn)  = sums_l(k,117,tn) + s(k,j,i) * rmask(j,i,sr)
                ENDDO
             ENDDO
          ENDDO
       ENDIF
       !$OMP END PARALLEL
!
!--    Summation of thread sums
       IF ( threads_per_task > 1 )  THEN
          DO  i = 1, threads_per_task-1
             sums_l(:,1,0) = sums_l(:,1,0) + sums_l(:,1,i)
             sums_l(:,2,0) = sums_l(:,2,0) + sums_l(:,2,i)
             sums_l(:,4,0) = sums_l(:,4,0) + sums_l(:,4,i)
             IF ( ocean )  THEN
                sums_l(:,23,0) = sums_l(:,23,0) + sums_l(:,23,i)
             ENDIF
             IF ( humidity )  THEN
                sums_l(:,41,0) = sums_l(:,41,0) + sums_l(:,41,i)
                sums_l(:,44,0) = sums_l(:,44,0) + sums_l(:,44,i)
                IF ( cloud_physics )  THEN
                   sums_l(:,42,0) = sums_l(:,42,0) + sums_l(:,42,i)
                   sums_l(:,43,0) = sums_l(:,43,0) + sums_l(:,43,i)
                ENDIF
             ENDIF
             IF ( passive_scalar )  THEN
                sums_l(:,117,0) = sums_l(:,117,0) + sums_l(:,117,i)
             ENDIF
          ENDDO
       ENDIF

#if defined( __parallel )
!
!--    Compute total sum from local sums
       IF ( collective_wait )  CALL MPI_BARRIER( comm2d, ierr )
       CALL MPI_ALLREDUCE( sums_l(nzb,1,0), sums(nzb,1), nzt+2-nzb, MPI_REAL,  &
                           MPI_SUM, comm2d, ierr )
       IF ( collective_wait )  CALL MPI_BARRIER( comm2d, ierr )
       CALL MPI_ALLREDUCE( sums_l(nzb,2,0), sums(nzb,2), nzt+2-nzb, MPI_REAL,  &
                           MPI_SUM, comm2d, ierr )
       IF ( collective_wait )  CALL MPI_BARRIER( comm2d, ierr )
       CALL MPI_ALLREDUCE( sums_l(nzb,4,0), sums(nzb,4), nzt+2-nzb, MPI_REAL,  &
                           MPI_SUM, comm2d, ierr )
       IF ( ocean )  THEN
          IF ( collective_wait )  CALL MPI_BARRIER( comm2d, ierr )
          CALL MPI_ALLREDUCE( sums_l(nzb,23,0), sums(nzb,23), nzt+2-nzb,       &
                              MPI_REAL, MPI_SUM, comm2d, ierr )
       ENDIF
       IF ( humidity ) THEN
          IF ( collective_wait )  CALL MPI_BARRIER( comm2d, ierr )
          CALL MPI_ALLREDUCE( sums_l(nzb,44,0), sums(nzb,44), nzt+2-nzb,       &
                              MPI_REAL, MPI_SUM, comm2d, ierr )
          IF ( collective_wait )  CALL MPI_BARRIER( comm2d, ierr )
          CALL MPI_ALLREDUCE( sums_l(nzb,41,0), sums(nzb,41), nzt+2-nzb,       &
                              MPI_REAL, MPI_SUM, comm2d, ierr )
          IF ( cloud_physics ) THEN
             IF ( collective_wait )  CALL MPI_BARRIER( comm2d, ierr )
             CALL MPI_ALLREDUCE( sums_l(nzb,42,0), sums(nzb,42), nzt+2-nzb,    &
                                 MPI_REAL, MPI_SUM, comm2d, ierr )
             IF ( collective_wait )  CALL MPI_BARRIER( comm2d, ierr )
             CALL MPI_ALLREDUCE( sums_l(nzb,43,0), sums(nzb,43), nzt+2-nzb,    &
                                 MPI_REAL, MPI_SUM, comm2d, ierr )
          ENDIF
       ENDIF

       IF ( passive_scalar )  THEN
          IF ( collective_wait )  CALL MPI_BARRIER( comm2d, ierr )
          CALL MPI_ALLREDUCE( sums_l(nzb,117,0), sums(nzb,117), nzt+2-nzb,       &
                              MPI_REAL, MPI_SUM, comm2d, ierr )
       ENDIF
#else
       sums(:,1) = sums_l(:,1,0)
       sums(:,2) = sums_l(:,2,0)
       sums(:,4) = sums_l(:,4,0)
       IF ( ocean )  sums(:,23) = sums_l(:,23,0)
       IF ( humidity ) THEN
          sums(:,44) = sums_l(:,44,0)
          sums(:,41) = sums_l(:,41,0)
          IF ( cloud_physics ) THEN
             sums(:,42) = sums_l(:,42,0)
             sums(:,43) = sums_l(:,43,0)
          ENDIF
       ENDIF
       IF ( passive_scalar )  sums(:,117) = sums_l(:,117,0)
#endif

!
!--    Final values are obtained by division by the total number of grid points 
!--    used for summation. After that store profiles.
       sums(:,1) = sums(:,1) / ngp_2dh(sr)
       sums(:,2) = sums(:,2) / ngp_2dh(sr)
       sums(:,4) = sums(:,4) / ngp_2dh_s_inner(:,sr)
       hom(:,1,1,sr) = sums(:,1)             ! u
       hom(:,1,2,sr) = sums(:,2)             ! v
       hom(:,1,4,sr) = sums(:,4)             ! pt


!
!--    Salinity
       IF ( ocean )  THEN
          sums(:,23) = sums(:,23) / ngp_2dh_s_inner(:,sr)
          hom(:,1,23,sr) = sums(:,23)             ! sa
       ENDIF

!
!--    Humidity and cloud parameters
       IF ( humidity ) THEN
          sums(:,44) = sums(:,44) / ngp_2dh_s_inner(:,sr)
          sums(:,41) = sums(:,41) / ngp_2dh_s_inner(:,sr)
          hom(:,1,44,sr) = sums(:,44)             ! vpt
          hom(:,1,41,sr) = sums(:,41)             ! qv (q)
          IF ( cloud_physics ) THEN
             sums(:,42) = sums(:,42) / ngp_2dh_s_inner(:,sr)
             sums(:,43) = sums(:,43) / ngp_2dh_s_inner(:,sr)
             hom(:,1,42,sr) = sums(:,42)             ! qv
             hom(:,1,43,sr) = sums(:,43)             ! pt
          ENDIF
       ENDIF

!
!--    Passive scalar
       IF ( passive_scalar )  hom(:,1,117,sr) = sums(:,117) /                  &
            ngp_2dh_s_inner(:,sr)                    ! s 

!
!--    Horizontally averaged profiles of the remaining prognostic variables,
!--    variances, the total and the perturbation energy (single values in last
!--    column of sums_l) and some diagnostic quantities.
!--    NOTE: for simplicity, nzb_s_inner is used below, although strictly 
!--    ----  speaking the following k-loop would have to be split up and 
!--          rearranged according to the staggered grid.
!--          However, this implies no error since staggered velocity components
!--          are zero at the walls and inside buildings.
       tn = 0
       !$OMP PARALLEL PRIVATE( i, j, k, pts, sums_ll, sums_l_eper,             &
       !$OMP                   sums_l_etot, tn, ust, ust2, u2, vst, vst2, v2,  &
       !$OMP                   w2 )
!$     tn = omp_get_thread_num()

       !$OMP DO
       DO  i = nxl, nxr
          DO  j =  nys, nyn
             sums_l_etot = 0.0_wp
             DO  k = nzb_s_inner(j,i), nzt+1
!
!--             Prognostic and diagnostic variables
                sums_l(k,3,tn)  = sums_l(k,3,tn)  + w(k,j,i)  * rmask(j,i,sr)
                sums_l(k,8,tn)  = sums_l(k,8,tn)  + e(k,j,i)  * rmask(j,i,sr)
                sums_l(k,9,tn)  = sums_l(k,9,tn)  + km(k,j,i) * rmask(j,i,sr)
                sums_l(k,10,tn) = sums_l(k,10,tn) + kh(k,j,i) * rmask(j,i,sr)
                sums_l(k,40,tn) = sums_l(k,40,tn) + p(k,j,i)

                sums_l(k,33,tn) = sums_l(k,33,tn) + &
                                  ( pt(k,j,i)-hom(k,1,4,sr) )**2 * rmask(j,i,sr)

                IF ( humidity )  THEN
                   sums_l(k,70,tn) = sums_l(k,70,tn) + &
                                  ( q(k,j,i)-hom(k,1,41,sr) )**2 * rmask(j,i,sr)
                ENDIF
                IF ( passive_scalar )  THEN
                   sums_l(k,118,tn) = sums_l(k,118,tn) + &
                                  ( s(k,j,i)-hom(k,1,117,sr) )**2 * rmask(j,i,sr)
                ENDIF
!
!--             Higher moments
!--             (Computation of the skewness of w further below)
                sums_l(k,38,tn) = sums_l(k,38,tn) + w(k,j,i)**3 * rmask(j,i,sr)

                sums_l_etot  = sums_l_etot + &
                                        0.5_wp * ( u(k,j,i)**2 + v(k,j,i)**2 + &
                                        w(k,j,i)**2 ) * rmask(j,i,sr)
             ENDDO
!
!--          Total and perturbation energy for the total domain (being
!--          collected in the last column of sums_l). Summation of these
!--          quantities is seperated from the previous loop in order to
!--          allow vectorization of that loop.
             sums_l(nzb+4,pr_palm,tn) = sums_l(nzb+4,pr_palm,tn) + sums_l_etot
!
!--          2D-arrays (being collected in the last column of sums_l)
             sums_l(nzb,pr_palm,tn)   = sums_l(nzb,pr_palm,tn) +               &
                                        us(j,i)   * rmask(j,i,sr)
             sums_l(nzb+1,pr_palm,tn) = sums_l(nzb+1,pr_palm,tn) +             &
                                        usws(j,i) * rmask(j,i,sr)
             sums_l(nzb+2,pr_palm,tn) = sums_l(nzb+2,pr_palm,tn) +             &
                                        vsws(j,i) * rmask(j,i,sr)
             sums_l(nzb+3,pr_palm,tn) = sums_l(nzb+3,pr_palm,tn) +             &
                                        ts(j,i)   * rmask(j,i,sr)
             IF ( humidity )  THEN
                sums_l(nzb+12,pr_palm,tn) = sums_l(nzb+12,pr_palm,tn) +        &
                                            qs(j,i)   * rmask(j,i,sr)
             ENDIF
             IF ( passive_scalar )  THEN
                sums_l(nzb+13,pr_palm,tn) = sums_l(nzb+13,pr_palm,tn) +        &
                                            ss(j,i)   * rmask(j,i,sr)
             ENDIF
          ENDDO
       ENDDO

!
!--    Computation of statistics when ws-scheme is not used. Else these 
!--    quantities are evaluated in the advection routines.
       IF ( .NOT. ws_scheme_mom .OR. sr /= 0 .OR. simulated_time == 0.0_wp )   &
       THEN
          !$OMP DO
          DO  i = nxl, nxr
             DO  j =  nys, nyn
                sums_l_eper = 0.0_wp
                DO  k = nzb_s_inner(j,i), nzt+1
                   u2   = u(k,j,i)**2
                   v2   = v(k,j,i)**2
                   w2   = w(k,j,i)**2
                   ust2 = ( u(k,j,i) - hom(k,1,1,sr) )**2
                   vst2 = ( v(k,j,i) - hom(k,1,2,sr) )**2

                   sums_l(k,30,tn) = sums_l(k,30,tn) + ust2 * rmask(j,i,sr)
                   sums_l(k,31,tn) = sums_l(k,31,tn) + vst2 * rmask(j,i,sr)
                   sums_l(k,32,tn) = sums_l(k,32,tn) + w2   * rmask(j,i,sr)
!
!--             Perturbation energy

                   sums_l(k,34,tn) = sums_l(k,34,tn) + 0.5_wp *                &
                                  ( ust2 + vst2 + w2 ) * rmask(j,i,sr)
                   sums_l_eper     = sums_l_eper +                             &
                                     0.5_wp * ( ust2+vst2+w2 ) * rmask(j,i,sr)

                ENDDO
                sums_l(nzb+5,pr_palm,tn) = sums_l(nzb+5,pr_palm,tn)            &
                     + sums_l_eper
             ENDDO
          ENDDO
       ENDIF

!
!--    Horizontally averaged profiles of the vertical fluxes

       !$OMP DO
       DO  i = nxl, nxr
          DO  j = nys, nyn
!
!--          Subgridscale fluxes (without Prandtl layer from k=nzb, 
!--          oterwise from k=nzb+1)
!--          NOTE: for simplicity, nzb_diff_s_inner is used below, although
!--          ----  strictly speaking the following k-loop would have to be
!--                split up according to the staggered grid.
!--                However, this implies no error since staggered velocity 
!--                components are zero at the walls and inside buildings.

             DO  k = nzb_diff_s_inner(j,i)-1, nzt_diff
!
!--             Momentum flux w"u"
                sums_l(k,12,tn) = sums_l(k,12,tn) - 0.25_wp * (                &
                               km(k,j,i)+km(k+1,j,i)+km(k,j,i-1)+km(k+1,j,i-1) &
                                                           ) * (               &
                                   ( u(k+1,j,i) - u(k,j,i)   ) * ddzu(k+1)     &
                                 + ( w(k,j,i)   - w(k,j,i-1) ) * ddx           &
                                                               ) * rmask(j,i,sr)
!
!--             Momentum flux w"v"
                sums_l(k,14,tn) = sums_l(k,14,tn) - 0.25_wp * (                &
                               km(k,j,i)+km(k+1,j,i)+km(k,j-1,i)+km(k+1,j-1,i) &
                                                           ) * (               &
                                   ( v(k+1,j,i) - v(k,j,i)   ) * ddzu(k+1)     &
                                 + ( w(k,j,i)   - w(k,j-1,i) ) * ddy           &
                                                               ) * rmask(j,i,sr)
!
!--             Heat flux w"pt"
                sums_l(k,16,tn) = sums_l(k,16,tn)                              &
                                         - 0.5_wp * ( kh(k,j,i) + kh(k+1,j,i) )&
                                               * ( pt(k+1,j,i) - pt(k,j,i) )   &
                                               * ddzu(k+1) * rmask(j,i,sr)


!
!--             Salinity flux w"sa"
                IF ( ocean )  THEN
                   sums_l(k,65,tn) = sums_l(k,65,tn)                           &
                                         - 0.5_wp * ( kh(k,j,i) + kh(k+1,j,i) )&
                                               * ( sa(k+1,j,i) - sa(k,j,i) )   &
                                               * ddzu(k+1) * rmask(j,i,sr)
                ENDIF

!
!--             Buoyancy flux, water flux (humidity flux) w"q"
                IF ( humidity ) THEN
                   sums_l(k,45,tn) = sums_l(k,45,tn)                           &
                                         - 0.5_wp * ( kh(k,j,i) + kh(k+1,j,i) )&
                                               * ( vpt(k+1,j,i) - vpt(k,j,i) ) &
                                               * ddzu(k+1) * rmask(j,i,sr)
                   sums_l(k,48,tn) = sums_l(k,48,tn)                           &
                                         - 0.5_wp * ( kh(k,j,i) + kh(k+1,j,i) )&
                                               * ( q(k+1,j,i) - q(k,j,i) )     &
                                               * ddzu(k+1) * rmask(j,i,sr)

                   IF ( cloud_physics ) THEN
                      sums_l(k,51,tn) = sums_l(k,51,tn)                        &
                                         - 0.5_wp * ( kh(k,j,i) + kh(k+1,j,i) )&
                                               * ( ( q(k+1,j,i) - ql(k+1,j,i) )&
                                                - ( q(k,j,i) - ql(k,j,i) ) )   &
                                               * ddzu(k+1) * rmask(j,i,sr) 
                   ENDIF
                ENDIF

!
!--             Passive scalar flux
                IF ( passive_scalar )  THEN
                   sums_l(k,119,tn) = sums_l(k,119,tn)                         &
                                         - 0.5_wp * ( kh(k,j,i) + kh(k+1,j,i) )&
                                               * ( s(k+1,j,i) - s(k,j,i) )     &
                                               * ddzu(k+1) * rmask(j,i,sr)
                ENDIF

             ENDDO

!
!--          Subgridscale fluxes in the Prandtl layer
             IF ( use_surface_fluxes )  THEN
                sums_l(nzb,12,tn) = sums_l(nzb,12,tn) + &
                                    usws(j,i) * rmask(j,i,sr)     ! w"u"
                sums_l(nzb,14,tn) = sums_l(nzb,14,tn) + &
                                    vsws(j,i) * rmask(j,i,sr)     ! w"v"
                sums_l(nzb,16,tn) = sums_l(nzb,16,tn) + &
                                    shf(j,i)  * rmask(j,i,sr)     ! w"pt"
                sums_l(nzb,58,tn) = sums_l(nzb,58,tn) + &
                                    0.0_wp * rmask(j,i,sr)        ! u"pt"
                sums_l(nzb,61,tn) = sums_l(nzb,61,tn) + &
                                    0.0_wp * rmask(j,i,sr)        ! v"pt"
                IF ( ocean )  THEN
                   sums_l(nzb,65,tn) = sums_l(nzb,65,tn) + &
                                       saswsb(j,i) * rmask(j,i,sr)  ! w"sa"
                ENDIF
                IF ( humidity )  THEN
                   sums_l(nzb,48,tn) = sums_l(nzb,48,tn) +                     &
                                       qsws(j,i) * rmask(j,i,sr)  ! w"q" (w"qv")
                   sums_l(nzb,45,tn) = sums_l(nzb,45,tn) + (                   &
                                       ( 1.0_wp + 0.61_wp * q(nzb,j,i) ) *     &
                                       shf(j,i) + 0.61_wp * pt(nzb,j,i) *      &
                                                  qsws(j,i) )
                   IF ( cloud_droplets )  THEN
                      sums_l(nzb,45,tn) = sums_l(nzb,45,tn) + (                &
                                         ( 1.0_wp + 0.61_wp * q(nzb,j,i) -     &
                                           ql(nzb,j,i) ) * shf(j,i) +          &
                                           0.61_wp * pt(nzb,j,i) * qsws(j,i) )
                   ENDIF
                   IF ( cloud_physics )  THEN
!
!--                   Formula does not work if ql(nzb) /= 0.0
                      sums_l(nzb,51,tn) = sums_l(nzb,51,tn) +                  & 
                                          qsws(j,i) * rmask(j,i,sr) ! w"q" (w"qv")
                   ENDIF
                ENDIF
                IF ( passive_scalar )  THEN
                   sums_l(nzb,119,tn) = sums_l(nzb,119,tn) +                     &
                                       ssws(j,i) * rmask(j,i,sr) ! w"s"
                ENDIF
             ENDIF

             IF ( .NOT. neutral )  THEN
                sums_l(nzb,114,tn) = sums_l(nzb,114,tn) +                      &
                                    ol(j,i)  * rmask(j,i,sr) ! L
             ENDIF


             IF ( land_surface )  THEN
                sums_l(nzb,93,tn)  = sums_l(nzb,93,tn) + ghf_eb(j,i)
                sums_l(nzb,94,tn)  = sums_l(nzb,94,tn) + shf_eb(j,i)
                sums_l(nzb,95,tn)  = sums_l(nzb,95,tn) + qsws_eb(j,i)
                sums_l(nzb,96,tn)  = sums_l(nzb,96,tn) + qsws_liq_eb(j,i)
                sums_l(nzb,97,tn)  = sums_l(nzb,97,tn) + qsws_soil_eb(j,i)
                sums_l(nzb,98,tn)  = sums_l(nzb,98,tn) + qsws_veg_eb(j,i)
                sums_l(nzb,99,tn)  = sums_l(nzb,99,tn) + r_a(j,i)
                sums_l(nzb,100,tn) = sums_l(nzb,100,tn)+ r_s(j,i)
             ENDIF

             IF ( radiation  .AND.  radiation_scheme /= 'constant' )  THEN
                sums_l(nzb,101,tn)  = sums_l(nzb,101,tn)  + rad_net(j,i)
                sums_l(nzb,102,tn)  = sums_l(nzb,102,tn)  + rad_lw_in(nzb,j,i)
                sums_l(nzb,103,tn)  = sums_l(nzb,103,tn)  + rad_lw_out(nzb,j,i)
                sums_l(nzb,104,tn)  = sums_l(nzb,104,tn)  + rad_sw_in(nzb,j,i)
                sums_l(nzb,105,tn)  = sums_l(nzb,105,tn)  + rad_sw_out(nzb,j,i)

#if defined ( __rrtmg )
                IF ( radiation_scheme == 'rrtmg' )  THEN
                   sums_l(nzb,110,tn)  = sums_l(nzb,110,tn)  + rrtm_aldif(0,j,i)
                   sums_l(nzb,111,tn)  = sums_l(nzb,111,tn)  + rrtm_aldir(0,j,i)
                   sums_l(nzb,112,tn)  = sums_l(nzb,112,tn)  + rrtm_asdif(0,j,i)
                   sums_l(nzb,113,tn)  = sums_l(nzb,113,tn)  + rrtm_asdir(0,j,i)
                ENDIF
#endif
             ENDIF
!
!--          Subgridscale fluxes at the top surface
             IF ( use_top_fluxes )  THEN
                sums_l(nzt:nzt+1,12,tn) = sums_l(nzt:nzt+1,12,tn) + &
                                    uswst(j,i) * rmask(j,i,sr)    ! w"u"
                sums_l(nzt:nzt+1,14,tn) = sums_l(nzt:nzt+1,14,tn) + &
                                    vswst(j,i) * rmask(j,i,sr)    ! w"v"
                sums_l(nzt:nzt+1,16,tn) = sums_l(nzt:nzt+1,16,tn) + &
                                    tswst(j,i)  * rmask(j,i,sr)   ! w"pt"
                sums_l(nzt:nzt+1,58,tn) = sums_l(nzt:nzt+1,58,tn) + &
                                    0.0_wp * rmask(j,i,sr)        ! u"pt"
                sums_l(nzt:nzt+1,61,tn) = sums_l(nzt:nzt+1,61,tn) + &
                                    0.0_wp * rmask(j,i,sr)        ! v"pt" 

                IF ( ocean )  THEN
                   sums_l(nzt,65,tn) = sums_l(nzt,65,tn) + &
                                       saswst(j,i) * rmask(j,i,sr)  ! w"sa"
                ENDIF
                IF ( humidity )  THEN
                   sums_l(nzt,48,tn) = sums_l(nzt,48,tn) +                     &
                                       qswst(j,i) * rmask(j,i,sr) ! w"q" (w"qv")
                   sums_l(nzt,45,tn) = sums_l(nzt,45,tn) + (                   &
                                       ( 1.0_wp + 0.61_wp * q(nzt,j,i) ) *     &
                                       tswst(j,i) + 0.61_wp * pt(nzt,j,i) *    &
                                                             qswst(j,i) )
                   IF ( cloud_droplets )  THEN
                      sums_l(nzt,45,tn) = sums_l(nzt,45,tn) + (                &
                                          ( 1.0_wp + 0.61_wp * q(nzt,j,i) -    &
                                            ql(nzt,j,i) ) * tswst(j,i) +       &
                                            0.61_wp * pt(nzt,j,i) * qswst(j,i) )
                   ENDIF
                   IF ( cloud_physics )  THEN
!
!--                   Formula does not work if ql(nzb) /= 0.0
                      sums_l(nzt,51,tn) = sums_l(nzt,51,tn) + &   ! w"q" (w"qv")
                                          qswst(j,i) * rmask(j,i,sr)
                   ENDIF
                ENDIF
                IF ( passive_scalar )  THEN
                   sums_l(nzt,119,tn) = sums_l(nzt,119,tn) + &
                                       sswst(j,i) * rmask(j,i,sr) ! w"s"
                ENDIF
             ENDIF

!
!--          Resolved fluxes (can be computed for all horizontal points)
!--          NOTE: for simplicity, nzb_s_inner is used below, although strictly 
!--          ----  speaking the following k-loop would have to be split up and 
!--                rearranged according to the staggered grid.
             DO  k = nzb_s_inner(j,i), nzt
                ust = 0.5_wp * ( u(k,j,i)   - hom(k,1,1,sr) +                  &
                                 u(k+1,j,i) - hom(k+1,1,1,sr) )
                vst = 0.5_wp * ( v(k,j,i)   - hom(k,1,2,sr) +                  &
                                 v(k+1,j,i) - hom(k+1,1,2,sr) )
                pts = 0.5_wp * ( pt(k,j,i)   - hom(k,1,4,sr) +                 &
                                 pt(k+1,j,i) - hom(k+1,1,4,sr) )

!--             Higher moments
                sums_l(k,35,tn) = sums_l(k,35,tn) + pts * w(k,j,i)**2 *        &
                                                    rmask(j,i,sr)
                sums_l(k,36,tn) = sums_l(k,36,tn) + pts**2 * w(k,j,i) *        &
                                                    rmask(j,i,sr)

!
!--             Salinity flux and density (density does not belong to here,
!--             but so far there is no other suitable place to calculate)
                IF ( ocean )  THEN
                   IF( .NOT. ws_scheme_sca .OR. sr /= 0 )  THEN
                      pts = 0.5_wp * ( sa(k,j,i)   - hom(k,1,23,sr) +          &
                                       sa(k+1,j,i) - hom(k+1,1,23,sr) )
                      sums_l(k,66,tn) = sums_l(k,66,tn) + pts * w(k,j,i) *     &
                                        rmask(j,i,sr)
                   ENDIF
                   sums_l(k,64,tn) = sums_l(k,64,tn) + rho(k,j,i) *            &
                                                       rmask(j,i,sr)
                   sums_l(k,71,tn) = sums_l(k,71,tn) + prho(k,j,i) *           &
                                                       rmask(j,i,sr)
                ENDIF

!
!--             Buoyancy flux, water flux, humidity flux, liquid water
!--             content, rain drop concentration and rain water content
                IF ( humidity )  THEN
                   IF ( cloud_physics .OR. cloud_droplets )  THEN
                      pts = 0.5_wp * ( vpt(k,j,i)   - hom(k,1,44,sr) +         &
                                    vpt(k+1,j,i) - hom(k+1,1,44,sr) )
                      sums_l(k,46,tn) = sums_l(k,46,tn) + pts * w(k,j,i) *     &
                                                          rmask(j,i,sr)
                      sums_l(k,54,tn) = sums_l(k,54,tn) + ql(k,j,i) * rmask(j,i,sr)

                      IF ( .NOT. cloud_droplets )  THEN
                         pts = 0.5_wp *                                        &
                              ( ( q(k,j,i) - ql(k,j,i) ) -                     &
                              hom(k,1,42,sr) +                                 &
                              ( q(k+1,j,i) - ql(k+1,j,i) ) -                   &
                              hom(k+1,1,42,sr) )
                         sums_l(k,52,tn) = sums_l(k,52,tn) + pts * w(k,j,i) *  &
                                                             rmask(j,i,sr)
                         sums_l(k,75,tn) = sums_l(k,75,tn) + qc(k,j,i) *       &
                                                             rmask(j,i,sr)
                         sums_l(k,76,tn) = sums_l(k,76,tn) + prr(k,j,i) *      &
                                                             rmask(j,i,sr)
                         IF ( microphysics_seifert )  THEN
                            sums_l(k,73,tn) = sums_l(k,73,tn) + nr(k,j,i) *    &
                                                                rmask(j,i,sr)
                            sums_l(k,74,tn) = sums_l(k,74,tn) + qr(k,j,i) *    &
                                                                rmask(j,i,sr)
                         ENDIF
                      ENDIF

                   ELSE
                      IF( .NOT. ws_scheme_sca .OR. sr /= 0 )  THEN
                         pts = 0.5_wp * ( vpt(k,j,i)   - hom(k,1,44,sr) +      &
                                          vpt(k+1,j,i) - hom(k+1,1,44,sr) )
                         sums_l(k,46,tn) = sums_l(k,46,tn) + pts * w(k,j,i) *  &
                                                             rmask(j,i,sr)
                      ELSE IF ( ws_scheme_sca .AND. sr == 0 )  THEN
                         sums_l(k,46,tn) = ( 1.0_wp + 0.61_wp *                & 
                                             hom(k,1,41,sr) ) *                &
                                           sums_l(k,17,tn) +                   &
                                           0.61_wp * hom(k,1,4,sr) *           &
                                           sums_l(k,49,tn)
                      END IF
                   END IF
                ENDIF
!
!--             Passive scalar flux
                IF ( passive_scalar .AND. ( .NOT. ws_scheme_sca                &
                     .OR. sr /= 0 ) )  THEN
                   pts = 0.5_wp * ( s(k,j,i)   - hom(k,1,117,sr) +             &
                                    s(k+1,j,i) - hom(k+1,1,117,sr) )
                   sums_l(k,116,tn) = sums_l(k,116,tn) + pts * w(k,j,i) *      &
                                                       rmask(j,i,sr)
                ENDIF

!
!--             Energy flux w*e*
!--             has to be adjusted
                sums_l(k,37,tn) = sums_l(k,37,tn) + w(k,j,i) * 0.5_wp *        &
                                             ( ust**2 + vst**2 + w(k,j,i)**2 ) &
                                             * rmask(j,i,sr)
             ENDDO
          ENDDO
       ENDDO

!CSH-TAC16 add comments       
	  IF ( vnest_init .and. coupling_mode =='vnested_fine' ) THEN
              sums_l(nzt+1,35,tn)=sums_l(nzt,35,tn)
              sums_l(nzt+1,36,tn)=sums_l(nzt,36,tn)
          ENDIF
!
!--    For speed optimization fluxes which have been computed in part directly
!--    inside the WS advection routines are treated seperatly
!--    Momentum fluxes first:
       IF ( .NOT. ws_scheme_mom .OR. sr /= 0  )  THEN
         !$OMP DO
         DO  i = nxl, nxr
            DO  j = nys, nyn
               DO  k = nzb_diff_s_inner(j,i)-1, nzt_diff
                  ust = 0.5_wp * ( u(k,j,i)   - hom(k,1,1,sr) +                &
                                   u(k+1,j,i) - hom(k+1,1,1,sr) )
                  vst = 0.5_wp * ( v(k,j,i)   - hom(k,1,2,sr) +                &
                                   v(k+1,j,i) - hom(k+1,1,2,sr) )
!
!--               Momentum flux w*u*
                  sums_l(k,13,tn) = sums_l(k,13,tn) + 0.5_wp *                 &
                                                    ( w(k,j,i-1) + w(k,j,i) )  &
                                                    * ust * rmask(j,i,sr)
!
!--               Momentum flux w*v*
                  sums_l(k,15,tn) = sums_l(k,15,tn) + 0.5_wp *                 &
                                                    ( w(k,j-1,i) + w(k,j,i) )  &
                                                    * vst * rmask(j,i,sr)
               ENDDO
            ENDDO
         ENDDO

       ENDIF
       IF ( .NOT. ws_scheme_sca .OR. sr /= 0 )  THEN
         !$OMP DO
         DO  i = nxl, nxr
            DO  j = nys, nyn
               DO  k = nzb_diff_s_inner(j,i)-1, nzt_diff
!
!--               Vertical heat flux
                  sums_l(k,17,tn) = sums_l(k,17,tn) + 0.5_wp *                 &
                           ( pt(k,j,i)   - hom(k,1,4,sr) +                     &
                             pt(k+1,j,i) - hom(k+1,1,4,sr) )                   &
                           * w(k,j,i) * rmask(j,i,sr)
                  IF ( humidity )  THEN
                     pts = 0.5_wp * ( q(k,j,i)   - hom(k,1,41,sr) +            &
                                      q(k+1,j,i) - hom(k+1,1,41,sr) )
                     sums_l(k,49,tn) = sums_l(k,49,tn) + pts * w(k,j,i) *      &
                                       rmask(j,i,sr)
                  ENDIF
                  IF ( passive_scalar )  THEN
                     pts = 0.5_wp * ( s(k,j,i)   - hom(k,1,117,sr) +            &
                                      s(k+1,j,i) - hom(k+1,1,117,sr) )
                     sums_l(k,116,tn) = sums_l(k,116,tn) + pts * w(k,j,i) *      &
                                       rmask(j,i,sr)
                  ENDIF
               ENDDO
            ENDDO
         ENDDO

       ENDIF

!
!--    Density at top follows Neumann condition
       IF ( ocean )  THEN
          sums_l(nzt+1,64,tn) = sums_l(nzt,64,tn)
          sums_l(nzt+1,71,tn) = sums_l(nzt,71,tn)
       ENDIF

!
!--    Divergence of vertical flux of resolved scale energy and pressure
!--    fluctuations as well as flux of pressure fluctuation itself (68).
!--    First calculate the products, then the divergence.
!--    Calculation is time consuming. Do it only, if profiles shall be plotted.
       IF ( hom(nzb+1,2,55,0) /= 0.0_wp  .OR.  hom(nzb+1,2,68,0) /= 0.0_wp )   &
       THEN
          sums_ll = 0.0_wp  ! local array

          !$OMP DO
          DO  i = nxl, nxr
             DO  j = nys, nyn
                DO  k = nzb_s_inner(j,i)+1, nzt

                   sums_ll(k,1) = sums_ll(k,1) + 0.5_wp * w(k,j,i) * (         &
                  ( 0.25_wp * ( u(k,j,i)+u(k+1,j,i)+u(k,j,i+1)+u(k+1,j,i+1) )  &
                            - 0.5_wp * ( hom(k,1,1,sr) + hom(k+1,1,1,sr) ) )**2&
                + ( 0.25_wp * ( v(k,j,i)+v(k+1,j,i)+v(k,j+1,i)+v(k+1,j+1,i) )  &
                            - 0.5_wp * ( hom(k,1,2,sr) + hom(k+1,1,2,sr) ) )**2&
                + w(k,j,i)**2                                        )

                   sums_ll(k,2) = sums_ll(k,2) + 0.5_wp * w(k,j,i)             &
                                               * ( p(k,j,i) + p(k+1,j,i) )

                ENDDO
             ENDDO
          ENDDO
          sums_ll(0,1)     = 0.0_wp    ! because w is zero at the bottom
          sums_ll(nzt+1,1) = 0.0_wp
          sums_ll(0,2)     = 0.0_wp
          sums_ll(nzt+1,2) = 0.0_wp

          DO  k = nzb+1, nzt
             sums_l(k,55,tn) = ( sums_ll(k,1) - sums_ll(k-1,1) ) * ddzw(k)
             sums_l(k,56,tn) = ( sums_ll(k,2) - sums_ll(k-1,2) ) * ddzw(k)
             sums_l(k,68,tn) = sums_ll(k,2)
          ENDDO
          sums_l(nzb,55,tn) = sums_l(nzb+1,55,tn)
          sums_l(nzb,56,tn) = sums_l(nzb+1,56,tn)
          sums_l(nzb,68,tn) = 0.0_wp    ! because w* = 0 at nzb

       ENDIF

!
!--    Divergence of vertical flux of SGS TKE and the flux itself (69)
       IF ( hom(nzb+1,2,57,0) /= 0.0_wp  .OR.  hom(nzb+1,2,69,0) /= 0.0_wp )   &
       THEN
          !$OMP DO
          DO  i = nxl, nxr
             DO  j = nys, nyn
                DO  k = nzb_s_inner(j,i)+1, nzt

                   sums_l(k,57,tn) = sums_l(k,57,tn) - 0.5_wp * (              &
                   (km(k,j,i)+km(k+1,j,i)) * (e(k+1,j,i)-e(k,j,i)) * ddzu(k+1) &
                 - (km(k-1,j,i)+km(k,j,i)) * (e(k,j,i)-e(k-1,j,i)) * ddzu(k)   &
                                                                ) * ddzw(k)

                   sums_l(k,69,tn) = sums_l(k,69,tn) - 0.5_wp * (              &
                   (km(k,j,i)+km(k+1,j,i)) * (e(k+1,j,i)-e(k,j,i)) * ddzu(k+1) &
                                                                )

                ENDDO
             ENDDO
          ENDDO
          sums_l(nzb,57,tn) = sums_l(nzb+1,57,tn)
          sums_l(nzb,69,tn) = sums_l(nzb+1,69,tn)

       ENDIF

!
!--    Horizontal heat fluxes (subgrid, resolved, total). 
!--    Do it only, if profiles shall be plotted. 
       IF ( hom(nzb+1,2,58,0) /= 0.0_wp ) THEN

          !$OMP DO
          DO  i = nxl, nxr
             DO  j = nys, nyn
                DO  k = nzb_s_inner(j,i)+1, nzt
!
!--                Subgrid horizontal heat fluxes u"pt", v"pt"
                   sums_l(k,58,tn) = sums_l(k,58,tn) - 0.5_wp *                &
                                                   ( kh(k,j,i) + kh(k,j,i-1) ) &
                                                 * ( pt(k,j,i-1) - pt(k,j,i) ) &
                                                 * ddx * rmask(j,i,sr)
                   sums_l(k,61,tn) = sums_l(k,61,tn) - 0.5_wp *                &
                                                   ( kh(k,j,i) + kh(k,j-1,i) ) &
                                                 * ( pt(k,j-1,i) - pt(k,j,i) ) &
                                                 * ddy * rmask(j,i,sr)
!
!--                Resolved horizontal heat fluxes u*pt*, v*pt*
                   sums_l(k,59,tn) = sums_l(k,59,tn) +                         &
                                                  ( u(k,j,i) - hom(k,1,1,sr) ) &
                                    * 0.5_wp * ( pt(k,j,i-1) - hom(k,1,4,sr) + &
                                                 pt(k,j,i)   - hom(k,1,4,sr) )
                   pts = 0.5_wp * ( pt(k,j-1,i) - hom(k,1,4,sr) +              &
                                    pt(k,j,i)   - hom(k,1,4,sr) )
                   sums_l(k,62,tn) = sums_l(k,62,tn) +                         &
                                                  ( v(k,j,i) - hom(k,1,2,sr) ) &
                                    * 0.5_wp * ( pt(k,j-1,i) - hom(k,1,4,sr) + &
                                                 pt(k,j,i)   - hom(k,1,4,sr) )
                ENDDO
             ENDDO
          ENDDO
!
!--       Fluxes at the surface must be zero (e.g. due to the Prandtl-layer)
          sums_l(nzb,58,tn) = 0.0_wp
          sums_l(nzb,59,tn) = 0.0_wp
          sums_l(nzb,60,tn) = 0.0_wp
          sums_l(nzb,61,tn) = 0.0_wp
          sums_l(nzb,62,tn) = 0.0_wp
          sums_l(nzb,63,tn) = 0.0_wp

       ENDIF

!
!--    Collect current large scale advection and subsidence tendencies for
!--    data output
       IF ( large_scale_forcing  .AND.  ( simulated_time > 0.0_wp ) )  THEN
!
!--       Interpolation in time of LSF_DATA 
          nt = 1
          DO WHILE ( simulated_time - dt_3d > time_vert(nt) )
             nt = nt + 1
          ENDDO
          IF ( simulated_time - dt_3d /= time_vert(nt) )  THEN
            nt = nt - 1
          ENDIF

          fac = ( simulated_time - dt_3d - time_vert(nt) )                     &
                / ( time_vert(nt+1)-time_vert(nt) )


          DO  k = nzb, nzt
             sums_ls_l(k,0) = td_lsa_lpt(k,nt)                                 &
                              + fac * ( td_lsa_lpt(k,nt+1) - td_lsa_lpt(k,nt) )
             sums_ls_l(k,1) = td_lsa_q(k,nt)                                   &
                              + fac * ( td_lsa_q(k,nt+1) - td_lsa_q(k,nt) )
          ENDDO

          sums_ls_l(nzt+1,0) = sums_ls_l(nzt,0)
          sums_ls_l(nzt+1,1) = sums_ls_l(nzt,1)

          IF ( large_scale_subsidence .AND. use_subsidence_tendencies )  THEN

             DO  k = nzb, nzt
                sums_ls_l(k,2) = td_sub_lpt(k,nt) + fac *                      &
                                 ( td_sub_lpt(k,nt+1) - td_sub_lpt(k,nt) )
                sums_ls_l(k,3) = td_sub_q(k,nt) + fac *                        &
                                 ( td_sub_q(k,nt+1) - td_sub_q(k,nt) )
             ENDDO

             sums_ls_l(nzt+1,2) = sums_ls_l(nzt,2)
             sums_ls_l(nzt+1,3) = sums_ls_l(nzt,3)

          ENDIF

       ENDIF


       IF ( land_surface )  THEN
          !$OMP DO
          DO  i = nxl, nxr
             DO  j =  nys, nyn
                DO  k = nzb_soil, nzt_soil
                   sums_l(k,89,tn)  = sums_l(k,89,tn)  + t_soil(k,j,i)         &
                                      * rmask(j,i,sr)
                   sums_l(k,91,tn)  = sums_l(k,91,tn)  + m_soil(k,j,i)         &
                                      * rmask(j,i,sr)
                ENDDO
             ENDDO
          ENDDO
       ENDIF
       
       IF ( radiation .AND. radiation_scheme == 'rrtmg' )  THEN
          !$OMP DO
          DO  i = nxl, nxr
             DO  j =  nys, nyn
                DO  k = nzb_s_inner(j,i)+1, nzt+1
                   sums_l(k,102,tn)  = sums_l(k,102,tn)  + rad_lw_in(k,j,i)    &
                                       * rmask(j,i,sr)
                   sums_l(k,103,tn)  = sums_l(k,103,tn)  + rad_lw_out(k,j,i)   &
                                       * rmask(j,i,sr)
                   sums_l(k,104,tn)  = sums_l(k,104,tn)  + rad_sw_in(k,j,i)    &
                                       * rmask(j,i,sr)
                   sums_l(k,105,tn)  = sums_l(k,105,tn)  + rad_sw_out(k,j,i)   &
                                       * rmask(j,i,sr)
                   sums_l(k,106,tn)  = sums_l(k,106,tn)  + rad_lw_cs_hr(k,j,i) &
                                       * rmask(j,i,sr)
                   sums_l(k,107,tn)  = sums_l(k,107,tn)  + rad_lw_hr(k,j,i)    &
                                       * rmask(j,i,sr)
                   sums_l(k,108,tn)  = sums_l(k,108,tn)  + rad_sw_cs_hr(k,j,i) &
                                       * rmask(j,i,sr)
                   sums_l(k,109,tn)  = sums_l(k,109,tn)  + rad_sw_hr(k,j,i)    &
                                       * rmask(j,i,sr)
                ENDDO
             ENDDO
          ENDDO
       ENDIF
!
!--    Calculate the user-defined profiles
       CALL user_statistics( 'profiles', sr, tn )
       !$OMP END PARALLEL

!
!--    Summation of thread sums
       IF ( threads_per_task > 1 )  THEN
          DO  i = 1, threads_per_task-1
             sums_l(:,3,0)          = sums_l(:,3,0) + sums_l(:,3,i)
             sums_l(:,4:40,0)       = sums_l(:,4:40,0) + sums_l(:,4:40,i)
             sums_l(:,45:pr_palm,0) = sums_l(:,45:pr_palm,0) + &
                                      sums_l(:,45:pr_palm,i)
             IF ( max_pr_user > 0 )  THEN
                sums_l(:,pr_palm+1:pr_palm+max_pr_user,0) = &
                                   sums_l(:,pr_palm+1:pr_palm+max_pr_user,0) + &
                                   sums_l(:,pr_palm+1:pr_palm+max_pr_user,i)
             ENDIF
          ENDDO
       ENDIF

#if defined( __parallel )

!
!--    Compute total sum from local sums
       IF ( collective_wait )  CALL MPI_BARRIER( comm2d, ierr )
       CALL MPI_ALLREDUCE( sums_l(nzb,1,0), sums(nzb,1), ngp_sums, MPI_REAL,   &
                           MPI_SUM, comm2d, ierr )
       IF ( large_scale_forcing )  THEN
          CALL MPI_ALLREDUCE( sums_ls_l(nzb,2), sums(nzb,83), ngp_sums_ls,     &
                              MPI_REAL, MPI_SUM, comm2d, ierr )
       ENDIF
#else
       sums = sums_l(:,:,0)
       IF ( large_scale_forcing )  THEN
          sums(:,81:88) = sums_ls_l
       ENDIF
#endif

!
!--    Final values are obtained by division by the total number of grid points 
!--    used for summation. After that store profiles.
!--    Check, if statistical regions do contain at least one grid point at the
!--    respective k-level, otherwise division by zero will lead to undefined
!--    values, which may cause e.g. problems with NetCDF output
!--    Profiles:
       DO  k = nzb, nzt+1
          sums(k,3)             = sums(k,3)             / ngp_2dh(sr)
          sums(k,12:22)         = sums(k,12:22)         / ngp_2dh(sr)
          sums(k,30:32)         = sums(k,30:32)         / ngp_2dh(sr)
          sums(k,35:39)         = sums(k,35:39)         / ngp_2dh(sr)
          sums(k,45:53)         = sums(k,45:53)         / ngp_2dh(sr)
          sums(k,55:63)         = sums(k,55:63)         / ngp_2dh(sr)
          sums(k,81:88)         = sums(k,81:88)         / ngp_2dh(sr)
          sums(k,89:114)        = sums(k,89:114)        / ngp_2dh(sr)
          sums(k,116)           = sums(k,116)           / ngp_2dh(sr)
          sums(k,119)           = sums(k,119)           / ngp_2dh(sr)
          IF ( ngp_2dh_s_inner(k,sr) /= 0 )  THEN
             sums(k,8:11)          = sums(k,8:11)          / ngp_2dh_s_inner(k,sr)
             sums(k,23:29)         = sums(k,23:29)         / ngp_2dh_s_inner(k,sr)
             sums(k,33:34)         = sums(k,33:34)         / ngp_2dh_s_inner(k,sr)
             sums(k,40)            = sums(k,40)            / ngp_2dh_s_inner(k,sr)
             sums(k,54)            = sums(k,54)            / ngp_2dh_s_inner(k,sr)
             sums(k,64)            = sums(k,64)            / ngp_2dh_s_inner(k,sr)
             sums(k,70:80)         = sums(k,70:80)         / ngp_2dh_s_inner(k,sr)
             sums(k,118)           = sums(k,118)           / ngp_2dh_s_inner(k,sr)
             sums(k,120:pr_palm-2) = sums(k,120:pr_palm-2) / ngp_2dh_s_inner(k,sr)
          ENDIF
       ENDDO

!--    u* and so on
!--    As sums(nzb:nzb+3,pr_palm) are full 2D arrays (us, usws, vsws, ts) whose
!--    size is always ( nx + 1 ) * ( ny + 1 ), defined at the first grid layer
!--    above the topography, they are being divided by ngp_2dh(sr)
       sums(nzb:nzb+3,pr_palm)    = sums(nzb:nzb+3,pr_palm)    / &
                                    ngp_2dh(sr)
       sums(nzb+12,pr_palm)       = sums(nzb+12,pr_palm)       / &    ! qs
                                    ngp_2dh(sr)
       sums(nzb+13,pr_palm)       = sums(nzb+13,pr_palm)       / &    ! ss
                                    ngp_2dh(sr)
!--    eges, e*
       sums(nzb+4:nzb+5,pr_palm)  = sums(nzb+4:nzb+5,pr_palm)  / &
                                    ngp_3d(sr)
!--    Old and new divergence
       sums(nzb+9:nzb+10,pr_palm) = sums(nzb+9:nzb+10,pr_palm) / &
                                    ngp_3d_inner(sr)

!--    User-defined profiles
       IF ( max_pr_user > 0 )  THEN
          DO  k = nzb, nzt+1
             sums(k,pr_palm+1:pr_palm+max_pr_user) = &
                                    sums(k,pr_palm+1:pr_palm+max_pr_user) / &
                                    ngp_2dh_s_inner(k,sr)
          ENDDO
       ENDIF

!
!--    Collect horizontal average in hom.
!--    Compute deduced averages (e.g. total heat flux)
       hom(:,1,3,sr)  = sums(:,3)      ! w
       hom(:,1,8,sr)  = sums(:,8)      ! e     profiles 5-7 are initial profiles
       hom(:,1,9,sr)  = sums(:,9)      ! km
       hom(:,1,10,sr) = sums(:,10)     ! kh
       hom(:,1,11,sr) = sums(:,11)     ! l
       hom(:,1,12,sr) = sums(:,12)     ! w"u"
       hom(:,1,13,sr) = sums(:,13)     ! w*u*
       hom(:,1,14,sr) = sums(:,14)     ! w"v"
       hom(:,1,15,sr) = sums(:,15)     ! w*v*
       hom(:,1,16,sr) = sums(:,16)     ! w"pt"
       hom(:,1,17,sr) = sums(:,17)     ! w*pt*
       hom(:,1,18,sr) = sums(:,16) + sums(:,17)    ! wpt
       hom(:,1,19,sr) = sums(:,12) + sums(:,13)    ! wu
       hom(:,1,20,sr) = sums(:,14) + sums(:,15)    ! wv
       hom(:,1,21,sr) = sums(:,21)     ! w*pt*BC
       hom(:,1,22,sr) = sums(:,16) + sums(:,21)    ! wptBC
                                       ! profile 24 is initial profile (sa)
                                       ! profiles 25-29 left empty for initial 
                                       ! profiles
       hom(:,1,30,sr) = sums(:,30)     ! u*2
       hom(:,1,31,sr) = sums(:,31)     ! v*2
       hom(:,1,32,sr) = sums(:,32)     ! w*2
       hom(:,1,33,sr) = sums(:,33)     ! pt*2
       hom(:,1,34,sr) = sums(:,34)     ! e*
       hom(:,1,35,sr) = sums(:,35)     ! w*2pt*
       hom(:,1,36,sr) = sums(:,36)     ! w*pt*2
       hom(:,1,37,sr) = sums(:,37)     ! w*e*
       hom(:,1,38,sr) = sums(:,38)     ! w*3
       hom(:,1,39,sr) = sums(:,38) / ( abs( sums(:,32) ) + 1E-20_wp )**1.5_wp   ! Sw
       hom(:,1,40,sr) = sums(:,40)     ! p
       hom(:,1,45,sr) = sums(:,45)     ! w"vpt"
       hom(:,1,46,sr) = sums(:,46)     ! w*vpt*       
       hom(:,1,47,sr) = sums(:,45) + sums(:,46)    ! wvpt
       hom(:,1,48,sr) = sums(:,48)     ! w"q" (w"qv")
       hom(:,1,49,sr) = sums(:,49)     ! w*q* (w*qv*)
       hom(:,1,50,sr) = sums(:,48) + sums(:,49)    ! wq (wqv)
       hom(:,1,51,sr) = sums(:,51)     ! w"qv"
       hom(:,1,52,sr) = sums(:,52)     ! w*qv*       
       hom(:,1,53,sr) = sums(:,52) + sums(:,51)    ! wq (wqv)
       hom(:,1,54,sr) = sums(:,54)     ! ql
       hom(:,1,55,sr) = sums(:,55)     ! w*u*u*/dz
       hom(:,1,56,sr) = sums(:,56)     ! w*p*/dz
       hom(:,1,57,sr) = sums(:,57)     ! ( w"e + w"p"/rho )/dz
       hom(:,1,58,sr) = sums(:,58)     ! u"pt"
       hom(:,1,59,sr) = sums(:,59)     ! u*pt*
       hom(:,1,60,sr) = sums(:,58) + sums(:,59)    ! upt_t
       hom(:,1,61,sr) = sums(:,61)     ! v"pt"
       hom(:,1,62,sr) = sums(:,62)     ! v*pt*
       hom(:,1,63,sr) = sums(:,61) + sums(:,62)    ! vpt_t
       hom(:,1,64,sr) = sums(:,64)     ! rho
       hom(:,1,65,sr) = sums(:,65)     ! w"sa"
       hom(:,1,66,sr) = sums(:,66)     ! w*sa*
       hom(:,1,67,sr) = sums(:,65) + sums(:,66)    ! wsa
       hom(:,1,68,sr) = sums(:,68)     ! w*p*
       hom(:,1,69,sr) = sums(:,69)     ! w"e + w"p"/rho
       hom(:,1,70,sr) = sums(:,70)     ! q*2
       hom(:,1,71,sr) = sums(:,71)     ! prho
       hom(:,1,72,sr) = hyp * 1E-4_wp  ! hyp in dbar
       hom(:,1,73,sr) = sums(:,73)     ! nr
       hom(:,1,74,sr) = sums(:,74)     ! qr
       hom(:,1,75,sr) = sums(:,75)     ! qc
       hom(:,1,76,sr) = sums(:,76)     ! prr (precipitation rate)
                                       ! 77 is initial density profile
       hom(:,1,78,sr) = ug             ! ug
       hom(:,1,79,sr) = vg             ! vg
       hom(:,1,80,sr) = w_subs         ! w_subs

       IF ( large_scale_forcing )  THEN
          hom(:,1,81,sr) = sums_ls_l(:,0)          ! td_lsa_lpt
          hom(:,1,82,sr) = sums_ls_l(:,1)          ! td_lsa_q
          IF ( use_subsidence_tendencies )  THEN
             hom(:,1,83,sr) = sums_ls_l(:,2)       ! td_sub_lpt
             hom(:,1,84,sr) = sums_ls_l(:,3)       ! td_sub_q
          ELSE
             hom(:,1,83,sr) = sums(:,83)           ! td_sub_lpt
             hom(:,1,84,sr) = sums(:,84)           ! td_sub_q
          ENDIF
          hom(:,1,85,sr) = sums(:,85)              ! td_nud_lpt
          hom(:,1,86,sr) = sums(:,86)              ! td_nud_q
          hom(:,1,87,sr) = sums(:,87)              ! td_nud_u
          hom(:,1,88,sr) = sums(:,88)              ! td_nud_v
       ENDIF

       IF ( land_surface )  THEN
          hom(:,1,89,sr) = sums(:,89)              ! t_soil
                                                   ! 90 is initial t_soil profile
          hom(:,1,91,sr) = sums(:,91)              ! m_soil
                                                   ! 92 is initial m_soil profile
          hom(:,1,93,sr)  = sums(:,93)             ! ghf_eb
          hom(:,1,94,sr)  = sums(:,94)             ! shf_eb
          hom(:,1,95,sr)  = sums(:,95)             ! qsws_eb
          hom(:,1,96,sr)  = sums(:,96)             ! qsws_liq_eb
          hom(:,1,97,sr)  = sums(:,97)             ! qsws_soil_eb
          hom(:,1,98,sr)  = sums(:,98)             ! qsws_veg_eb
          hom(:,1,99,sr)  = sums(:,99)             ! r_a
          hom(:,1,100,sr) = sums(:,100)            ! r_s

       ENDIF

       IF ( radiation )  THEN
          hom(:,1,101,sr) = sums(:,101)            ! rad_net
          hom(:,1,102,sr) = sums(:,102)            ! rad_lw_in
          hom(:,1,103,sr) = sums(:,103)            ! rad_lw_out
          hom(:,1,104,sr) = sums(:,104)            ! rad_sw_in
          hom(:,1,105,sr) = sums(:,105)            ! rad_sw_out

          IF ( radiation_scheme == 'rrtmg' )  THEN
             hom(:,1,106,sr) = sums(:,106)            ! rad_lw_cs_hr
             hom(:,1,107,sr) = sums(:,107)            ! rad_lw_hr
             hom(:,1,108,sr) = sums(:,108)            ! rad_sw_cs_hr
             hom(:,1,109,sr) = sums(:,109)            ! rad_sw_hr

             hom(:,1,110,sr) = sums(:,110)            ! rrtm_aldif
             hom(:,1,111,sr) = sums(:,111)            ! rrtm_aldir
             hom(:,1,112,sr) = sums(:,112)            ! rrtm_asdif
             hom(:,1,113,sr) = sums(:,113)            ! rrtm_asdir
          ENDIF
       ENDIF

       hom(:,1,114,sr) = sums(:,114)            !: L

       IF ( passive_scalar )  THEN
          hom(:,1,119,sr) = sums(:,119)     ! w"s"
          hom(:,1,116,sr) = sums(:,116)     ! w*s*
          hom(:,1,120,sr) = sums(:,119) + sums(:,116)    ! ws 
       ENDIF

       hom(:,1,pr_palm,sr) =   sums(:,pr_palm)
                                       ! u*, w'u', w'v', t* (in last profile)

       IF ( max_pr_user > 0 )  THEN    ! user-defined profiles
          hom(:,1,pr_palm+1:pr_palm+max_pr_user,sr) = &
                               sums(:,pr_palm+1:pr_palm+max_pr_user)
       ENDIF

!
!--    Determine the boundary layer height using two different schemes.
!--    First scheme: Starting from the Earth's (Ocean's) surface, look for the
!--    first relative minimum (maximum) of the total heat flux.
!--    The corresponding height is assumed as the boundary layer height, if it
!--    is less than 1.5 times the height where the heat flux becomes negative
!--    (positive) for the first time.
       z_i(1) = 0.0_wp
       first = .TRUE.

       IF ( ocean )  THEN
          DO  k = nzt, nzb+1, -1
             IF ( first  .AND.  hom(k,1,18,sr) < -1.0E-8_wp )  THEN
                first = .FALSE.
                height = zw(k)
             ENDIF
             IF ( hom(k,1,18,sr) < -1.0E-8_wp  .AND.                           &
                  hom(k-1,1,18,sr) > hom(k,1,18,sr) )  THEN
                IF ( zw(k) < 1.5_wp * height )  THEN
                   z_i(1) = zw(k)
                ELSE
                   z_i(1) = height
                ENDIF
                EXIT
             ENDIF
          ENDDO
       ELSE
          DO  k = nzb, nzt-1
             IF ( first  .AND.  hom(k,1,18,sr) < -1.0E-8_wp )  THEN
                first = .FALSE.
                height = zw(k)
             ENDIF
             IF ( hom(k,1,18,sr) < -1.0E-8_wp  .AND.                           &
                  hom(k+1,1,18,sr) > hom(k,1,18,sr) )  THEN
                IF ( zw(k) < 1.5_wp * height )  THEN
                   z_i(1) = zw(k)
                ELSE
                   z_i(1) = height
                ENDIF
                EXIT
             ENDIF
          ENDDO
       ENDIF

!
!--    Second scheme: Gradient scheme from Sullivan et al. (1998), modified 
!--    by Uhlenbrock(2006). The boundary layer height is the height with the 
!--    maximal local temperature gradient: starting from the second (the last
!--    but one) vertical gridpoint, the local gradient must be at least 
!--    0.2K/100m and greater than the next four gradients.
!--    WARNING: The threshold value of 0.2K/100m must be adjusted for the
!--             ocean case! 
       z_i(2) = 0.0_wp
       DO  k = nzb+1, nzt+1
          dptdz(k) = ( hom(k,1,4,sr) - hom(k-1,1,4,sr) ) * ddzu(k)
       ENDDO
       dptdz_threshold = 0.2_wp / 100.0_wp

       IF ( ocean )  THEN
          DO  k = nzt+1, nzb+5, -1
             IF ( dptdz(k) > dptdz_threshold  .AND.                           &
                  dptdz(k) > dptdz(k-1)  .AND.  dptdz(k) > dptdz(k-2)  .AND.  &
                  dptdz(k) > dptdz(k-3)  .AND.  dptdz(k) > dptdz(k-4) )  THEN
                z_i(2) = zw(k-1)
                EXIT
             ENDIF
          ENDDO
       ELSE
          DO  k = nzb+1, nzt-3
             IF ( dptdz(k) > dptdz_threshold  .AND.                           &
                  dptdz(k) > dptdz(k+1)  .AND.  dptdz(k) > dptdz(k+2)  .AND.  &
                  dptdz(k) > dptdz(k+3)  .AND.  dptdz(k) > dptdz(k+4) )  THEN
                z_i(2) = zw(k-1)
                EXIT
             ENDIF
          ENDDO
       ENDIF

       hom(nzb+6,1,pr_palm,sr) = z_i(1)
       hom(nzb+7,1,pr_palm,sr) = z_i(2)

!
!--    Determine vertical index which is nearest to the mean surface level
!--    height of the respective statistic region
       DO  k = nzb, nzt
          IF ( zw(k) >= mean_surface_level_height(sr) )  THEN
             k_surface_level = k
             EXIT
          ENDIF
       ENDDO
!
!--    Computation of both the characteristic vertical velocity and
!--    the characteristic convective boundary layer temperature.
!--    The inversion height entering into the equation is defined with respect
!--    to the mean surface level height of the respective statistic region.
!--    The horizontal average at surface level index + 1 is input for the
!--    average temperature.
       IF ( hom(k_surface_level,1,18,sr) > 1.0E-8_wp  .AND.  z_i(1) /= 0.0_wp )&
       THEN
          hom(nzb+8,1,pr_palm,sr) = &
             ( g / hom(k_surface_level+1,1,4,sr) * hom(k_surface_level,1,18,sr)&
             * ABS( z_i(1) - mean_surface_level_height(sr) ) )**0.333333333_wp
       ELSE
          hom(nzb+8,1,pr_palm,sr)  = 0.0_wp
       ENDIF

!
!--    Collect the time series quantities
       ts_value(1,sr) = hom(nzb+4,1,pr_palm,sr)     ! E
       ts_value(2,sr) = hom(nzb+5,1,pr_palm,sr)     ! E*
       ts_value(3,sr) = dt_3d
       ts_value(4,sr) = hom(nzb,1,pr_palm,sr)       ! u*
       ts_value(5,sr) = hom(nzb+3,1,pr_palm,sr)     ! th*
       ts_value(6,sr) = u_max
       ts_value(7,sr) = v_max
       ts_value(8,sr) = w_max
       ts_value(9,sr) = hom(nzb+10,1,pr_palm,sr)    ! new divergence
       ts_value(10,sr) = hom(nzb+9,1,pr_palm,sr)    ! old Divergence
       ts_value(11,sr) = hom(nzb+6,1,pr_palm,sr)    ! z_i(1)
       ts_value(12,sr) = hom(nzb+7,1,pr_palm,sr)    ! z_i(2)
       ts_value(13,sr) = hom(nzb+8,1,pr_palm,sr)    ! w*
       ts_value(14,sr) = hom(nzb,1,16,sr)           ! w'pt'   at k=0
       ts_value(15,sr) = hom(nzb+1,1,16,sr)         ! w'pt'   at k=1
       ts_value(16,sr) = hom(nzb+1,1,18,sr)         ! wpt     at k=1
       ts_value(17,sr) = hom(nzb,1,4,sr)            ! pt(0)
       ts_value(18,sr) = hom(nzb+1,1,4,sr)          ! pt(zp)
       ts_value(19,sr) = hom(nzb+1,1,pr_palm,sr)    ! u'w'    at k=0
       ts_value(20,sr) = hom(nzb+2,1,pr_palm,sr)    ! v'w'    at k=0
       ts_value(21,sr) = hom(nzb,1,48,sr)           ! w"q"    at k=0

       IF ( .NOT. neutral )  THEN
          ts_value(22,sr) = hom(nzb,1,114,sr)          ! L
       ELSE
          ts_value(22,sr) = 1.0E10_wp
       ENDIF

       ts_value(23,sr) = hom(nzb+12,1,pr_palm,sr)   ! q*

       IF ( passive_scalar )  THEN
          ts_value(24,sr) = hom(nzb+13,1,119,sr)       ! w"s" ( to do ! )
          ts_value(25,sr) = hom(nzb+13,1,pr_palm,sr)   ! s*
       ENDIF

!
!--    Collect land surface model timeseries
       IF ( land_surface )  THEN
          ts_value(dots_soil  ,sr) = hom(nzb,1,93,sr)           ! ghf_eb
          ts_value(dots_soil+1,sr) = hom(nzb,1,94,sr)           ! shf_eb
          ts_value(dots_soil+2,sr) = hom(nzb,1,95,sr)           ! qsws_eb
          ts_value(dots_soil+3,sr) = hom(nzb,1,96,sr)           ! qsws_liq_eb
          ts_value(dots_soil+4,sr) = hom(nzb,1,97,sr)           ! qsws_soil_eb
          ts_value(dots_soil+5,sr) = hom(nzb,1,98,sr)           ! qsws_veg_eb
          ts_value(dots_soil+6,sr) = hom(nzb,1,99,sr)           ! r_a
          ts_value(dots_soil+7,sr) = hom(nzb,1,100,sr)          ! r_s
       ENDIF
!
!--    Collect radiation model timeseries
       IF ( radiation )  THEN
          ts_value(dots_rad,sr)   = hom(nzb,1,101,sr)          ! rad_net
          ts_value(dots_rad+1,sr) = hom(nzb,1,102,sr)          ! rad_lw_in
          ts_value(dots_rad+2,sr) = hom(nzb,1,103,sr)          ! rad_lw_out
          ts_value(dots_rad+3,sr) = hom(nzb,1,104,sr)          ! rad_sw_in
          ts_value(dots_rad+4,sr) = hom(nzb,1,105,sr)          ! rad_sw_out

          IF ( radiation_scheme == 'rrtmg' )  THEN
             ts_value(dots_rad+5,sr) = hom(nzb,1,110,sr)          ! rrtm_aldif
             ts_value(dots_rad+6,sr) = hom(nzb,1,111,sr)          ! rrtm_aldir
             ts_value(dots_rad+7,sr) = hom(nzb,1,112,sr)          ! rrtm_asdif
             ts_value(dots_rad+8,sr) = hom(nzb,1,113,sr)          ! rrtm_asdir
          ENDIF

       ENDIF

!
!--    Calculate additional statistics provided by the user interface
       CALL user_statistics( 'time_series', sr, 0 )

    ENDDO    ! loop of the subregions

!
!-- If required, sum up horizontal averages for subsequent time averaging.
!-- Do not sum, if flow statistics is called before the first initial time step.
    IF ( do_sum  .AND.  simulated_time /= 0.0_wp )  THEN
       IF ( average_count_pr == 0 )  hom_sum = 0.0_wp
       hom_sum = hom_sum + hom(:,1,:,:)
       average_count_pr = average_count_pr + 1
       do_sum = .FALSE.
    ENDIF

!
!-- Set flag for other UPs (e.g. output routines, but also buoyancy).
!-- This flag is reset after each time step in time_integration.
    flow_statistics_called = .TRUE.

    CALL cpu_log( log_point(10), 'flow_statistics', 'stop' )


 END SUBROUTINE flow_statistics


#else


!------------------------------------------------------------------------------!
! Description:
! ------------
!> flow statistics - accelerator version
!------------------------------------------------------------------------------!
 SUBROUTINE flow_statistics

    USE arrays_3d,                                                             &
        ONLY:  ddzu, ddzw, e, hyp, km, kh, nr, p, prho, pt, q, qc, ql, qr, qs, &
               qsws, qswst, rho, s, sa, saswsb, saswst, shf, ss, ssws, sswst,  &
               td_lsa_lpt, td_lsa_q, td_sub_lpt, td_sub_q, time_vert, ts,      &
               tswst, u, ug, us, usws, uswst, vsws, v, vg, vpt, vswst, w,      &
               w_subs, zw
                 
        
    USE cloud_parameters,                                                      &
        ONLY:  l_d_cp, prr, pt_d_t
        
    USE control_parameters,                                                    &
        ONLY :  average_count_pr, cloud_droplets, cloud_physics, do_sum,       &
                dt_3d, g, humidity, kappa, large_scale_forcing,                &
                large_scale_subsidence, max_pr_user, message_string,           &
                microphysics_seifert, neutral, ocean, passive_scalar,          &
                simulated_time, use_subsidence_tendencies, use_surface_fluxes, &
                use_top_fluxes, ws_scheme_mom, ws_scheme_sca
        
    USE cpulog,                                                                &
        ONLY:  cpu_log, log_point
        
    USE grid_variables,                                                        &
        ONLY:  ddx, ddy
        
    USE indices,                                                               &
        ONLY:  ngp_2dh, ngp_2dh_s_inner, ngp_3d, ngp_3d_inner, ngp_sums,       &
               ngp_sums_ls, nxl, nxr, nyn, nys, nzb, nzb_diff_s_inner,         &
               nzb_s_inner, nzt, nzt_diff, rflags_invers
        
    USE kinds
    
    USE land_surface_model_mod,                                                &
        ONLY:   ghf_eb, land_surface, m_soil, nzb_soil, nzt_soil,              &
                qsws_eb, qsws_liq_eb, qsws_soil_eb, qsws_veg_eb, r_a, r_s,     &
                shf_eb, t_soil

    USE netcdf_interface,                                                      &
        ONLY:  dots_rad, dots_soil

    USE pegrid
    
    USE radiation_model_mod,                                                   &
        ONLY:  radiation, radiation_scheme, rad_net,                 &
               rad_lw_in, rad_lw_out, rad_sw_in, rad_sw_out

#if defined ( __rrtmg )
    USE radiation_model_mod,                                                   &
        ONLY:  rrtm_aldif, rrtm_aldir, rrtm_asdif, rrtm_asdir, rad_lw_cs_hr,   &
               rad_lw_hr,  rad_sw_cs_hr, rad_sw_hr
#endif

    USE statistics

    IMPLICIT NONE

    INTEGER(iwp) ::  i                   !<
    INTEGER(iwp) ::  j                   !<
    INTEGER(iwp) ::  k                   !<
    INTEGER(iwp) ::  k_surface_level     !<
    INTEGER(iwp) ::  nt                  !<
    INTEGER(iwp) ::  omp_get_thread_num  !<
    INTEGER(iwp) ::  sr                  !<
    INTEGER(iwp) ::  tn                  !<
    
    LOGICAL ::  first  !<
    
    REAL(wp) ::  dptdz_threshold  !<
    REAL(wp) ::  fac              !<
    REAL(wp) ::  height           !<
    REAL(wp) ::  pts              !<
    REAL(wp) ::  sums_l_eper      !<
    REAL(wp) ::  sums_l_etot      !<
    REAL(wp) ::  s1               !<
    REAL(wp) ::  s2               !<
    REAL(wp) ::  s3               !<
    REAL(wp) ::  s4               !<
    REAL(wp) ::  s5               !<
    REAL(wp) ::  s6               !<
    REAL(wp) ::  s7               !<
    REAL(wp) ::  ust              !<
    REAL(wp) ::  ust2             !<
    REAL(wp) ::  u2               !<
    REAL(wp) ::  vst              !<
    REAL(wp) ::  vst2             !<
    REAL(wp) ::  v2               !<
    REAL(wp) ::  w2               !<
    REAL(wp) ::  z_i(2)           !<

    REAL(wp) ::  dptdz(nzb+1:nzt+1)    !<
    REAL(wp) ::  sums_ll(nzb:nzt+1,2)  !<

    CALL cpu_log( log_point(10), 'flow_statistics', 'start' )

!
!-- To be on the safe side, check whether flow_statistics has already been
!-- called once after the current time step
    IF ( flow_statistics_called )  THEN

       message_string = 'flow_statistics is called two times within one ' // &
                        'timestep'
       CALL message( 'flow_statistics', 'PA0190', 1, 2, 0, 6, 0 )

    ENDIF

    !$acc data create( sums, sums_l )
    !$acc update device( hom )

!
!-- Compute statistics for each (sub-)region
    DO  sr = 0, statistic_regions

!
!--    Initialize (local) summation array
       sums_l = 0.0_wp

!
!--    Store sums that have been computed in other subroutines in summation
!--    array
       sums_l(:,11,:) = sums_l_l(:,sr,:)      ! mixing length from diffusivities
!--    WARNING: next line still has to be adjusted for OpenMP
       sums_l(:,21,0) = sums_wsts_bc_l(:,sr)  ! heat flux from advec_s_bc
       sums_l(nzb+9,pr_palm,0)  = sums_divold_l(sr)  ! old divergence from pres
       sums_l(nzb+10,pr_palm,0) = sums_divnew_l(sr)  ! new divergence from pres

!
!--    When calcuating horizontally-averaged total (resolved- plus subgrid-
!--    scale) vertical fluxes and velocity variances by using commonly-
!--    applied Reynolds-based methods ( e.g. <w'pt'> = (w-<w>)*(pt-<pt>) )
!--    in combination with the 5th order advection scheme, pronounced 
!--    artificial kinks could be observed in the vertical profiles near the 
!--    surface. Please note: these kinks were not related to the model truth, 
!--    i.e. these kinks are just related to an evaluation problem.   
!--    In order avoid these kinks, vertical fluxes and horizontal as well 
!--    vertical velocity variances are calculated directly within the advection
!--    routines, according to the numerical discretization, to evaluate the 
!--    statistical quantities as they will appear within the prognostic 
!--    equations. 
!--    Copy the turbulent quantities, evaluated in the advection routines to
!--    the local array sums_l() for further computations.
       IF ( ws_scheme_mom .AND. sr == 0 )  THEN

!
!--       According to the Neumann bc for the horizontal velocity components,
!--       the corresponding fluxes has to satisfiy the same bc.
          IF ( ocean )  THEN
             sums_us2_ws_l(nzt+1,:) = sums_us2_ws_l(nzt,:)
             sums_vs2_ws_l(nzt+1,:) = sums_vs2_ws_l(nzt,:)
          ENDIF

          DO  i = 0, threads_per_task-1
!
!--          Swap the turbulent quantities evaluated in advec_ws.
             sums_l(:,13,i) = sums_wsus_ws_l(:,i)       ! w*u*
             sums_l(:,15,i) = sums_wsvs_ws_l(:,i)       ! w*v*
             sums_l(:,30,i) = sums_us2_ws_l(:,i)        ! u*2
             sums_l(:,31,i) = sums_vs2_ws_l(:,i)        ! v*2
             sums_l(:,32,i) = sums_ws2_ws_l(:,i)        ! w*2
             sums_l(:,34,i) = sums_l(:,34,i) + 0.5_wp *                        &
                              ( sums_us2_ws_l(:,i) + sums_vs2_ws_l(:,i) +      &
                                sums_ws2_ws_l(:,i) )    ! e*
             DO  k = nzb, nzt
                sums_l(nzb+5,pr_palm,i) = sums_l(nzb+5,pr_palm,i) + 0.5_wp * ( &
                                                      sums_us2_ws_l(k,i) +     &
                                                      sums_vs2_ws_l(k,i) +     &
                                                      sums_ws2_ws_l(k,i)     )
             ENDDO
          ENDDO

       ENDIF

       IF ( ws_scheme_sca .AND. sr == 0 )  THEN

          DO  i = 0, threads_per_task-1
             sums_l(:,17,i) = sums_wspts_ws_l(:,i)      ! w*pt* from advec_s_ws
             IF ( ocean ) sums_l(:,66,i) = sums_wssas_ws_l(:,i) ! w*sa*
             IF ( humidity       )  sums_l(:,49,i)  = sums_wsqs_ws_l(:,i) !w*q*
             IF ( passive_scalar )  sums_l(:,116,i) = sums_wsss_ws_l(:,i) !w*s*
          ENDDO

       ENDIF
!
!--    Horizontally averaged profiles of horizontal velocities and temperature.
!--    They must have been computed before, because they are already required
!--    for other horizontal averages.
       tn = 0

       !$OMP PARALLEL PRIVATE( i, j, k, tn )
!$     tn = omp_get_thread_num()

       !$acc update device( sums_l )

       !$OMP DO
       !$acc parallel loop gang present( pt, rflags_invers, rmask, sums_l, u, v ) create( s1, s2, s3 )
       DO  k = nzb, nzt+1
          s1 = 0
          s2 = 0
          s3 = 0
          !$acc loop vector collapse( 2 ) reduction( +: s1, s2, s3 )
          DO  i = nxl, nxr
             DO  j =  nys, nyn
!
!--             k+1 is used in rflags since rflags is set 0 at surface points
                s1 = s1 + u(k,j,i)  * rmask(j,i,sr) * rflags_invers(j,i,k+1)
                s2 = s2 + v(k,j,i)  * rmask(j,i,sr) * rflags_invers(j,i,k+1)
                s3 = s3 + pt(k,j,i) * rmask(j,i,sr) * rflags_invers(j,i,k+1)
             ENDDO
          ENDDO
          sums_l(k,1,tn) = s1
          sums_l(k,2,tn) = s2
          sums_l(k,4,tn) = s3
       ENDDO
       !$acc end parallel loop

!
!--    Horizontally averaged profile of salinity
       IF ( ocean )  THEN
          !$OMP DO
          !$acc parallel loop gang present( rflags_invers, rmask, sums_l, sa ) create( s1 )
          DO  k = nzb, nzt+1
             s1 = 0
             !$acc loop vector collapse( 2 ) reduction( +: s1 )
             DO  i = nxl, nxr
                DO  j =  nys, nyn
                   s1 = s1 + sa(k,j,i) * rmask(j,i,sr) * rflags_invers(j,i,k+1)
                ENDDO
             ENDDO
             sums_l(k,23,tn) = s1
          ENDDO
          !$acc end parallel loop
       ENDIF

!
!--    Horizontally averaged profiles of virtual potential temperature,
!--    total water content, specific humidity and liquid water potential
!--    temperature
       IF ( humidity )  THEN

          !$OMP DO
          !$acc parallel loop gang present( q, rflags_invers, rmask, sums_l, vpt ) create( s1, s2 )
          DO  k = nzb, nzt+1
             s1 = 0
             s2 = 0
             !$acc loop vector collapse( 2 ) reduction( +: s1, s2 )
             DO  i = nxl, nxr
                DO  j =  nys, nyn
                   s1 = s1 + q(k,j,i)   * rmask(j,i,sr) * rflags_invers(j,i,k+1)
                   s2 = s2 + vpt(k,j,i) * rmask(j,i,sr) * rflags_invers(j,i,k+1)
                ENDDO
             ENDDO
             sums_l(k,41,tn) = s1
             sums_l(k,44,tn) = s2
          ENDDO
          !$acc end parallel loop

          IF ( cloud_physics )  THEN
             !$OMP DO
             !$acc parallel loop gang present( pt, q, ql, rflags_invers, rmask, sums_l ) create( s1, s2 )
             DO  k = nzb, nzt+1
                s1 = 0
                s2 = 0
                !$acc loop vector collapse( 2 ) reduction( +: s1, s2 )
                DO  i = nxl, nxr
                   DO  j =  nys, nyn
                      s1 = s1 + ( q(k,j,i) - ql(k,j,i) ) * &
                                rmask(j,i,sr) * rflags_invers(j,i,k+1)
                      s2 = s2 + ( pt(k,j,i) + l_d_cp*pt_d_t(k) * ql(k,j,i) ) * &
                                rmask(j,i,sr) * rflags_invers(j,i,k+1)
                   ENDDO
                ENDDO
                sums_l(k,42,tn) = s1
                sums_l(k,43,tn) = s2
             ENDDO
             !$acc end parallel loop
          ENDIF
       ENDIF

!
!--    Horizontally averaged profiles of passive scalar
       IF ( passive_scalar )  THEN
          !$OMP DO
          !$acc parallel loop gang present( s, rflags_invers, rmask, sums_l ) create( s1 )
          DO  k = nzb, nzt+1
             s1 = 0
             !$acc loop vector collapse( 2 ) reduction( +: s1 )
             DO  i = nxl, nxr
                DO  j =  nys, nyn
                   s1 = s1 + s(k,j,i) * rmask(j,i,sr) * rflags_invers(j,i,k+1)
                ENDDO
             ENDDO
             sums_l(k,117,tn) = s1
          ENDDO
          !$acc end parallel loop
       ENDIF
       !$OMP END PARALLEL

!
!--    Summation of thread sums
       IF ( threads_per_task > 1 )  THEN
          DO  i = 1, threads_per_task-1
             !$acc parallel present( sums_l )
             sums_l(:,1,0) = sums_l(:,1,0) + sums_l(:,1,i)
             sums_l(:,2,0) = sums_l(:,2,0) + sums_l(:,2,i)
             sums_l(:,4,0) = sums_l(:,4,0) + sums_l(:,4,i)
             !$acc end parallel
             IF ( ocean )  THEN
                !$acc parallel present( sums_l )
                sums_l(:,23,0) = sums_l(:,23,0) + sums_l(:,23,i)
                !$acc end parallel
             ENDIF
             IF ( humidity )  THEN
                !$acc parallel present( sums_l )
                sums_l(:,41,0) = sums_l(:,41,0) + sums_l(:,41,i)
                sums_l(:,44,0) = sums_l(:,44,0) + sums_l(:,44,i)
                !$acc end parallel
                IF ( cloud_physics )  THEN
                   !$acc parallel present( sums_l )
                   sums_l(:,42,0) = sums_l(:,42,0) + sums_l(:,42,i)
                   sums_l(:,43,0) = sums_l(:,43,0) + sums_l(:,43,i)
                   !$acc end parallel
                ENDIF
             ENDIF
             IF ( passive_scalar )  THEN
                !$acc parallel present( sums_l )
                sums_l(:,117,0) = sums_l(:,117,0) + sums_l(:,117,i)
                !$acc end parallel
             ENDIF
          ENDDO
       ENDIF

#if defined( __parallel )
!
!--    Compute total sum from local sums
       !$acc update host( sums_l )
       IF ( collective_wait )  CALL MPI_BARRIER( comm2d, ierr )
       CALL MPI_ALLREDUCE( sums_l(nzb,1,0), sums(nzb,1), nzt+2-nzb, MPI_REAL,  &
                           MPI_SUM, comm2d, ierr )
       IF ( collective_wait )  CALL MPI_BARRIER( comm2d, ierr )
       CALL MPI_ALLREDUCE( sums_l(nzb,2,0), sums(nzb,2), nzt+2-nzb, MPI_REAL,  &
                           MPI_SUM, comm2d, ierr )
       IF ( collective_wait )  CALL MPI_BARRIER( comm2d, ierr )
       CALL MPI_ALLREDUCE( sums_l(nzb,4,0), sums(nzb,4), nzt+2-nzb, MPI_REAL,  &
                           MPI_SUM, comm2d, ierr )
       IF ( ocean )  THEN
          IF ( collective_wait )  CALL MPI_BARRIER( comm2d, ierr )
          CALL MPI_ALLREDUCE( sums_l(nzb,23,0), sums(nzb,23), nzt+2-nzb,       &
                              MPI_REAL, MPI_SUM, comm2d, ierr )
       ENDIF
       IF ( humidity ) THEN
          IF ( collective_wait )  CALL MPI_BARRIER( comm2d, ierr )
          CALL MPI_ALLREDUCE( sums_l(nzb,44,0), sums(nzb,44), nzt+2-nzb,       &
                              MPI_REAL, MPI_SUM, comm2d, ierr )
          IF ( collective_wait )  CALL MPI_BARRIER( comm2d, ierr )
          CALL MPI_ALLREDUCE( sums_l(nzb,41,0), sums(nzb,41), nzt+2-nzb,       &
                              MPI_REAL, MPI_SUM, comm2d, ierr )
          IF ( cloud_physics ) THEN
             IF ( collective_wait )  CALL MPI_BARRIER( comm2d, ierr )
             CALL MPI_ALLREDUCE( sums_l(nzb,42,0), sums(nzb,42), nzt+2-nzb,    &
                                 MPI_REAL, MPI_SUM, comm2d, ierr )
             IF ( collective_wait )  CALL MPI_BARRIER( comm2d, ierr )
             CALL MPI_ALLREDUCE( sums_l(nzb,43,0), sums(nzb,43), nzt+2-nzb,    &
                                 MPI_REAL, MPI_SUM, comm2d, ierr )
          ENDIF
       ENDIF

       IF ( passive_scalar )  THEN
          IF ( collective_wait )  CALL MPI_BARRIER( comm2d, ierr )
          CALL MPI_ALLREDUCE( sums_l(nzb,117,0), sums(nzb,117), nzt+2-nzb,     &
                              MPI_REAL, MPI_SUM, comm2d, ierr )
       ENDIF
       !$acc update device( sums )
#else
       !$acc parallel present( sums, sums_l )
       sums(:,1) = sums_l(:,1,0)
       sums(:,2) = sums_l(:,2,0)
       sums(:,4) = sums_l(:,4,0)
       !$acc end parallel
       IF ( ocean )  THEN
          !$acc parallel present( sums, sums_l )
          sums(:,23) = sums_l(:,23,0)
          !$acc end parallel
       ENDIF
       IF ( humidity )  THEN
          !$acc parallel present( sums, sums_l )
          sums(:,44) = sums_l(:,44,0)
          sums(:,41) = sums_l(:,41,0)
          !$acc end parallel
          IF ( cloud_physics )  THEN
             !$acc parallel present( sums, sums_l )
             sums(:,42) = sums_l(:,42,0)
             sums(:,43) = sums_l(:,43,0)
             !$acc end parallel
          ENDIF
       ENDIF
       IF ( passive_scalar )  THEN
          !$acc parallel present( sums, sums_l )
          sums(:,117) = sums_l(:,117,0)
          !$acc end parallel
       ENDIF
#endif

!
!--    Final values are obtained by division by the total number of grid points
!--    used for summation. After that store profiles.
       !$acc parallel present( hom, ngp_2dh, ngp_2dh_s_inner, sums )
       sums(:,1) = sums(:,1) / ngp_2dh(sr)
       sums(:,2) = sums(:,2) / ngp_2dh(sr)
       sums(:,4) = sums(:,4) / ngp_2dh_s_inner(:,sr)
       hom(:,1,1,sr) = sums(:,1)             ! u
       hom(:,1,2,sr) = sums(:,2)             ! v
       hom(:,1,4,sr) = sums(:,4)             ! pt
       !$acc end parallel

!
!--    Salinity
       IF ( ocean )  THEN
          !$acc parallel present( hom, ngp_2dh_s_inner, sums )
          sums(:,23) = sums(:,23) / ngp_2dh_s_inner(:,sr)
          hom(:,1,23,sr) = sums(:,23)             ! sa
          !$acc end parallel
       ENDIF

!
!--    Humidity and cloud parameters
       IF ( humidity ) THEN
          !$acc parallel present( hom, ngp_2dh_s_inner, sums )
          sums(:,44) = sums(:,44) / ngp_2dh_s_inner(:,sr)
          sums(:,41) = sums(:,41) / ngp_2dh_s_inner(:,sr)
          hom(:,1,44,sr) = sums(:,44)                ! vpt
          hom(:,1,41,sr) = sums(:,41)                ! qv (q)
          !$acc end parallel
          IF ( cloud_physics ) THEN
             !$acc parallel present( hom, ngp_2dh_s_inner, sums )
             sums(:,42) = sums(:,42) / ngp_2dh_s_inner(:,sr)
             sums(:,43) = sums(:,43) / ngp_2dh_s_inner(:,sr)
             hom(:,1,42,sr) = sums(:,42)             ! qv
             hom(:,1,43,sr) = sums(:,43)             ! pt
             !$acc end parallel
          ENDIF
       ENDIF

!
!--    Passive scalar
       IF ( passive_scalar )  THEN
          !$acc parallel present( hom, ngp_2dh_s_inner, sums )
          sums(:,117)     = sums(:,117) / ngp_2dh_s_inner(:,sr)
          hom(:,1,117,sr) = sums(:,117)                ! s
          !$acc end parallel
       ENDIF

!
!--    Horizontally averaged profiles of the remaining prognostic variables,
!--    variances, the total and the perturbation energy (single values in last
!--    column of sums_l) and some diagnostic quantities.
!--    NOTE: for simplicity, nzb_s_inner is used below, although strictly
!--    ----  speaking the following k-loop would have to be split up and
!--          rearranged according to the staggered grid.
!--          However, this implies no error since staggered velocity components
!--          are zero at the walls and inside buildings.
       tn = 0
       !$OMP PARALLEL PRIVATE( i, j, k, pts, sums_ll, sums_l_eper,             &
       !$OMP                   sums_l_etot, tn, ust, ust2, u2, vst, vst2, v2,  &
       !$OMP                   w2 )
!$     tn = omp_get_thread_num()

       !$OMP DO
       !$acc parallel loop gang present( e, hom, kh, km, p, pt, w, rflags_invers, rmask, sums_l ) create( s1, s2, s3, s4, s5, s6, s7 )
       DO  k = nzb, nzt+1
          s1 = 0
          s2 = 0
          s3 = 0
          s4 = 0
          s5 = 0
          s6 = 0
          s7 = 0
          !$acc loop vector collapse( 2 ) reduction( +: s1, s2, s3, s4, s5, s6, s7 )
          DO  i = nxl, nxr
             DO  j =  nys, nyn
!
!--             Prognostic and diagnostic variables
                s1 = s1 + w(k,j,i)  * rmask(j,i,sr) * rflags_invers(j,i,k+1)
                s2 = s2 + e(k,j,i)  * rmask(j,i,sr) * rflags_invers(j,i,k+1)
                s3 = s3 + km(k,j,i) * rmask(j,i,sr) * rflags_invers(j,i,k+1)
                s4 = s4 + kh(k,j,i) * rmask(j,i,sr) * rflags_invers(j,i,k+1)
                s5 = s5 + p(k,j,i)  * rmask(j,i,sr) * rflags_invers(j,i,k+1)
                s6 = s6 + ( pt(k,j,i)-hom(k,1,4,sr) )**2 * rmask(j,i,sr) * &
                          rflags_invers(j,i,k+1)
!
!--             Higher moments
!--             (Computation of the skewness of w further below)
                s7 = s7 + w(k,j,i)**3 * rmask(j,i,sr) * rflags_invers(j,i,k+1)
             ENDDO
          ENDDO
          sums_l(k,3,tn)  = s1
          sums_l(k,8,tn)  = s2
          sums_l(k,9,tn)  = s3
          sums_l(k,10,tn) = s4
          sums_l(k,40,tn) = s5
          sums_l(k,33,tn) = s6
          sums_l(k,38,tn) = s7
       ENDDO
       !$acc end parallel loop

       IF ( humidity )  THEN
          !$OMP DO
          !$acc parallel loop gang present( hom, q, rflags_invers, rmask, sums_l ) create( s1 )
          DO  k = nzb, nzt+1
             s1 = 0
             !$acc loop vector collapse( 2 ) reduction( +: s1 )
             DO  i = nxl, nxr
                DO  j =  nys, nyn
                   s1 = s1 + ( q(k,j,i)-hom(k,1,41,sr) )**2 * rmask(j,i,sr) * &
                             rflags_invers(j,i,k+1)
                ENDDO
             ENDDO
             sums_l(k,70,tn) = s1
          ENDDO
          !$acc end parallel loop
       ENDIF

!
!--    Total and perturbation energy for the total domain (being
!--    collected in the last column of sums_l).
       s1 = 0
       !$OMP DO
       !$acc parallel loop collapse(3) present( rflags_invers, rmask, u, v, w ) reduction(+:s1)
       DO  i = nxl, nxr
          DO  j =  nys, nyn
             DO  k = nzb, nzt+1
                s1 = s1 + 0.5_wp *                                             & 
                          ( u(k,j,i)**2 + v(k,j,i)**2 + w(k,j,i)**2 ) *        &
                          rmask(j,i,sr) * rflags_invers(j,i,k+1)
             ENDDO
          ENDDO
       ENDDO
       !$acc end parallel loop
       !$acc parallel present( sums_l )
       sums_l(nzb+4,pr_palm,tn) = s1
       !$acc end parallel

       !$OMP DO
       !$acc parallel present( rmask, sums_l, us, usws, vsws, ts ) create( s1, s2, s3, s4 )
       s1 = 0
       s2 = 0
       s3 = 0
       s4 = 0
       !$acc loop vector collapse( 2 ) reduction( +: s1, s2, s3, s4 )
       DO  i = nxl, nxr
          DO  j =  nys, nyn
!
!--          2D-arrays (being collected in the last column of sums_l)
             s1 = s1 + us(j,i)   * rmask(j,i,sr)
             s2 = s2 + usws(j,i) * rmask(j,i,sr)
             s3 = s3 + vsws(j,i) * rmask(j,i,sr)
             s4 = s4 + ts(j,i)   * rmask(j,i,sr)
          ENDDO
       ENDDO
       sums_l(nzb,pr_palm,tn)   = s1
       sums_l(nzb+1,pr_palm,tn) = s2
       sums_l(nzb+2,pr_palm,tn) = s3
       sums_l(nzb+3,pr_palm,tn) = s4
       !$acc end parallel

       IF ( humidity )  THEN
          !$acc parallel present( qs, rmask, sums_l ) create( s1 )
          s1 = 0
          !$acc loop vector collapse( 2 ) reduction( +: s1 )
          DO  i = nxl, nxr
             DO  j =  nys, nyn
                s1 = s1 + qs(j,i) * rmask(j,i,sr)
             ENDDO
          ENDDO
          sums_l(nzb+12,pr_palm,tn) = s1
          !$acc end parallel
       ENDIF

       IF ( passive_scalar )  THEN
          !$acc parallel present( ss, rmask, sums_l ) create( s1 )
          s1 = 0
          !$acc loop vector collapse( 2 ) reduction( +: s1 )
          DO  i = nxl, nxr
             DO  j =  nys, nyn
                s1 = s1 + ss(j,i) * rmask(j,i,sr)
             ENDDO
          ENDDO
          sums_l(nzb+13,pr_palm,tn) = s1
          !$acc end parallel
       ENDIF

!
!--    Computation of statistics when ws-scheme is not used. Else these
!--    quantities are evaluated in the advection routines.
       IF ( .NOT. ws_scheme_mom .OR. sr /= 0 .OR. simulated_time == 0.0_wp )   &
       THEN

          !$OMP DO
          !$acc parallel loop gang present( u, v, w, rflags_invers, rmask, sums_l ) create( s1, s2, s3, s4, ust2, vst2, w2 )
          DO  k = nzb, nzt+1
             s1 = 0
             s2 = 0
             s3 = 0
             s4 = 0
             !$acc loop vector collapse( 2 ) reduction( +: s1, s2, s3, s4 )
             DO  i = nxl, nxr
                DO  j =  nys, nyn
                   ust2 = ( u(k,j,i) - hom(k,1,1,sr) )**2
                   vst2 = ( v(k,j,i) - hom(k,1,2,sr) )**2
                   w2   = w(k,j,i)**2

                   s1 = s1 + ust2 * rmask(j,i,sr) * rflags_invers(j,i,k+1)
                   s2 = s2 + vst2 * rmask(j,i,sr) * rflags_invers(j,i,k+1)
                   s3 = s3 + w2   * rmask(j,i,sr) * rflags_invers(j,i,k+1)
!
!--                Perturbation energy
                   s4 = s4 + 0.5_wp * ( ust2 + vst2 + w2 ) * rmask(j,i,sr) *   &
                             rflags_invers(j,i,k+1)
                ENDDO
             ENDDO
             sums_l(k,30,tn) = s1
             sums_l(k,31,tn) = s2
             sums_l(k,32,tn) = s3
             sums_l(k,34,tn) = s4
          ENDDO
          !$acc end parallel loop
!
!--       Total perturbation TKE
          !$OMP DO
          !$acc parallel present( sums_l ) create( s1 )
          s1 = 0
          !$acc loop reduction( +: s1 )
          DO  k = nzb, nzt+1
             s1 = s1 + sums_l(k,34,tn)
          ENDDO
          sums_l(nzb+5,pr_palm,tn) = s1
          !$acc end parallel

       ENDIF

!
!--    Horizontally averaged profiles of the vertical fluxes

!
!--    Subgridscale fluxes.
!--    WARNING: If a Prandtl-layer is used (k=nzb for flat terrain), the fluxes
!--    -------  should be calculated there in a different way. This is done
!--             in the next loop further below, where results from this loop are
!--             overwritten. However, THIS WORKS IN CASE OF FLAT TERRAIN ONLY!
!--             The non-flat case still has to be handled.
!--    NOTE: for simplicity, nzb_s_inner is used below, although
!--    ----  strictly speaking the following k-loop would have to be
!--          split up according to the staggered grid.
!--          However, this implies no error since staggered velocity
!--          components are zero at the walls and inside buildings.
       !$OMP DO
       !$acc parallel loop gang present( ddzu, kh, km, pt, u, v, w, rflags_invers, rmask, sums_l ) create( s1, s2, s3 )
       DO  k = nzb, nzt_diff
          s1 = 0
          s2 = 0
          s3 = 0
          !$acc loop vector collapse( 2 ) reduction( +: s1, s2, s3 )
          DO  i = nxl, nxr
             DO  j = nys, nyn

!
!--             Momentum flux w"u"
                s1 = s1 - 0.25_wp * (                                          &
                               km(k,j,i)+km(k+1,j,i)+km(k,j,i-1)+km(k+1,j,i-1) &
                                                           ) * (               &
                                   ( u(k+1,j,i) - u(k,j,i)   ) * ddzu(k+1)     &
                                 + ( w(k,j,i)   - w(k,j,i-1) ) * ddx           &
                                                               )               &
                               * rmask(j,i,sr) * rflags_invers(j,i,k+1)
!
!--             Momentum flux w"v"
                s2 = s2 - 0.25_wp * (                                          &
                               km(k,j,i)+km(k+1,j,i)+km(k,j-1,i)+km(k+1,j-1,i) &
                                                           ) * (               &
                                   ( v(k+1,j,i) - v(k,j,i)   ) * ddzu(k+1)     &
                                 + ( w(k,j,i)   - w(k,j-1,i) ) * ddy           &
                                                               )               &
                               * rmask(j,i,sr) * rflags_invers(j,i,k+1)
!
!--             Heat flux w"pt"
                s3 = s3 - 0.5_wp * ( kh(k,j,i) + kh(k+1,j,i) )                 &
                                 * ( pt(k+1,j,i) - pt(k,j,i) )                 &
                                 * ddzu(k+1) * rmask(j,i,sr)                   &
                                 * rflags_invers(j,i,k+1)
             ENDDO
          ENDDO
          sums_l(k,12,tn) = s1
          sums_l(k,14,tn) = s2
          sums_l(k,16,tn) = s3
       ENDDO
       !$acc end parallel loop

!
!--    Salinity flux w"sa"
       IF ( ocean )  THEN
          !$acc parallel loop gang present( ddzu, kh, sa, rflags_invers, rmask, sums_l ) create( s1 )
          DO  k = nzb, nzt_diff
             s1 = 0
             !$acc loop vector collapse( 2 ) reduction( +: s1 )
             DO  i = nxl, nxr
                DO  j = nys, nyn
                   s1 = s1 - 0.5_wp * ( kh(k,j,i) + kh(k+1,j,i) )              &
                                    * ( sa(k+1,j,i) - sa(k,j,i) )              &
                                    * ddzu(k+1) * rmask(j,i,sr)                & 
                                    * rflags_invers(j,i,k+1)
                ENDDO
             ENDDO
             sums_l(k,65,tn) = s1
          ENDDO
          !$acc end parallel loop
       ENDIF

!
!--    Buoyancy flux, water flux (humidity flux) w"q"
       IF ( humidity ) THEN

          !$acc parallel loop gang present( ddzu, kh, q, vpt, rflags_invers, rmask, sums_l ) create( s1, s2 )
          DO  k = nzb, nzt_diff
             s1 = 0
             s2 = 0
             !$acc loop vector collapse( 2 ) reduction( +: s1, s2 )
             DO  i = nxl, nxr
                DO  j = nys, nyn
                   s1 = s1 - 0.5_wp * ( kh(k,j,i) + kh(k+1,j,i) )              &
                                    * ( vpt(k+1,j,i) - vpt(k,j,i) )            &
                                    * ddzu(k+1) * rmask(j,i,sr)                &
                                    * rflags_invers(j,i,k+1)
                   s2 = s2 - 0.5_wp * ( kh(k,j,i) + kh(k+1,j,i) )              &
                                    * ( q(k+1,j,i) - q(k,j,i) )                &
                                    * ddzu(k+1) * rmask(j,i,sr)                &
                                    * rflags_invers(j,i,k+1)
                ENDDO
             ENDDO
             sums_l(k,45,tn) = s1
             sums_l(k,48,tn) = s2
          ENDDO
          !$acc end parallel loop

          IF ( cloud_physics ) THEN

             !$acc parallel loop gang present( ddzu, kh, q, ql, rflags_invers, rmask, sums_l ) create( s1 )
             DO  k = nzb, nzt_diff
                s1 = 0
                !$acc loop vector collapse( 2 ) reduction( +: s1 )
                DO  i = nxl, nxr
                   DO  j = nys, nyn
                      s1 = s1 - 0.5_wp * ( kh(k,j,i) + kh(k+1,j,i) )           &
                                       *  ( ( q(k+1,j,i) - ql(k+1,j,i) )       &
                                          - ( q(k,j,i) - ql(k,j,i) ) )         &
                                       * ddzu(k+1) * rmask(j,i,sr)             & 
                                       * rflags_invers(j,i,k+1)
                   ENDDO
                ENDDO
                sums_l(k,51,tn) = s1
             ENDDO
             !$acc end parallel loop

          ENDIF

       ENDIF
!
!--    Passive scalar flux
       IF ( passive_scalar )  THEN

          !$acc parallel loop gang present( ddzu, kh, s, rflags_invers, rmask, sums_l ) create( s1 )
          DO  k = nzb, nzt_diff
             s1 = 0
             !$acc loop vector collapse( 2 ) reduction( +: s1 )
             DO  i = nxl, nxr
                DO  j = nys, nyn
                   s1 = s1 - 0.5_wp * ( kh(k,j,i) + kh(k+1,j,i) )              &
                                    * ( s(k+1,j,i) - s(k,j,i) )                &
                                    * ddzu(k+1) * rmask(j,i,sr)                &
                                    * rflags_invers(j,i,k+1)
                ENDDO
             ENDDO
             sums_l(k,119,tn) = s1
          ENDDO
          !$acc end parallel loop

       ENDIF

       IF ( use_surface_fluxes )  THEN

          !$OMP DO
          !$acc parallel present( rmask, shf, sums_l, usws, vsws ) create( s1, s2, s3, s4, s5 )
          s1 = 0
          s2 = 0
          s3 = 0
          s4 = 0
          s5 = 0
          !$acc loop vector collapse( 2 ) reduction( +: s1, s2, s3, s4, s5 )
          DO  i = nxl, nxr
             DO  j =  nys, nyn
!
!--             Subgridscale fluxes in the Prandtl layer
                s1 = s1 + usws(j,i) * rmask(j,i,sr)     ! w"u"
                s2 = s2 + vsws(j,i) * rmask(j,i,sr)     ! w"v"
                s3 = s3 + shf(j,i)  * rmask(j,i,sr)     ! w"pt"
                s4 = s4 + 0.0_wp * rmask(j,i,sr)        ! u"pt"
                s5 = s5 + 0.0_wp * rmask(j,i,sr)        ! v"pt"
             ENDDO
          ENDDO
          sums_l(nzb,12,tn) = s1
          sums_l(nzb,14,tn) = s2
          sums_l(nzb,16,tn) = s3
          sums_l(nzb,58,tn) = s4
          sums_l(nzb,61,tn) = s5
          !$acc end parallel

          IF ( ocean )  THEN

             !$OMP DO
             !$acc parallel present( rmask, saswsb, sums_l ) create( s1 )
             s1 = 0
             !$acc loop vector collapse( 2 ) reduction( +: s1 )
             DO  i = nxl, nxr
                DO  j =  nys, nyn
                   s1 = s1 + saswsb(j,i) * rmask(j,i,sr)  ! w"sa"
                ENDDO
             ENDDO
             sums_l(nzb,65,tn) = s1
             !$acc end parallel

          ENDIF

          IF ( humidity )  THEN

             !$OMP DO
             !$acc parallel present( pt, q, qsws, rmask, shf, sums_l ) create( s1, s2 )
             s1 = 0
             s2 = 0
             !$acc loop vector collapse( 2 ) reduction( +: s1, s2 )
             DO  i = nxl, nxr
                DO  j =  nys, nyn
                   s1 = s1 + qsws(j,i) * rmask(j,i,sr)  ! w"q" (w"qv")
                   s2 = s2 + ( ( 1.0_wp + 0.61_wp * q(nzb,j,i) ) * shf(j,i)    &
                               + 0.61_wp * pt(nzb,j,i) * qsws(j,i) )
                ENDDO
             ENDDO
             sums_l(nzb,48,tn) = s1
             sums_l(nzb,45,tn) = s2
             !$acc end parallel

             IF ( cloud_droplets )  THEN

                !$OMP DO
                !$acc parallel present( pt, q, ql, qsws, rmask, shf, sums_l ) create( s1 )
                s1 = 0
                !$acc loop vector collapse( 2 ) reduction( +: s1 )
                DO  i = nxl, nxr
                   DO  j =  nys, nyn
                      s1 = s1 + ( ( 1.0_wp +                                   &
                                    0.61_wp * q(nzb,j,i) - ql(nzb,j,i) ) *     &
                                  shf(j,i) + 0.61_wp * pt(nzb,j,i) * qsws(j,i) )
                   ENDDO
                ENDDO
                sums_l(nzb,45,tn) = s1
                !$acc end parallel

             ENDIF

             IF ( cloud_physics )  THEN

                !$OMP DO
                !$acc parallel present( qsws, rmask, sums_l ) create( s1 )
                s1 = 0
                !$acc loop vector collapse( 2 ) reduction( +: s1 )
                DO  i = nxl, nxr
                   DO  j =  nys, nyn
!
!--                   Formula does not work if ql(nzb) /= 0.0
                      s1 = s1 + qsws(j,i) * rmask(j,i,sr)   ! w"q" (w"qv")
                   ENDDO
                ENDDO
                sums_l(nzb,51,tn) = s1
                !$acc end parallel

             ENDIF

          ENDIF

          IF ( passive_scalar )  THEN

             !$OMP DO
             !$acc parallel present( ssws, rmask, sums_l ) create( s1 )
             s1 = 0
             !$acc loop vector collapse( 2 ) reduction( +: s1 )
             DO  i = nxl, nxr
                DO  j =  nys, nyn
                   s1 = s1 + ssws(j,i) * rmask(j,i,sr)  ! w"s"
                ENDDO
             ENDDO
             sums_l(nzb,119,tn) = s1
             !$acc end parallel

          ENDIF

       ENDIF

!
!--    Subgridscale fluxes at the top surface
       IF ( use_top_fluxes )  THEN

          !$OMP DO
          !$acc parallel present( rmask, sums_l, tswst, uswst, vswst ) create( s1, s2, s3, s4, s5 )
          s1 = 0
          s2 = 0
          s3 = 0
          s4 = 0
          s5 = 0
          !$acc loop vector collapse( 2 ) reduction( +: s1, s2, s3, s4, s5 )
          DO  i = nxl, nxr
             DO  j =  nys, nyn
                s1 = s1 + uswst(j,i) * rmask(j,i,sr)    ! w"u"
                s2 = s2 + vswst(j,i) * rmask(j,i,sr)    ! w"v"
                s3 = s3 + tswst(j,i)  * rmask(j,i,sr)   ! w"pt"
                s4 = s4 + 0.0_wp * rmask(j,i,sr)        ! u"pt"
                s5 = s5 + 0.0_wp * rmask(j,i,sr)        ! v"pt"
             ENDDO
          ENDDO
          sums_l(nzt:nzt+1,12,tn) = s1
          sums_l(nzt:nzt+1,14,tn) = s2
          sums_l(nzt:nzt+1,16,tn) = s3
          sums_l(nzt:nzt+1,58,tn) = s4
          sums_l(nzt:nzt+1,61,tn) = s5
          !$acc end parallel

          IF ( ocean )  THEN

             !$OMP DO
             !$acc parallel present( rmask, saswst, sums_l ) create( s1 )
             s1 = 0
             !$acc loop vector collapse( 2 ) reduction( +: s1 )
             DO  i = nxl, nxr
                DO  j =  nys, nyn
                   s1 = s1 + saswst(j,i) * rmask(j,i,sr)  ! w"sa"
                ENDDO
             ENDDO
             sums_l(nzt,65,tn) = s1
             !$acc end parallel

          ENDIF

          IF ( humidity )  THEN

             !$OMP DO
             !$acc parallel present( pt, q, qswst, rmask, tswst, sums_l ) create( s1, s2 )
             s1 = 0
             s2 = 0
             !$acc loop vector collapse( 2 ) reduction( +: s1, s2 )
             DO  i = nxl, nxr
                DO  j =  nys, nyn
                   s1 = s1 + qswst(j,i) * rmask(j,i,sr) ! w"q" (w"qv")
                   s2 = s2 + ( ( 1.0_wp + 0.61_wp * q(nzt,j,i) ) * tswst(j,i) +&
                                 0.61_wp * pt(nzt,j,i) * qswst(j,i) )
                ENDDO
             ENDDO
             sums_l(nzt,48,tn) = s1
             sums_l(nzt,45,tn) = s2
             !$acc end parallel

             IF ( cloud_droplets )  THEN

                !$OMP DO
                !$acc parallel present( pt, q, ql, qswst, rmask, tswst, sums_l ) create( s1 )
                s1 = 0
                !$acc loop vector collapse( 2 ) reduction( +: s1 )
                DO  i = nxl, nxr
                   DO  j =  nys, nyn
                      s1 = s1 + ( ( 1.0_wp +                                   &
                                    0.61_wp * q(nzt,j,i) - ql(nzt,j,i) ) *     &
                                  tswst(j,i) +                                 &
                                  0.61_wp * pt(nzt,j,i) * qswst(j,i) )
                   ENDDO
                ENDDO
                sums_l(nzt,45,tn) = s1
                !$acc end parallel

             ENDIF

             IF ( cloud_physics )  THEN

                !$OMP DO
                !$acc parallel present( qswst, rmask, sums_l ) create( s1 )
                s1 = 0
                !$acc loop vector collapse( 2 ) reduction( +: s1 )
                DO  i = nxl, nxr
                   DO  j =  nys, nyn
!
!--                   Formula does not work if ql(nzb) /= 0.0
                      s1 = s1 + qswst(j,i) * rmask(j,i,sr)  ! w"q" (w"qv")
                   ENDDO
                ENDDO
                sums_l(nzt,51,tn) = s1
                !$acc end parallel

             ENDIF

          ENDIF

          IF ( passive_scalar )  THEN

             !$OMP DO
             !$acc parallel present( sswst, rmask, sums_l ) create( s1 )
             s1 = 0
             !$acc loop vector collapse( 2 ) reduction( +: s1 )
             DO  i = nxl, nxr
                DO  j =  nys, nyn
                   s1 = s1 + sswst(j,i) * rmask(j,i,sr) ! w"s"
                ENDDO
             ENDDO
             sums_l(nzt,119,tn) = s1
             !$acc end parallel

          ENDIF

       ENDIF

!
!--    Resolved fluxes (can be computed for all horizontal points)
!--    NOTE: for simplicity, nzb_s_inner is used below, although strictly
!--    ----  speaking the following k-loop would have to be split up and
!--          rearranged according to the staggered grid.
       !$acc parallel loop gang present( hom, pt, rflags_invers, rmask, sums_l, u, v, w ) create( s1, s2, s3 )
       DO  k = nzb, nzt_diff
          s1 = 0
          s2 = 0
          s3 = 0
          !$acc loop vector collapse( 2 ) reduction( +: s1, s2, s3 )
          DO  i = nxl, nxr
             DO  j = nys, nyn
                ust = 0.5_wp * ( u(k,j,i)   - hom(k,1,1,sr) + &
                                 u(k+1,j,i) - hom(k+1,1,1,sr) )
                vst = 0.5_wp * ( v(k,j,i)   - hom(k,1,2,sr) + &
                                 v(k+1,j,i) - hom(k+1,1,2,sr) )
                pts = 0.5_wp * ( pt(k,j,i)   - hom(k,1,4,sr) + &
                                 pt(k+1,j,i) - hom(k+1,1,4,sr) )
!
!--             Higher moments
                s1 = s1 + pts * w(k,j,i)**2 * rmask(j,i,sr) * rflags_invers(j,i,k+1)
                s2 = s2 + pts**2 * w(k,j,i) * rmask(j,i,sr) * rflags_invers(j,i,k+1)
!
!--             Energy flux w*e* (has to be adjusted?)
                s3 = s3 + w(k,j,i) * 0.5_wp * ( ust**2 + vst**2 + w(k,j,i)**2 )&
                                   * rmask(j,i,sr) * rflags_invers(j,i,k+1)
             ENDDO
          ENDDO
          sums_l(k,35,tn) = s1
          sums_l(k,36,tn) = s2
          sums_l(k,37,tn) = s3
       ENDDO
       !$acc end parallel loop

!
!--    Salinity flux and density (density does not belong to here,
!--    but so far there is no other suitable place to calculate)
       IF ( ocean )  THEN

          IF( .NOT. ws_scheme_sca .OR. sr /= 0 )  THEN

             !$acc parallel loop gang present( hom, rflags_invers, rmask, sa, sums_l, w ) create( s1 )
             DO  k = nzb, nzt_diff
                s1 = 0
                !$acc loop vector collapse( 2 ) reduction( +: s1 )
                DO  i = nxl, nxr
                   DO  j = nys, nyn
                      s1 = s1 + 0.5_wp * ( sa(k,j,i)   - hom(k,1,23,sr) +      &
                                           sa(k+1,j,i) - hom(k+1,1,23,sr) )    &
                                       * w(k,j,i) * rmask(j,i,sr)              & 
                                       * rflags_invers(j,i,k+1)
                   ENDDO
                ENDDO
                sums_l(k,66,tn) = s1
             ENDDO
             !$acc end parallel loop

          ENDIF

          !$acc parallel loop gang present( rflags_invers, rho, prho, rmask, sums_l ) create( s1, s2 )
          DO  k = nzb, nzt_diff
             s1 = 0
             s2 = 0
             !$acc loop vector collapse( 2 ) reduction( +: s1, s2 )
             DO  i = nxl, nxr
                DO  j = nys, nyn
                   s1 = s1 + rho(k,j,i)  * rmask(j,i,sr) * rflags_invers(j,i,k+1)
                   s2 = s2 + prho(k,j,i) * rmask(j,i,sr) * rflags_invers(j,i,k+1)
                ENDDO
             ENDDO
             sums_l(k,64,tn) = s1
             sums_l(k,71,tn) = s2
          ENDDO
          !$acc end parallel loop

       ENDIF

!
!--    Buoyancy flux, water flux, humidity flux, liquid water
!--    content, rain drop concentration and rain water content
       IF ( humidity )  THEN

          IF ( cloud_physics  .OR.  cloud_droplets )  THEN

             !$acc parallel loop gang present( hom, rflags_invers, rmask, sums_l, vpt, w ) create( s1 )
             DO  k = nzb, nzt_diff
                s1 = 0
                !$acc loop vector collapse( 2 ) reduction( +: s1 )
                DO  i = nxl, nxr
                   DO  j = nys, nyn
                      s1 = s1 + 0.5_wp * ( vpt(k,j,i)   - hom(k,1,44,sr) +     &
                                           vpt(k+1,j,i) - hom(k+1,1,44,sr) ) * &
                                         w(k,j,i) * rmask(j,i,sr) * rflags_invers(j,i,k+1)
                   ENDDO
                ENDDO
                sums_l(k,46,tn) = s1
             ENDDO
             !$acc end parallel loop

             IF ( .NOT. cloud_droplets )  THEN

                !$acc parallel loop gang present( hom, q, ql, rflags_invers, rmask, sums_l, w ) create( s1 )
                DO  k = nzb, nzt_diff
                   s1 = 0
                   !$acc loop vector collapse( 2 ) reduction( +: s1 )
                   DO  i = nxl, nxr
                      DO  j = nys, nyn
                         s1 = s1 + 0.5_wp * ( ( q(k,j,i)   - ql(k,j,i)   ) - hom(k,1,42,sr) +   &
                                              ( q(k+1,j,i) - ql(k+1,j,i) ) - hom(k+1,1,42,sr) ) &
                                          * w(k,j,i) * rmask(j,i,sr) * rflags_invers(j,i,k+1)
                      ENDDO
                   ENDDO
                   sums_l(k,52,tn) = s1
                ENDDO
                !$acc end parallel loop

                IF ( microphysics_seifert )  THEN

                   !$acc parallel loop gang present( qc, ql, rflags_invers, rmask, sums_l ) create( s1, s2 )
                   DO  k = nzb, nzt_diff
                      s1 = 0
                      !$acc loop vector collapse( 2 ) reduction( +: s1, s2 )
                      DO  i = nxl, nxr
                         DO  j = nys, nyn
                            s1 = s1 + ql(k,j,i) * rmask(j,i,sr) * rflags_invers(j,i,k+1)
                            s2 = s2 + qc(k,j,i) * rmask(j,i,sr) * rflags_invers(j,i,k+1)
                         ENDDO
                      ENDDO
                      sums_l(k,54,tn) = s1
                      sums_l(k,75,tn) = s2
                   ENDDO
                   !$acc end parallel loop

                   !$acc parallel loop gang present( nr, qr, prr, rflags_invers, rmask, sums_l ) create( s1, s2, s3 )
                   DO  k = nzb, nzt_diff
                      s1 = 0
                      s2 = 0
                      s3 = 0
                      !$acc loop vector collapse( 2 ) reduction( +: s1, s2, s3 )
                      DO  i = nxl, nxr
                         DO  j = nys, nyn
                            s1 = s1 + nr(k,j,i)  * rmask(j,i,sr) * rflags_invers(j,i,k+1)
                            s2 = s2 + qr(k,j,i)  * rmask(j,i,sr) * rflags_invers(j,i,k+1)
                            s3 = s3 + prr(k,j,i) * rmask(j,i,sr) * rflags_invers(j,i,k+1)
                         ENDDO
                      ENDDO
                      sums_l(k,73,tn) = s1
                      sums_l(k,74,tn) = s2
                      sums_l(k,76,tn) = s3
                   ENDDO
                   !$acc end parallel loop

                ELSE

                   !$acc parallel loop gang present( ql, rflags_invers, rmask, sums_l ) create( s1 )
                   DO  k = nzb, nzt_diff
                      s1 = 0
                      !$acc loop vector collapse( 2 ) reduction( +: s1 )
                      DO  i = nxl, nxr
                         DO  j = nys, nyn
                            s1 = s1 + ql(k,j,i) * rmask(j,i,sr) * rflags_invers(j,i,k+1)
                         ENDDO
                      ENDDO
                      sums_l(k,54,tn) = s1
                   ENDDO
                   !$acc end parallel loop

                ENDIF

             ELSE

                !$acc parallel loop gang present( ql, rflags_invers, rmask, sums_l ) create( s1 )
                DO  k = nzb, nzt_diff
                   s1 = 0
                   !$acc loop vector collapse( 2 ) reduction( +: s1 )
                   DO  i = nxl, nxr
                      DO  j = nys, nyn
                         s1 = s1 + ql(k,j,i) * rmask(j,i,sr) * rflags_invers(j,i,k+1)
                      ENDDO
                   ENDDO
                   sums_l(k,54,tn) = s1
                ENDDO
                !$acc end parallel loop

             ENDIF

          ELSE

             IF( .NOT. ws_scheme_sca  .OR.  sr /= 0 )  THEN

                !$acc parallel loop gang present( hom, rflags_invers, rmask, sums_l, vpt, w ) create( s1 )
                DO  k = nzb, nzt_diff
                   s1 = 0
                   !$acc loop vector collapse( 2 ) reduction( +: s1 )
                   DO  i = nxl, nxr
                      DO  j = nys, nyn
                         s1 = s1 + 0.5_wp * ( vpt(k,j,i)   - hom(k,1,44,sr) +   &
                                              vpt(k+1,j,i) - hom(k+1,1,44,sr) ) &
                                          * w(k,j,i) * rmask(j,i,sr) * rflags_invers(j,i,k+1)
                      ENDDO
                   ENDDO
                   sums_l(k,46,tn) = s1
                ENDDO
                !$acc end parallel loop

             ELSEIF ( ws_scheme_sca  .AND.  sr == 0 )  THEN

                !$acc parallel loop present( hom, sums_l )
                DO  k = nzb, nzt_diff
                   sums_l(k,46,tn) = ( 1.0_wp + 0.61_wp * hom(k,1,41,sr) ) * sums_l(k,17,tn) + &
                                                0.61_wp * hom(k,1,4,sr) * sums_l(k,49,tn)
                ENDDO
                !$acc end parallel loop

             ENDIF

          ENDIF

       ENDIF
!
!--    Passive scalar flux
       IF ( passive_scalar  .AND.  ( .NOT. ws_scheme_sca  .OR.  sr /= 0 ) )  THEN

          !$acc parallel loop gang present( hom, s, rflags_invers, rmask, sums_l, w ) create( s1 )
          DO  k = nzb, nzt_diff
             s1 = 0
             !$acc loop vector collapse( 2 ) reduction( +: s1 )
             DO  i = nxl, nxr
                DO  j = nys, nyn
                   s1 = s1 + 0.5_wp * ( s(k,j,i)   - hom(k,1,117,sr) +          &
                                        s(k+1,j,i) - hom(k+1,1,117,sr) )        &
                                    * w(k,j,i) * rmask(j,i,sr)                 &
                                    * rflags_invers(j,i,k+1)
                ENDDO
             ENDDO
             sums_l(k,49,tn) = s1
          ENDDO
          !$acc end parallel loop

       ENDIF

!
!--    For speed optimization fluxes which have been computed in part directly
!--    inside the WS advection routines are treated seperatly
!--    Momentum fluxes first:
       IF ( .NOT. ws_scheme_mom  .OR.  sr /= 0  )  THEN

          !$OMP DO
          !$acc parallel loop gang present( hom, rflags_invers, rmask, sums_l, u, v, w ) create( s1, s2 )
          DO  k = nzb, nzt_diff
             s1 = 0
             s2 = 0
             !$acc loop vector collapse( 2 ) reduction( +: s1, s2 )
             DO  i = nxl, nxr
                DO  j = nys, nyn
                   ust = 0.5_wp * ( u(k,j,i)   - hom(k,1,1,sr) +               &
                                    u(k+1,j,i) - hom(k+1,1,1,sr) )
                   vst = 0.5_wp * ( v(k,j,i)   - hom(k,1,2,sr) +               &
                                    v(k+1,j,i) - hom(k+1,1,2,sr) )
!
!--                Momentum flux w*u*
                   s1 = s1 + 0.5_wp * ( w(k,j,i-1) + w(k,j,i) )                &
                                    * ust * rmask(j,i,sr)                      &
                                    * rflags_invers(j,i,k+1)
!
!--                Momentum flux w*v*
                   s2 = s2 + 0.5_wp * ( w(k,j-1,i) + w(k,j,i) )                &
                                    * vst * rmask(j,i,sr)                      & 
                                    * rflags_invers(j,i,k+1)
                ENDDO
             ENDDO
             sums_l(k,13,tn) = s1
             sums_l(k,15,tn) = s1
          ENDDO
          !$acc end parallel loop

       ENDIF

       IF ( .NOT. ws_scheme_sca  .OR.  sr /= 0 )  THEN

          !$OMP DO
          !$acc parallel loop gang present( hom, pt, rflags_invers, rmask, sums_l, w ) create( s1 )
          DO  k = nzb, nzt_diff
             s1 = 0
             !$acc loop vector collapse( 2 ) reduction( +: s1 )
             DO  i = nxl, nxr
                DO  j = nys, nyn
!
!--                Vertical heat flux
                   s1 = s1 + 0.5_wp * ( pt(k,j,i)   - hom(k,1,4,sr) +          &
                                        pt(k+1,j,i) - hom(k+1,1,4,sr) )        &
                                    * w(k,j,i) * rmask(j,i,sr)                 & 
                                    * rflags_invers(j,i,k+1)
                ENDDO
             ENDDO
             sums_l(k,17,tn) = s1
          ENDDO
          !$acc end parallel loop

          IF ( humidity )  THEN

             !$acc parallel loop gang present( hom, q, rflags_invers, rmask, sums_l, w ) create( s1 )
             DO  k = nzb, nzt_diff
                s1 = 0
                !$acc loop vector collapse( 2 ) reduction( +: s1 )
                DO  i = nxl, nxr
                   DO  j = nys, nyn
                      s1 = s1 + 0.5_wp * ( q(k,j,i)   - hom(k,1,41,sr) +       &
                                           q(k+1,j,i) - hom(k+1,1,41,sr) )     &
                                       * w(k,j,i) * rmask(j,i,sr)              &
                                       * rflags_invers(j,i,k+1)
                   ENDDO
                ENDDO
                sums_l(k,49,tn) = s1
             ENDDO
             !$acc end parallel loop

          ENDIF

          IF ( passive_scalar )  THEN

             !$acc parallel loop gang present( hom, s, rflags_invers, rmask, sums_l, w ) create( s1 )
             DO  k = nzb, nzt_diff
                s1 = 0
                !$acc loop vector collapse( 2 ) reduction( +: s1 )
                DO  i = nxl, nxr
                   DO  j = nys, nyn
                      s1 = s1 + 0.5_wp * ( s(k,j,i)   - hom(k,1,117,sr) +      &
                                           s(k+1,j,i) - hom(k+1,1,117,sr) )    &
                                       * w(k,j,i) * rmask(j,i,sr)              &
                                       * rflags_invers(j,i,k+1)
                   ENDDO
                ENDDO
                sums_l(k,116,tn) = s1
             ENDDO
             !$acc end parallel loop

          ENDIF

       ENDIF


!
!--    Density at top follows Neumann condition
       IF ( ocean )  THEN
          !$acc parallel present( sums_l )
          sums_l(nzt+1,64,tn) = sums_l(nzt,64,tn)
          sums_l(nzt+1,71,tn) = sums_l(nzt,71,tn)
          !$acc end parallel
       ENDIF

!
!--    Divergence of vertical flux of resolved scale energy and pressure
!--    fluctuations as well as flux of pressure fluctuation itself (68).
!--    First calculate the products, then the divergence.
!--    Calculation is time consuming. Do it only, if profiles shall be plotted.
       IF ( hom(nzb+1,2,55,0) /= 0.0_wp  .OR.  hom(nzb+1,2,68,0) /= 0.0_wp )  THEN

          STOP '+++ openACC porting for vertical flux div of resolved scale TKE in flow_statistics is still missing'
          sums_ll = 0.0_wp  ! local array

          !$OMP DO
          DO  i = nxl, nxr
             DO  j = nys, nyn
                DO  k = nzb_s_inner(j,i)+1, nzt

                   sums_ll(k,1) = sums_ll(k,1) + 0.5_wp * w(k,j,i) * (         &
                  ( 0.25_wp * ( u(k,j,i)+u(k+1,j,i)+u(k,j,i+1)+u(k+1,j,i+1) )  &
                            - 0.5_wp * ( hom(k,1,1,sr) + hom(k+1,1,1,sr) ) )**2&
                + ( 0.25_wp * ( v(k,j,i)+v(k+1,j,i)+v(k,j+1,i)+v(k+1,j+1,i) )  &
                            - 0.5_wp * ( hom(k,1,2,sr) + hom(k+1,1,2,sr) ) )**2&
                + w(k,j,i)**2                                        )

                   sums_ll(k,2) = sums_ll(k,2) + 0.5_wp * w(k,j,i)             &
                                               * ( p(k,j,i) + p(k+1,j,i) )

                ENDDO
             ENDDO
          ENDDO
          sums_ll(0,1)     = 0.0_wp    ! because w is zero at the bottom
          sums_ll(nzt+1,1) = 0.0_wp
          sums_ll(0,2)     = 0.0_wp
          sums_ll(nzt+1,2) = 0.0_wp

          DO  k = nzb+1, nzt
             sums_l(k,55,tn) = ( sums_ll(k,1) - sums_ll(k-1,1) ) * ddzw(k)
             sums_l(k,56,tn) = ( sums_ll(k,2) - sums_ll(k-1,2) ) * ddzw(k)
             sums_l(k,68,tn) = sums_ll(k,2)
          ENDDO
          sums_l(nzb,55,tn) = sums_l(nzb+1,55,tn)
          sums_l(nzb,56,tn) = sums_l(nzb+1,56,tn)
          sums_l(nzb,68,tn) = 0.0_wp    ! because w* = 0 at nzb

       ENDIF

!
!--    Divergence of vertical flux of SGS TKE and the flux itself (69)
       IF ( hom(nzb+1,2,57,0) /= 0.0_wp  .OR.  hom(nzb+1,2,69,0) /= 0.0_wp )  THEN

          STOP '+++ openACC porting for vertical flux div of SGS TKE in flow_statistics is still missing'
          !$OMP DO
          DO  i = nxl, nxr
             DO  j = nys, nyn
                DO  k = nzb_s_inner(j,i)+1, nzt

                   sums_l(k,57,tn) = sums_l(k,57,tn) - 0.5_wp * (              &
                   (km(k,j,i)+km(k+1,j,i)) * (e(k+1,j,i)-e(k,j,i)) * ddzu(k+1) &
                 - (km(k-1,j,i)+km(k,j,i)) * (e(k,j,i)-e(k-1,j,i)) * ddzu(k)   &
                                                                ) * ddzw(k)

                   sums_l(k,69,tn) = sums_l(k,69,tn) - 0.5_wp * (              &
                   (km(k,j,i)+km(k+1,j,i)) * (e(k+1,j,i)-e(k,j,i)) * ddzu(k+1) &
                                                                )

                ENDDO
             ENDDO
          ENDDO
          sums_l(nzb,57,tn) = sums_l(nzb+1,57,tn)
          sums_l(nzb,69,tn) = sums_l(nzb+1,69,tn)

       ENDIF

!
!--    Horizontal heat fluxes (subgrid, resolved, total).
!--    Do it only, if profiles shall be plotted.
       IF ( hom(nzb+1,2,58,0) /= 0.0_wp ) THEN

          STOP '+++ openACC porting for horizontal flux calculation in flow_statistics is still missing'
          !$OMP DO
          DO  i = nxl, nxr
             DO  j = nys, nyn
                DO  k = nzb_s_inner(j,i)+1, nzt
!
!--                Subgrid horizontal heat fluxes u"pt", v"pt"
                   sums_l(k,58,tn) = sums_l(k,58,tn) - 0.5_wp *                &
                                                   ( kh(k,j,i) + kh(k,j,i-1) ) &
                                                 * ( pt(k,j,i-1) - pt(k,j,i) ) &
                                                 * ddx * rmask(j,i,sr)
                   sums_l(k,61,tn) = sums_l(k,61,tn) - 0.5_wp *                &
                                                   ( kh(k,j,i) + kh(k,j-1,i) ) &
                                                 * ( pt(k,j-1,i) - pt(k,j,i) ) &
                                                 * ddy * rmask(j,i,sr)
!
!--                Resolved horizontal heat fluxes u*pt*, v*pt*
                   sums_l(k,59,tn) = sums_l(k,59,tn) +                         &
                                     ( u(k,j,i) - hom(k,1,1,sr) ) * 0.5_wp *   &
                                     ( pt(k,j,i-1) - hom(k,1,4,sr) +           &
                                       pt(k,j,i)   - hom(k,1,4,sr) )
                   pts = 0.5_wp * ( pt(k,j-1,i) - hom(k,1,4,sr) +              &
                                    pt(k,j,i)   - hom(k,1,4,sr) )
                   sums_l(k,62,tn) = sums_l(k,62,tn) +                         &
                                     ( v(k,j,i) - hom(k,1,2,sr) ) * 0.5_wp *   &
                                     ( pt(k,j-1,i) - hom(k,1,4,sr) +           &
                                       pt(k,j,i)   - hom(k,1,4,sr) )
                ENDDO
             ENDDO
          ENDDO
!
!--       Fluxes at the surface must be zero (e.g. due to the Prandtl-layer)
          sums_l(nzb,58,tn) = 0.0_wp
          sums_l(nzb,59,tn) = 0.0_wp
          sums_l(nzb,60,tn) = 0.0_wp
          sums_l(nzb,61,tn) = 0.0_wp
          sums_l(nzb,62,tn) = 0.0_wp
          sums_l(nzb,63,tn) = 0.0_wp

       ENDIF

!
!--    Collect current large scale advection and subsidence tendencies for
!--    data output
       IF ( large_scale_forcing  .AND.  ( simulated_time > 0.0_wp ) )  THEN
!
!--       Interpolation in time of LSF_DATA 
          nt = 1
          DO WHILE ( simulated_time - dt_3d > time_vert(nt) )
             nt = nt + 1
          ENDDO
          IF ( simulated_time - dt_3d /= time_vert(nt) )  THEN
            nt = nt - 1
          ENDIF

          fac = ( simulated_time - dt_3d - time_vert(nt) )                     &
                / ( time_vert(nt+1)-time_vert(nt) )


          DO  k = nzb, nzt
             sums_ls_l(k,0) = td_lsa_lpt(k,nt)                                 &
                              + fac * ( td_lsa_lpt(k,nt+1) - td_lsa_lpt(k,nt) )
             sums_ls_l(k,1) = td_lsa_q(k,nt)                                   &
                              + fac * ( td_lsa_q(k,nt+1) - td_lsa_q(k,nt) )
          ENDDO

          sums_ls_l(nzt+1,0) = sums_ls_l(nzt,0)
          sums_ls_l(nzt+1,1) = sums_ls_l(nzt,1)

          IF ( large_scale_subsidence .AND. use_subsidence_tendencies )  THEN

             DO  k = nzb, nzt
                sums_ls_l(k,2) = td_sub_lpt(k,nt) + fac *                      &
                                 ( td_sub_lpt(k,nt+1) - td_sub_lpt(k,nt) )
                sums_ls_l(k,3) = td_sub_q(k,nt) + fac *                        &
                                 ( td_sub_q(k,nt+1) - td_sub_q(k,nt) )
             ENDDO

             sums_ls_l(nzt+1,2) = sums_ls_l(nzt,2)
             sums_ls_l(nzt+1,3) = sums_ls_l(nzt,3)

          ENDIF

       ENDIF


       IF ( land_surface )  THEN
          !$OMP DO
          DO  i = nxl, nxr
             DO  j =  nys, nyn
                DO  k = nzb_soil, nzt_soil
                   sums_l(k,89,tn)  = sums_l(k,89,tn)  + t_soil(k,j,i)         &
                                      * rmask(j,i,sr)
                   sums_l(k,91,tn)  = sums_l(k,91,tn)  + m_soil(k,j,i)         &
                                      * rmask(j,i,sr)
                ENDDO
             ENDDO
          ENDDO
       ENDIF


       IF ( radiation .AND. radiation_scheme == 'rrtmg' )  THEN
          !$OMP DO
          DO  i = nxl, nxr
             DO  j =  nys, nyn
                DO  k = nzb_s_inner(j,i)+1, nzt+1
                   sums_l(k,102,tn)  = sums_l(k,102,tn)  + rad_lw_in(k,j,i)    &
                                       * rmask(j,i,sr)
                   sums_l(k,103,tn)  = sums_l(k,103,tn)  + rad_lw_out(k,j,i)   &
                                       * rmask(j,i,sr)
                   sums_l(k,104,tn)  = sums_l(k,104,tn)  + rad_sw_in(k,j,i)    &
                                       * rmask(j,i,sr)
                   sums_l(k,105,tn)  = sums_l(k,105,tn)  + rad_sw_out(k,j,i)   &
                                       * rmask(j,i,sr)
#if defined ( __rrtmg )
                   sums_l(k,106,tn)  = sums_l(k,106,tn)  + rad_lw_cs_hr(k,j,i) &
                                       * rmask(j,i,sr)
                   sums_l(k,107,tn)  = sums_l(k,107,tn)  + rad_lw_hr(k,j,i)    &
                                       * rmask(j,i,sr)
                   sums_l(k,108,tn)  = sums_l(k,108,tn)  + rad_sw_cs_hr(k,j,i) &
                                       * rmask(j,i,sr)
                   sums_l(k,109,tn)  = sums_l(k,109,tn)  + rad_sw_hr(k,j,i)    &
                                       * rmask(j,i,sr)
#endif
                ENDDO
             ENDDO
          ENDDO
       ENDIF

!
!--    Calculate the user-defined profiles
       CALL user_statistics( 'profiles', sr, tn )
       !$OMP END PARALLEL

!
!--    Summation of thread sums
       IF ( threads_per_task > 1 )  THEN
          STOP '+++ openACC porting for threads_per_task > 1 in flow_statistics is still missing'
          DO  i = 1, threads_per_task-1
             sums_l(:,3,0)          = sums_l(:,3,0) + sums_l(:,3,i)
             sums_l(:,4:40,0)       = sums_l(:,4:40,0) + sums_l(:,4:40,i)
             sums_l(:,45:pr_palm,0) = sums_l(:,45:pr_palm,0) + &
                                      sums_l(:,45:pr_palm,i)
             IF ( max_pr_user > 0 )  THEN
                sums_l(:,pr_palm+1:pr_palm+max_pr_user,0) = &
                                   sums_l(:,pr_palm+1:pr_palm+max_pr_user,0) + &
                                   sums_l(:,pr_palm+1:pr_palm+max_pr_user,i)
             ENDIF
          ENDDO
       ENDIF

       !$acc update host( hom, sums, sums_l )

#if defined( __parallel )

!
!--    Compute total sum from local sums
       IF ( collective_wait )  CALL MPI_BARRIER( comm2d, ierr )
       CALL MPI_ALLREDUCE( sums_l(nzb,1,0), sums(nzb,1), ngp_sums, MPI_REAL, &
                           MPI_SUM, comm2d, ierr )
       IF ( large_scale_forcing )  THEN
          CALL MPI_ALLREDUCE( sums_ls_l(nzb,2), sums(nzb,83), ngp_sums_ls,     &
                              MPI_REAL, MPI_SUM, comm2d, ierr )
       ENDIF
#else
       sums = sums_l(:,:,0)
       IF ( large_scale_forcing )  THEN
          sums(:,81:88) = sums_ls_l
       ENDIF
#endif

!
!--    Final values are obtained by division by the total number of grid points
!--    used for summation. After that store profiles.
!--    Check, if statistical regions do contain at least one grid point at the
!--    respective k-level, otherwise division by zero will lead to undefined
!--    values, which may cause e.g. problems with NetCDF output
!--    Profiles:
       DO  k = nzb, nzt+1
          sums(k,3)             = sums(k,3)             / ngp_2dh(sr)
          sums(k,12:22)         = sums(k,12:22)         / ngp_2dh(sr)
          sums(k,30:32)         = sums(k,30:32)         / ngp_2dh(sr)
          sums(k,35:39)         = sums(k,35:39)         / ngp_2dh(sr)
          sums(k,45:53)         = sums(k,45:53)         / ngp_2dh(sr)
          sums(k,55:63)         = sums(k,55:63)         / ngp_2dh(sr)
          sums(k,81:88)         = sums(k,81:88)         / ngp_2dh(sr)
          sums(k,89:114)        = sums(k,89:114)        / ngp_2dh(sr)
          IF ( ngp_2dh_s_inner(k,sr) /= 0 )  THEN
             sums(k,8:11)          = sums(k,8:11)          / ngp_2dh_s_inner(k,sr)
             sums(k,23:29)         = sums(k,23:29)         / ngp_2dh_s_inner(k,sr)
             sums(k,33:34)         = sums(k,33:34)         / ngp_2dh_s_inner(k,sr)
             sums(k,40)            = sums(k,40)            / ngp_2dh_s_inner(k,sr)
             sums(k,54)            = sums(k,54)            / ngp_2dh_s_inner(k,sr)
             sums(k,64)            = sums(k,64)            / ngp_2dh_s_inner(k,sr)
             sums(k,70:80)         = sums(k,70:80)         / ngp_2dh_s_inner(k,sr)
             sums(k,115:pr_palm-2) = sums(k,115:pr_palm-2) / ngp_2dh_s_inner(k,sr)
          ENDIF
       ENDDO

!--    u* and so on
!--    As sums(nzb:nzb+3,pr_palm) are full 2D arrays (us, usws, vsws, ts) whose
!--    size is always ( nx + 1 ) * ( ny + 1 ), defined at the first grid layer
!--    above the topography, they are being divided by ngp_2dh(sr)
       sums(nzb:nzb+3,pr_palm)    = sums(nzb:nzb+3,pr_palm)    / &
                                    ngp_2dh(sr)
       sums(nzb+12,pr_palm)       = sums(nzb+12,pr_palm)       / &    ! qs
                                    ngp_2dh(sr)
!--    eges, e*
       sums(nzb+4:nzb+5,pr_palm)  = sums(nzb+4:nzb+5,pr_palm)  / &
                                    ngp_3d(sr)
!--    Old and new divergence
       sums(nzb+9:nzb+10,pr_palm) = sums(nzb+9:nzb+10,pr_palm) / &
                                    ngp_3d_inner(sr)

!--    User-defined profiles
       IF ( max_pr_user > 0 )  THEN
          DO  k = nzb, nzt+1
             IF ( ngp_2dh_s_inner(k,sr) /= 0 )  THEN
                sums(k,pr_palm+1:pr_palm+max_pr_user) = &
                                       sums(k,pr_palm+1:pr_palm+max_pr_user) / &
                                       ngp_2dh_s_inner(k,sr)
             ENDIF
          ENDDO
       ENDIF

!
!--    Collect horizontal average in hom.
!--    Compute deduced averages (e.g. total heat flux)
       hom(:,1,3,sr)  = sums(:,3)      ! w
       hom(:,1,8,sr)  = sums(:,8)      ! e     profiles 5-7 are initial profiles
       hom(:,1,9,sr)  = sums(:,9)      ! km
       hom(:,1,10,sr) = sums(:,10)     ! kh
       hom(:,1,11,sr) = sums(:,11)     ! l
       hom(:,1,12,sr) = sums(:,12)     ! w"u"
       hom(:,1,13,sr) = sums(:,13)     ! w*u*
       hom(:,1,14,sr) = sums(:,14)     ! w"v"
       hom(:,1,15,sr) = sums(:,15)     ! w*v*
       hom(:,1,16,sr) = sums(:,16)     ! w"pt"
       hom(:,1,17,sr) = sums(:,17)     ! w*pt*
       hom(:,1,18,sr) = sums(:,16) + sums(:,17)    ! wpt
       hom(:,1,19,sr) = sums(:,12) + sums(:,13)    ! wu
       hom(:,1,20,sr) = sums(:,14) + sums(:,15)    ! wv
       hom(:,1,21,sr) = sums(:,21)     ! w*pt*BC
       hom(:,1,22,sr) = sums(:,16) + sums(:,21)    ! wptBC
                                       ! profile 24 is initial profile (sa)
                                       ! profiles 25-29 left empty for initial
                                       ! profiles
       hom(:,1,30,sr) = sums(:,30)     ! u*2
       hom(:,1,31,sr) = sums(:,31)     ! v*2
       hom(:,1,32,sr) = sums(:,32)     ! w*2
       hom(:,1,33,sr) = sums(:,33)     ! pt*2
       hom(:,1,34,sr) = sums(:,34)     ! e*
       hom(:,1,35,sr) = sums(:,35)     ! w*2pt*
       hom(:,1,36,sr) = sums(:,36)     ! w*pt*2
       hom(:,1,37,sr) = sums(:,37)     ! w*e*
       hom(:,1,38,sr) = sums(:,38)     ! w*3
       hom(:,1,39,sr) = sums(:,38) / ( abs( sums(:,32) ) + 1E-20_wp )**1.5_wp   ! Sw
       hom(:,1,40,sr) = sums(:,40)     ! p
       hom(:,1,45,sr) = sums(:,45)     ! w"vpt"
       hom(:,1,46,sr) = sums(:,46)     ! w*vpt*
       hom(:,1,47,sr) = sums(:,45) + sums(:,46)    ! wvpt
       hom(:,1,48,sr) = sums(:,48)     ! w"q" (w"qv")
       hom(:,1,49,sr) = sums(:,49)     ! w*q* (w*qv*)
       hom(:,1,50,sr) = sums(:,48) + sums(:,49)    ! wq (wqv)
       hom(:,1,51,sr) = sums(:,51)     ! w"qv"
       hom(:,1,52,sr) = sums(:,52)     ! w*qv*
       hom(:,1,53,sr) = sums(:,52) + sums(:,51)    ! wq (wqv)
       hom(:,1,54,sr) = sums(:,54)     ! ql
       hom(:,1,55,sr) = sums(:,55)     ! w*u*u*/dz
       hom(:,1,56,sr) = sums(:,56)     ! w*p*/dz
       hom(:,1,57,sr) = sums(:,57)     ! ( w"e + w"p"/rho )/dz
       hom(:,1,58,sr) = sums(:,58)     ! u"pt"
       hom(:,1,59,sr) = sums(:,59)     ! u*pt*
       hom(:,1,60,sr) = sums(:,58) + sums(:,59)    ! upt_t
       hom(:,1,61,sr) = sums(:,61)     ! v"pt"
       hom(:,1,62,sr) = sums(:,62)     ! v*pt*
       hom(:,1,63,sr) = sums(:,61) + sums(:,62)    ! vpt_t
       hom(:,1,64,sr) = sums(:,64)     ! rho
       hom(:,1,65,sr) = sums(:,65)     ! w"sa"
       hom(:,1,66,sr) = sums(:,66)     ! w*sa*
       hom(:,1,67,sr) = sums(:,65) + sums(:,66)    ! wsa
       hom(:,1,68,sr) = sums(:,68)     ! w*p*
       hom(:,1,69,sr) = sums(:,69)     ! w"e + w"p"/rho
       hom(:,1,70,sr) = sums(:,70)     ! q*2
       hom(:,1,71,sr) = sums(:,71)     ! prho
       hom(:,1,72,sr) = hyp * 1E-4_wp     ! hyp in dbar
       hom(:,1,73,sr) = sums(:,73)     ! nr
       hom(:,1,74,sr) = sums(:,74)     ! qr
       hom(:,1,75,sr) = sums(:,75)     ! qc
       hom(:,1,76,sr) = sums(:,76)     ! prr (precipitation rate)
                                       ! 77 is initial density profile
       hom(:,1,78,sr) = ug             ! ug
       hom(:,1,79,sr) = vg             ! vg
       hom(:,1,80,sr) = w_subs         ! w_subs

       IF ( large_scale_forcing )  THEN
          hom(:,1,81,sr) = sums_ls_l(:,0)          ! td_lsa_lpt
          hom(:,1,82,sr) = sums_ls_l(:,1)          ! td_lsa_q
          IF ( use_subsidence_tendencies )  THEN
             hom(:,1,83,sr) = sums_ls_l(:,2)       ! td_sub_lpt
             hom(:,1,84,sr) = sums_ls_l(:,3)       ! td_sub_q
          ELSE
             hom(:,1,83,sr) = sums(:,83)           ! td_sub_lpt
             hom(:,1,84,sr) = sums(:,84)           ! td_sub_q
          ENDIF
          hom(:,1,85,sr) = sums(:,85)              ! td_nud_lpt
          hom(:,1,86,sr) = sums(:,86)              ! td_nud_q
          hom(:,1,87,sr) = sums(:,87)              ! td_nud_u
          hom(:,1,88,sr) = sums(:,88)              ! td_nud_v
       END IF

       hom(:,1,pr_palm,sr) =   sums(:,pr_palm)
                                       ! u*, w'u', w'v', t* (in last profile)

       IF ( max_pr_user > 0 )  THEN    ! user-defined profiles
          hom(:,1,pr_palm+1:pr_palm+max_pr_user,sr) = &
                               sums(:,pr_palm+1:pr_palm+max_pr_user)
       ENDIF

!
!--    Determine the boundary layer height using two different schemes.
!--    First scheme: Starting from the Earth's (Ocean's) surface, look for the
!--    first relative minimum (maximum) of the total heat flux.
!--    The corresponding height is assumed as the boundary layer height, if it
!--    is less than 1.5 times the height where the heat flux becomes negative
!--    (positive) for the first time.
       z_i(1) = 0.0_wp
       first = .TRUE.

       IF ( ocean )  THEN
          DO  k = nzt, nzb+1, -1
             IF (  first  .AND.  hom(k,1,18,sr) < -1.0E-8_wp )  THEN
                first = .FALSE.
                height = zw(k)
             ENDIF
             IF ( hom(k,1,18,sr) < -1.0E-8_wp  .AND.                           &
                  hom(k-1,1,18,sr) > hom(k,1,18,sr) )  THEN
                IF ( zw(k) < 1.5_wp * height )  THEN
                   z_i(1) = zw(k)
                ELSE
                   z_i(1) = height
                ENDIF
                EXIT
             ENDIF
          ENDDO
       ELSE
          DO  k = nzb, nzt-1
             IF ( first  .AND.  hom(k,1,18,sr) < -1.0E-8_wp )  THEN
                first = .FALSE.
                height = zw(k)
             ENDIF
             IF ( hom(k,1,18,sr) < -1.0E-8_wp  .AND.                           &
                  hom(k+1,1,18,sr) > hom(k,1,18,sr) )  THEN
                IF ( zw(k) < 1.5_wp * height )  THEN
                   z_i(1) = zw(k)
                ELSE
                   z_i(1) = height
                ENDIF
                EXIT
             ENDIF
          ENDDO
       ENDIF

!
!--    Second scheme: Gradient scheme from Sullivan et al. (1998), modified
!--    by Uhlenbrock(2006). The boundary layer height is the height with the
!--    maximal local temperature gradient: starting from the second (the last
!--    but one) vertical gridpoint, the local gradient must be at least
!--    0.2K/100m and greater than the next four gradients.
!--    WARNING: The threshold value of 0.2K/100m must be adjusted for the
!--             ocean case!
       z_i(2) = 0.0_wp
       DO  k = nzb+1, nzt+1
          dptdz(k) = ( hom(k,1,4,sr) - hom(k-1,1,4,sr) ) * ddzu(k)
       ENDDO
       dptdz_threshold = 0.2_wp / 100.0_wp

       IF ( ocean )  THEN
          DO  k = nzt+1, nzb+5, -1
             IF ( dptdz(k) > dptdz_threshold  .AND.                           &
                  dptdz(k) > dptdz(k-1)  .AND.  dptdz(k) > dptdz(k-2)  .AND.  &
                  dptdz(k) > dptdz(k-3)  .AND.  dptdz(k) > dptdz(k-4) )  THEN
                z_i(2) = zw(k-1)
                EXIT
             ENDIF
          ENDDO
       ELSE
          DO  k = nzb+1, nzt-3
             IF ( dptdz(k) > dptdz_threshold  .AND.                           &
                  dptdz(k) > dptdz(k+1)  .AND.  dptdz(k) > dptdz(k+2)  .AND.  &
                  dptdz(k) > dptdz(k+3)  .AND.  dptdz(k) > dptdz(k+4) )  THEN
                z_i(2) = zw(k-1)
                EXIT
             ENDIF
          ENDDO
       ENDIF

       hom(nzb+6,1,pr_palm,sr) = z_i(1)
       hom(nzb+7,1,pr_palm,sr) = z_i(2)

!
!--    Determine vertical index which is nearest to the mean surface level
!--    height of the respective statistic region
       DO  k = nzb, nzt
          IF ( zw(k) >= mean_surface_level_height(sr) )  THEN
             k_surface_level = k
             EXIT
          ENDIF
       ENDDO

!
!--    Computation of both the characteristic vertical velocity and
!--    the characteristic convective boundary layer temperature.
!--    The inversion height entering into the equation is defined with respect
!--    to the mean surface level height of the respective statistic region.
!--    The horizontal average at surface level index + 1 is input for the
!--    average temperature.
       IF ( hom(nzb,1,18,sr) > 1.0E-8_wp  .AND.  z_i(1) /= 0.0_wp )  THEN
          hom(nzb+8,1,pr_palm,sr) = &
             ( g / hom(k_surface_level+1,1,4,sr) * hom(k_surface_level,1,18,sr)&
             * ABS( z_i(1) - mean_surface_level_height(sr) ) )**0.333333333_wp
       ELSE
          hom(nzb+8,1,pr_palm,sr)  = 0.0_wp
       ENDIF

!
!--    Collect the time series quantities
       ts_value(1,sr) = hom(nzb+4,1,pr_palm,sr)     ! E
       ts_value(2,sr) = hom(nzb+5,1,pr_palm,sr)     ! E*
       ts_value(3,sr) = dt_3d
       ts_value(4,sr) = hom(nzb,1,pr_palm,sr)       ! u*
       ts_value(5,sr) = hom(nzb+3,1,pr_palm,sr)     ! th*
       ts_value(6,sr) = u_max
       ts_value(7,sr) = v_max
       ts_value(8,sr) = w_max
       ts_value(9,sr) = hom(nzb+10,1,pr_palm,sr)    ! new divergence
       ts_value(10,sr) = hom(nzb+9,1,pr_palm,sr)    ! old Divergence
       ts_value(11,sr) = hom(nzb+6,1,pr_palm,sr)    ! z_i(1)
       ts_value(12,sr) = hom(nzb+7,1,pr_palm,sr)    ! z_i(2)
       ts_value(13,sr) = hom(nzb+8,1,pr_palm,sr)    ! w*
       ts_value(14,sr) = hom(nzb,1,16,sr)           ! w'pt'   at k=0
       ts_value(15,sr) = hom(nzb+1,1,16,sr)         ! w'pt'   at k=1
       ts_value(16,sr) = hom(nzb+1,1,18,sr)         ! wpt     at k=1
       ts_value(17,sr) = hom(nzb,1,4,sr)            ! pt(0)
       ts_value(18,sr) = hom(nzb+1,1,4,sr)          ! pt(zp)
       ts_value(19,sr) = hom(nzb+1,1,pr_palm,sr)    ! u'w'    at k=0
       ts_value(20,sr) = hom(nzb+2,1,pr_palm,sr)    ! v'w'    at k=0
       ts_value(21,sr) = hom(nzb,1,48,sr)           ! w"q"    at k=0

       IF ( .NOT. neutral )  THEN
          ts_value(22,sr) = hom(nzb,1,114,sr)          ! L
       ELSE
          ts_value(22,sr) = 1.0E10_wp
       ENDIF

       ts_value(23,sr) = hom(nzb+12,1,pr_palm,sr)   ! q*

!
!--    Collect land surface model timeseries
       IF ( land_surface )  THEN
          ts_value(dots_soil  ,sr) = hom(nzb,1,93,sr)           ! ghf_eb
          ts_value(dots_soil+1,sr) = hom(nzb,1,94,sr)           ! shf_eb
          ts_value(dots_soil+2,sr) = hom(nzb,1,95,sr)           ! qsws_eb
          ts_value(dots_soil+3,sr) = hom(nzb,1,96,sr)           ! qsws_liq_eb
          ts_value(dots_soil+4,sr) = hom(nzb,1,97,sr)           ! qsws_soil_eb
          ts_value(dots_soil+5,sr) = hom(nzb,1,98,sr)           ! qsws_veg_eb
          ts_value(dots_soil+6,sr) = hom(nzb,1,99,sr)           ! r_a
          ts_value(dots_soil+7,sr) = hom(nzb,1,100,sr)          ! r_s
       ENDIF
!
!--    Collect radiation model timeseries
       IF ( radiation )  THEN
          ts_value(dots_rad,sr)   = hom(nzb,1,101,sr)          ! rad_net
          ts_value(dots_rad+1,sr) = hom(nzb,1,102,sr)          ! rad_lw_in
          ts_value(dots_rad+2,sr) = hom(nzb,1,103,sr)          ! rad_lw_out
          ts_value(dots_rad+3,sr) = hom(nzb,1,104,sr)          ! rad_sw_in
          ts_value(dots_rad+4,sr) = hom(nzb,1,105,sr)          ! rad_sw_out

          IF ( radiation_scheme == 'rrtmg' )  THEN
             ts_value(dots_rad+5,sr) = hom(nzb,1,106,sr)          ! rrtm_aldif
             ts_value(dots_rad+6,sr) = hom(nzb,1,107,sr)          ! rrtm_aldir
             ts_value(dots_rad+7,sr) = hom(nzb,1,108,sr)          ! rrtm_asdif
             ts_value(dots_rad+8,sr) = hom(nzb,1,109,sr)          ! rrtm_asdir
          ENDIF

       ENDIF

!
!--    Calculate additional statistics provided by the user interface
       CALL user_statistics( 'time_series', sr, 0 )

    ENDDO    ! loop of the subregions

    !$acc end data

!
!-- If required, sum up horizontal averages for subsequent time averaging
!-- Do not sum, if flow statistics is called before the first initial time step.
    IF ( do_sum  .AND.  simulated_time /= 0.0_wp )  THEN
       IF ( average_count_pr == 0 )  hom_sum = 0.0_wp
       hom_sum = hom_sum + hom(:,1,:,:)
       average_count_pr = average_count_pr + 1
       do_sum = .FALSE.
    ENDIF

!
!-- Set flag for other UPs (e.g. output routines, but also buoyancy).
!-- This flag is reset after each time step in time_integration.
    flow_statistics_called = .TRUE.

    CALL cpu_log( log_point(10), 'flow_statistics', 'stop' )


 END SUBROUTINE flow_statistics
#endif
