# Supplementary material for: A semi-empirical model of the energy balance closure in the surface layer
Source: PLoS One. 2018 Dec 12;13(12):e0209022. doi: 10.1371/journal.pone.0209022 (PMC6291237; doi:10.1371/journal.pone.0209022)
Supplement: S1 Text — (ZIP) [file pone.0209022.s001.zip › S1 Source/init_3d_model.f90]

!> @file init_3d_model.f90
!------------------------------------------------------------------------------!
! This file is part of PALM.
!
! PALM is free software: you can redistribute it and/or modify it under the
! terms of the GNU General Public License as published by the Free Software
! Foundation, either version 3 of the License, or (at your option) any later
! version.
!
! PALM is distributed in the hope that it will be useful, but WITHOUT ANY
! WARRANTY; without even the implied warranty of MERCHANTABILITY or FITNESS FOR
! A PARTICULAR PURPOSE.  See the GNU General Public License for more details.
!
! You should have received a copy of the GNU General Public License along with
! PALM. If not, see <http://www.gnu.org/licenses/>.
!
! Copyright 1997-2016 Leibniz Universitaet Hannover
!------------------------------------------------------------------------------!
!
! Current revisions:
! ------------------
! 
! 
! Former revisions:
! -----------------
! $Id: init_3d_model.f90 2009 2016-08-30 15:07:36Z SadiqHuq $
!
! 2000 2016-08-20 18:09:15Z knoop
! Forced header and separation lines into 80 columns
! 
! 1992 2016-08-12 15:14:59Z suehring
! Initializaton of scalarflux at model top
! Bugfixes in initialization of surface and top salinity flux, top scalar and 
! humidity fluxes
! 
! 1960 2016-07-12 16:34:24Z suehring
! Separate humidity and passive scalar
! Increase dimension for mean_inflow_profiles
! Remove inadvertent write-statement
! Bugfix, large-scale forcing is still not implemented for passive scalars
!
! 1957 2016-07-07 10:43:48Z suehring
! flight module added
!
! 1920 2016-05-30 10:50:15Z suehring 
! Initialize us with very small number to avoid segmentation fault during 
! calculation of Obukhov length
!
! 1918 2016-05-27 14:35:57Z raasch
! intermediate_timestep_count is set 0 instead 1 for first call of pres,
! bugfix: initialization of local sum arrays are moved to the beginning of the
!         routine because otherwise results from pres are overwritten
!
! 1914 2016-05-26 14:44:07Z witha
! Added initialization of the wind turbine model
!
! 1878 2016-04-19 12:30:36Z hellstea
! The zeroth element of weight_pres removed as unnecessary
!
! 1849 2016-04-08 11:33:18Z hoffmann
! Adapted for modularization of microphysics.
! precipitation_amount, precipitation_rate, prr moved to arrays_3d.
! Initialization of nc_1d, nr_1d, pt_1d, qc_1d, qr_1d, q_1d moved to
! microphysics_init.
!
! 1845 2016-04-08 08:29:13Z raasch
! nzb_2d replaced by nzb_u|v_inner
!
! 1833 2016-04-07 14:23:03Z raasch
! initialization of spectra quantities moved to spectra_mod
!
! 1831 2016-04-07 13:15:51Z hoffmann
! turbulence renamed collision_turbulence
!
! 1826 2016-04-07 12:01:39Z maronga
! Renamed radiation calls.
! Renamed canopy model calls.
! 
! 1822 2016-04-07 07:49:42Z hoffmann
! icloud_scheme replaced by microphysics_*
! 
! 1817 2016-04-06 15:44:20Z maronga
! Renamed lsm calls.
!
! 1815 2016-04-06 13:49:59Z raasch
! zero-settings for velocities inside topography re-activated (was deactivated
! in r1762)
!
! 1788 2016-03-10 11:01:04Z maronga
! Added z0q. 
! Syntax layout improved.
!
! 1783 2016-03-06 18:36:17Z raasch
! netcdf module name changed + related changes
!
! 1764 2016-02-28 12:45:19Z raasch
! bugfix: increase size of volume_flow_area_l and volume_flow_initial_l by 1
!
! 1762 2016-02-25 12:31:13Z hellstea
! Introduction of nested domain feature
!
! 1738 2015-12-18 13:56:05Z raasch
! calculate mean surface level height for each statistic region
!
! 1734 2015-12-02 12:17:12Z raasch
! no initial disturbances in case that the disturbance energy limit has been
! set zero
!
! 1707 2015-11-02 15:24:52Z maronga
! Bugfix: transfer of Richardson number from 1D model to Obukhov length caused
! devision by zero in neutral stratification
! 
! 1691 2015-10-26 16:17:44Z maronga
! Call to init_surface_layer added. rif is replaced by ol and zeta.
! 
! 1682 2015-10-07 23:56:08Z knoop
! Code annotations made doxygen readable
! 
! 1615 2015-07-08 18:49:19Z suehring
! Enable turbulent inflow for passive_scalar and humidity
!
! 1585 2015-04-30 07:05:52Z maronga
! Initialization of radiation code is now done after LSM initializtion
!
! 1575 2015-03-27 09:56:27Z raasch
! adjustments for psolver-queries
!
! 1551 2015-03-03 14:18:16Z maronga
! Allocation of land surface arrays is now done in the subroutine lsm_init_arrays,
! which is part of land_surface_model.
! 
! 1507 2014-12-10 12:14:18Z suehring
! Bugfix: set horizontal velocity components to zero inside topography
!
! 1496 2014-12-02 17:25:50Z maronga
! Added initialization of the land surface and radiation schemes
! 
! 1484 2014-10-21 10:53:05Z kanani
! Changes due to new module structure of the plant canopy model:
! canopy-related initialization (e.g. lad and canopy_heat_flux) moved to new 
! subroutine init_plant_canopy within the module plant_canopy_model_mod,
! call of subroutine init_plant_canopy added.
! 
! 1431 2014-07-15 14:47:17Z suehring
! var_d added, in order to normalize spectra.
! 
! 1429 2014-07-15 12:53:45Z knoop
! Ensemble run capability added to parallel random number generator
! 
! 1411 2014-05-16 18:01:51Z suehring
! Initial horizontal velocity profiles were not set to zero at the first vertical 
! grid level in case of non-cyclic lateral boundary conditions. 
! 
! 1406 2014-05-16 13:47:01Z raasch
! bugfix: setting of initial velocities at k=1 to zero not in case of a
! no-slip boundary condition for uv
! 
! 1402 2014-05-09 14:25:13Z raasch
! location messages modified
! 
! 1400 2014-05-09 14:03:54Z knoop
! Parallel random number generator added
! 
! 1384 2014-05-02 14:31:06Z raasch
! location messages added
! 
! 1361 2014-04-16 15:17:48Z hoffmann
! tend_* removed
! Bugfix: w_subs is not allocated anymore if it is already allocated
! 
! 1359 2014-04-11 17:15:14Z hoffmann
! module lpm_init_mod added to use statements, because lpm_init has become a 
! module
! 
! 1353 2014-04-08 15:21:23Z heinze
! REAL constants provided with KIND-attribute 
! 
! 1340 2014-03-25 19:45:13Z kanani
! REAL constants defined as wp-kind
!
! 1322 2014-03-20 16:38:49Z raasch
! REAL constants defined as wp-kind
! module interfaces removed
!
! 1320 2014-03-20 08:40:49Z raasch
! ONLY-attribute added to USE-statements,
! kind-parameters added to all INTEGER and REAL declaration statements, 
! kinds are defined in new module kinds, 
! revision history before 2012 removed,
! comment fields (!:) to be used for variable explanations added to
! all variable declaration statements 
! 
! 1316 2014-03-17 07:44:59Z heinze
! Bugfix: allocation of w_subs
!
! 1299 2014-03-06 13:15:21Z heinze
! Allocate w_subs due to extension of large scale subsidence in combination
! with large scale forcing data (LSF_DATA)
!
! 1241 2013-10-30 11:36:58Z heinze
! Overwrite initial profiles in case of nudging
! Inititialize shf and qsws in case of large_scale_forcing
!
! 1221 2013-09-10 08:59:13Z raasch
! +rflags_s_inner in copyin statement, use copyin for most arrays instead of
! copy
!
! 1212 2013-08-15 08:46:27Z raasch
! array tri is allocated and included in data copy statement
!
! 1195 2013-07-01 12:27:57Z heinze
! Bugfix: move allocation of ref_state to parin.f90 and read_var_list.f90
!
! 1179 2013-06-14 05:57:58Z raasch
! allocate and set ref_state to be used in buoyancy terms
!
! 1171 2013-05-30 11:27:45Z raasch
! diss array is allocated with full size if accelerator boards are used
!
! 1159 2013-05-21 11:58:22Z fricke
! -bc_lr_dirneu, bc_lr_neudir, bc_ns_dirneu, bc_ns_neudir
!
! 1153 2013-05-10 14:33:08Z raasch
! diss array is allocated with dummy elements even if it is not needed
! (required by PGI 13.4 / CUDA 5.0)
!
! 1115 2013-03-26 18:16:16Z hoffmann
! unused variables removed
!
! 1113 2013-03-10 02:48:14Z raasch
! openACC directive modified
!
! 1111 2013-03-08 23:54:10Z raasch
! openACC directives added for pres
! array diss allocated only if required
!
! 1092 2013-02-02 11:24:22Z raasch
! unused variables removed
!
! 1065 2012-11-22 17:42:36Z hoffmann
! allocation of diss (dissipation rate) in case of turbulence = .TRUE. added
!
! 1053 2012-11-13 17:11:03Z hoffmann
! allocation and initialisation of necessary data arrays for the two-moment 
! cloud physics scheme the two new prognostic equations (nr, qr):
! +dr, lambda_r, mu_r, sed_*, xr, *s, *sws, *swst, *, *_p, t*_m, *_1, *_2, *_3, 
! +tend_*, prr
!
! 1036 2012-10-22 13:43:42Z raasch
! code put under GPL (PALM 3.9)
!
! 1032 2012-10-21 13:03:21Z letzel
! save memory by not allocating pt_2 in case of neutral = .T.
!
! 1025 2012-10-07 16:04:41Z letzel
! bugfix: swap indices of mask for ghost boundaries
!
! 1015 2012-09-27 09:23:24Z raasch
! mask is set to zero for ghost boundaries
!
! 1010 2012-09-20 07:59:54Z raasch
! cpp switch __nopointer added for pointer free version
!
! 1003 2012-09-14 14:35:53Z raasch
! nxra,nyna, nzta replaced ny nxr, nyn, nzt
!
! 1001 2012-09-13 14:08:46Z raasch
! all actions concerning leapfrog scheme removed
!
! 996 2012-09-07 10:41:47Z raasch
! little reformatting
!
! 978 2012-08-09 08:28:32Z fricke
! outflow damping layer removed
! roughness length for scalar quantites z0h added
! damping zone for the potential temperatur in case of non-cyclic lateral
! boundaries added
! initialization of ptdf_x, ptdf_y
! initialization of c_u_m, c_u_m_l, c_v_m, c_v_m_l, c_w_m, c_w_m_l
!
! 849 2012-03-15 10:35:09Z raasch
! init_particles renamed lpm_init
!
! 825 2012-02-19 03:03:44Z raasch
! wang_collision_kernel renamed wang_kernel
!
! Revision 1.1  1998/03/09 16:22:22  raasch
! Initial revision
!
!
! Description:
! ------------
!> Allocation of arrays and initialization of the 3D model via
!> a) pre-run the 1D model
!> or
!> b) pre-set constant linear profiles
!> or
!> c) read values of a previous run
!------------------------------------------------------------------------------!
 SUBROUTINE init_3d_model
 

    USE advec_ws

    USE arrays_3d

    USE constants,                                                             &
        ONLY:  pi
    
    USE control_parameters
    
    USE flight_mod,                                                            &
        ONLY:  flight_init
    
    USE grid_variables,                                                        &
        ONLY:  dx, dy
    
    USE indices

    USE lpm_init_mod,                                                          &
        ONLY:  lpm_init
    
    USE kinds

    USE land_surface_model_mod,                                                &
        ONLY:  lsm_init, lsm_init_arrays, land_surface
  
    USE ls_forcing_mod

    USE microphysics_mod,                                                      &
        ONLY:  collision_turbulence, microphysics_init

    USE model_1d,                                                              &
        ONLY:  e1d, kh1d, km1d, l1d, rif1d, u1d, us1d, usws1d, v1d, vsws1d 
    
    USE netcdf_interface,                                                      &
        ONLY:  dots_max, dots_num
    
    USE particle_attributes,                                                   &
        ONLY:  particle_advection, use_sgs_for_particles, wang_kernel
    
    USE pegrid
    
    USE plant_canopy_model_mod,                                                &
        ONLY:  pcm_init, plant_canopy

    USE radiation_model_mod,                                                   &
        ONLY:  radiation_init, radiation
    
    USE random_function_mod 
    
    USE random_generator_parallel,                                             &
        ONLY:  random_number_parallel, random_seed_parallel, random_dummy,     &
               id_random_array, seq_random_array
    
    USE statistics,                                                            &
        ONLY:  hom, hom_sum, mean_surface_level_height, pr_palm, rmask,        &
               statistic_regions, sums, sums_divnew_l, sums_divold_l, sums_l,  &
               sums_l_l, sums_up_fraction_l, sums_wsts_bc_l, ts_value,         &
               weight_pres, weight_substep
 
    USE surface_layer_fluxes_mod,                                              &
        ONLY:  init_surface_layer_fluxes
   
    USE transpose_indices 

    USE wind_turbine_model_mod,                                                &
        ONLY:  wtm_init, wtm_init_arrays, wind_turbine

    IMPLICIT NONE

    INTEGER(iwp) ::  i             !<
    INTEGER(iwp) ::  ind_array(1)  !<
    INTEGER(iwp) ::  j             !<
    INTEGER(iwp) ::  k             !<
    INTEGER(iwp) ::  sr            !<

    INTEGER(iwp), DIMENSION(:), ALLOCATABLE   ::  ngp_2dh_l  !<

    INTEGER(iwp), DIMENSION(:,:), ALLOCATABLE ::  ngp_2dh_outer_l    !<
    INTEGER(iwp), DIMENSION(:,:), ALLOCATABLE ::  ngp_2dh_s_inner_l  !<

    REAL(wp), DIMENSION(1:3) ::  volume_flow_area_l     !<
    REAL(wp), DIMENSION(1:3) ::  volume_flow_initial_l  !<

    REAL(wp), DIMENSION(:), ALLOCATABLE ::  mean_surface_level_height_l    !<
    REAL(wp), DIMENSION(:), ALLOCATABLE ::  ngp_3d_inner_l    !<
    REAL(wp), DIMENSION(:), ALLOCATABLE ::  ngp_3d_inner_tmp  !<


    CALL location_message( 'allocating arrays', .FALSE. )
!
!-- Allocate arrays
    ALLOCATE( mean_surface_level_height(0:statistic_regions),                  &
              mean_surface_level_height_l(0:statistic_regions),                &
              ngp_2dh(0:statistic_regions), ngp_2dh_l(0:statistic_regions),    &
              ngp_3d(0:statistic_regions),                                     &
              ngp_3d_inner(0:statistic_regions),                               &
              ngp_3d_inner_l(0:statistic_regions),                             &
              ngp_3d_inner_tmp(0:statistic_regions),                           &
              sums_divnew_l(0:statistic_regions),                              &
              sums_divold_l(0:statistic_regions) )
    ALLOCATE( dp_smooth_factor(nzb:nzt), rdf(nzb+1:nzt), rdf_sc(nzb+1:nzt) )
    ALLOCATE( ngp_2dh_outer(nzb:nzt+1,0:statistic_regions),                    &
              ngp_2dh_outer_l(nzb:nzt+1,0:statistic_regions),                  &
              ngp_2dh_s_inner(nzb:nzt+1,0:statistic_regions),                  &
              ngp_2dh_s_inner_l(nzb:nzt+1,0:statistic_regions),                &
              rmask(nysg:nyng,nxlg:nxrg,0:statistic_regions),                  &
              sums(nzb:nzt+1,pr_palm+max_pr_user),                             &
              sums_l(nzb:nzt+1,pr_palm+max_pr_user,0:threads_per_task-1),      &
              sums_l_l(nzb:nzt+1,0:statistic_regions,0:threads_per_task-1),    &
              sums_up_fraction_l(10,3,0:statistic_regions),                    &
              sums_wsts_bc_l(nzb:nzt+1,0:statistic_regions),                   &
              ts_value(dots_max,0:statistic_regions) )
    ALLOCATE( ptdf_x(nxlg:nxrg), ptdf_y(nysg:nyng) )

    ALLOCATE( ol(nysg:nyng,nxlg:nxrg), shf(nysg:nyng,nxlg:nxrg),               &
              ts(nysg:nyng,nxlg:nxrg), tswst(nysg:nyng,nxlg:nxrg),             &
              us(nysg:nyng,nxlg:nxrg), usws(nysg:nyng,nxlg:nxrg),              &
              uswst(nysg:nyng,nxlg:nxrg), vsws(nysg:nyng,nxlg:nxrg),           &
              vswst(nysg:nyng,nxlg:nxrg), z0(nysg:nyng,nxlg:nxrg),             &
              z0h(nysg:nyng,nxlg:nxrg), z0q(nysg:nyng,nxlg:nxrg) )

    ALLOCATE( d(nzb+1:nzt,nys:nyn,nxl:nxr),                                    &
              kh(nzb:nzt+1,nysg:nyng,nxlg:nxrg),                               &
              km(nzb:nzt+1,nysg:nyng,nxlg:nxrg),                               &
              p(nzb:nzt+1,nysg:nyng,nxlg:nxrg),                                &
              tend(nzb:nzt+1,nysg:nyng,nxlg:nxrg) )

#if defined( __nopointer )
    ALLOCATE( e(nzb:nzt+1,nysg:nyng,nxlg:nxrg),                                &
              e_p(nzb:nzt+1,nysg:nyng,nxlg:nxrg),                              &
              pt(nzb:nzt+1,nysg:nyng,nxlg:nxrg),                               &
              pt_p(nzb:nzt+1,nysg:nyng,nxlg:nxrg),                             &
              u(nzb:nzt+1,nysg:nyng,nxlg:nxrg),                                &
              u_p(nzb:nzt+1,nysg:nyng,nxlg:nxrg),                              &
              v(nzb:nzt+1,nysg:nyng,nxlg:nxrg),                                &
              v_p(nzb:nzt+1,nysg:nyng,nxlg:nxrg),                              &
              w(nzb:nzt+1,nysg:nyng,nxlg:nxrg),                                &
              w_p(nzb:nzt+1,nysg:nyng,nxlg:nxrg),                              &
              te_m(nzb:nzt+1,nysg:nyng,nxlg:nxrg),                             &
              tpt_m(nzb:nzt+1,nysg:nyng,nxlg:nxrg),                            &
              tu_m(nzb:nzt+1,nysg:nyng,nxlg:nxrg),                             &
              tv_m(nzb:nzt+1,nysg:nyng,nxlg:nxrg),                             &
              tw_m(nzb:nzt+1,nysg:nyng,nxlg:nxrg) )
#else
    ALLOCATE( e_1(nzb:nzt+1,nysg:nyng,nxlg:nxrg),                              &
              e_2(nzb:nzt+1,nysg:nyng,nxlg:nxrg),                              &
              e_3(nzb:nzt+1,nysg:nyng,nxlg:nxrg),                              &
              pt_1(nzb:nzt+1,nysg:nyng,nxlg:nxrg),                             &
              pt_3(nzb:nzt+1,nysg:nyng,nxlg:nxrg),                             &
              u_1(nzb:nzt+1,nysg:nyng,nxlg:nxrg),                              &
              u_2(nzb:nzt+1,nysg:nyng,nxlg:nxrg),                              &
              u_3(nzb:nzt+1,nysg:nyng,nxlg:nxrg),                              &
              v_1(nzb:nzt+1,nysg:nyng,nxlg:nxrg),                              &
              v_2(nzb:nzt+1,nysg:nyng,nxlg:nxrg),                              &
              v_3(nzb:nzt+1,nysg:nyng,nxlg:nxrg),                              &
              w_1(nzb:nzt+1,nysg:nyng,nxlg:nxrg),                              &
              w_2(nzb:nzt+1,nysg:nyng,nxlg:nxrg),                              &
              w_3(nzb:nzt+1,nysg:nyng,nxlg:nxrg) )
    IF (  .NOT.  neutral )  THEN
       ALLOCATE( pt_2(nzb:nzt+1,nysg:nyng,nxlg:nxrg) )
    ENDIF
#endif

!
!-- Following array is required for perturbation pressure within the iterative
!-- pressure solvers. For the multistep schemes (Runge-Kutta), array p holds
!-- the weighted average of the substeps and cannot be used in the Poisson
!-- solver.
    IF ( psolver == 'sor' )  THEN
       ALLOCATE( p_loc(nzb:nzt+1,nysg:nyng,nxlg:nxrg) )
    ELSEIF ( psolver(1:9) == 'multigrid' )  THEN
!
!--    For performance reasons, multigrid is using one ghost layer only
       ALLOCATE( p_loc(nzb:nzt+1,nys-1:nyn+1,nxl-1:nxr+1) )
    ENDIF

!
!-- Array for storing constant coeffficients of the tridiagonal solver
    IF ( psolver == 'poisfft' )  THEN
       ALLOCATE( tri(nxl_z:nxr_z,nys_z:nyn_z,0:nz-1,2) )
       ALLOCATE( tric(nxl_z:nxr_z,nys_z:nyn_z,0:nz-1) )
    ENDIF

    IF ( humidity )  THEN
!
!--    2D-humidity
       ALLOCATE ( qs(nysg:nyng,nxlg:nxrg),                                     &
                  qsws(nysg:nyng,nxlg:nxrg),                                   &
                  qswst(nysg:nyng,nxlg:nxrg) )

!
!--    3D-humidity
#if defined( __nopointer )
       ALLOCATE( q(nzb:nzt+1,nysg:nyng,nxlg:nxrg),                             &
                 q_p(nzb:nzt+1,nysg:nyng,nxlg:nxrg),                           &
                 tq_m(nzb:nzt+1,nysg:nyng,nxlg:nxrg) )
#else
       ALLOCATE( q_1(nzb:nzt+1,nysg:nyng,nxlg:nxrg),                           &
                 q_2(nzb:nzt+1,nysg:nyng,nxlg:nxrg),                           &
                 q_3(nzb:nzt+1,nysg:nyng,nxlg:nxrg) )
#endif

!
!--    3D-arrays needed for humidity
       IF ( humidity )  THEN
#if defined( __nopointer )
          ALLOCATE( vpt(nzb:nzt+1,nysg:nyng,nxlg:nxrg) )
#else
          ALLOCATE( vpt_1(nzb:nzt+1,nysg:nyng,nxlg:nxrg) )
#endif

          IF ( cloud_physics )  THEN

!
!--          Liquid water content
#if defined( __nopointer )
             ALLOCATE ( ql(nzb:nzt+1,nysg:nyng,nxlg:nxrg) )
#else
             ALLOCATE ( ql_1(nzb:nzt+1,nysg:nyng,nxlg:nxrg) )
#endif
!
!--          Precipitation amount and rate (only needed if output is switched)
             ALLOCATE( precipitation_amount(nysg:nyng,nxlg:nxrg),              &
                       precipitation_rate(nysg:nyng,nxlg:nxrg) )

!
!--          3D-cloud water content
#if defined( __nopointer )
             ALLOCATE( qc(nzb:nzt+1,nysg:nyng,nxlg:nxrg) )
#else
             ALLOCATE( qc_1(nzb:nzt+1,nysg:nyng,nxlg:nxrg) )
#endif
!
!--          3d-precipitation rate
             ALLOCATE( prr(nzb:nzt+1,nysg:nyng,nxlg:nxrg) )

             IF ( microphysics_seifert )  THEN
!
!--             2D-rain water content and rain drop concentration arrays
                ALLOCATE ( qrs(nysg:nyng,nxlg:nxrg),                        &
                           qrsws(nysg:nyng,nxlg:nxrg),                      &
                           qrswst(nysg:nyng,nxlg:nxrg),                     &
                           nrs(nysg:nyng,nxlg:nxrg),                        &
                           nrsws(nysg:nyng,nxlg:nxrg),                      &
                           nrswst(nysg:nyng,nxlg:nxrg) )
!
!--             3D-rain water content, rain drop concentration arrays
#if defined( __nopointer )
                ALLOCATE( nr(nzb:nzt+1,nysg:nyng,nxlg:nxrg),                &
                          nr_p(nzb:nzt+1,nysg:nyng,nxlg:nxrg),              &
                          qr(nzb:nzt+1,nysg:nyng,nxlg:nxrg),                &
                          qr_p(nzb:nzt+1,nysg:nyng,nxlg:nxrg),              &
                          tnr_m(nzb:nzt+1,nysg:nyng,nxlg:nxrg),             &
                          tqr_m(nzb:nzt+1,nysg:nyng,nxlg:nxrg) )
#else
                ALLOCATE( nr_1(nzb:nzt+1,nysg:nyng,nxlg:nxrg),              &
                          nr_2(nzb:nzt+1,nysg:nyng,nxlg:nxrg),              &
                          nr_3(nzb:nzt+1,nysg:nyng,nxlg:nxrg),              &
                          qr_1(nzb:nzt+1,nysg:nyng,nxlg:nxrg),              &
                          qr_2(nzb:nzt+1,nysg:nyng,nxlg:nxrg),              &
                          qr_3(nzb:nzt+1,nysg:nyng,nxlg:nxrg) )
#endif
             ENDIF

          ENDIF

          IF ( cloud_droplets )  THEN
!
!--          Liquid water content, change in liquid water content
#if defined( __nopointer )
             ALLOCATE ( ql(nzb:nzt+1,nysg:nyng,nxlg:nxrg),                     &
                        ql_c(nzb:nzt+1,nysg:nyng,nxlg:nxrg) )
#else
             ALLOCATE ( ql_1(nzb:nzt+1,nysg:nyng,nxlg:nxrg),                   &
                        ql_2(nzb:nzt+1,nysg:nyng,nxlg:nxrg) )
#endif
!
!--          Real volume of particles (with weighting), volume of particles
             ALLOCATE ( ql_v(nzb:nzt+1,nysg:nyng,nxlg:nxrg),                   &
                        ql_vp(nzb:nzt+1,nysg:nyng,nxlg:nxrg) )
          ENDIF

       ENDIF

    ENDIF
    
    
    IF ( passive_scalar )  THEN
!
!--    2D-scalar arrays
       ALLOCATE ( ss(nysg:nyng,nxlg:nxrg),                                     &
                  ssws(nysg:nyng,nxlg:nxrg),                                   &
                  sswst(nysg:nyng,nxlg:nxrg) )

!
!--    3D scalar arrays
#if defined( __nopointer )
       ALLOCATE( s(nzb:nzt+1,nysg:nyng,nxlg:nxrg),                             &
                 s_p(nzb:nzt+1,nysg:nyng,nxlg:nxrg),                           &
                 ts_m(nzb:nzt+1,nysg:nyng,nxlg:nxrg) )
#else
       ALLOCATE( s_1(nzb:nzt+1,nysg:nyng,nxlg:nxrg),                           &
                 s_2(nzb:nzt+1,nysg:nyng,nxlg:nxrg),                           &
                 s_3(nzb:nzt+1,nysg:nyng,nxlg:nxrg) )
#endif
    ENDIF

    IF ( ocean )  THEN
       ALLOCATE( saswsb(nysg:nyng,nxlg:nxrg),                                  &
                 saswst(nysg:nyng,nxlg:nxrg) )
#if defined( __nopointer )
       ALLOCATE( prho(nzb:nzt+1,nysg:nyng,nxlg:nxrg),                          &
                 rho(nzb:nzt+1,nysg:nyng,nxlg:nxrg),                           &
                 sa(nzb:nzt+1,nysg:nyng,nxlg:nxrg),                            &
                 sa_p(nzb:nzt+1,nysg:nyng,nxlg:nxrg),                          &
                 tsa_m(nzb:nzt+1,nysg:nyng,nxlg:nxrg) )
#else
       ALLOCATE( prho_1(nzb:nzt+1,nysg:nyng,nxlg:nxrg),                        &
                 rho_1(nzb:nzt+1,nysg:nyng,nxlg:nxrg),                         &
                 sa_1(nzb:nzt+1,nysg:nyng,nxlg:nxrg),                          &
                 sa_2(nzb:nzt+1,nysg:nyng,nxlg:nxrg),                          &
                 sa_3(nzb:nzt+1,nysg:nyng,nxlg:nxrg) )
       prho => prho_1
       rho  => rho_1  ! routines calc_mean_profile and diffusion_e require
                      ! density to be apointer
#endif
       IF ( humidity_remote )  THEN
          ALLOCATE( qswst_remote(nysg:nyng,nxlg:nxrg))
          qswst_remote = 0.0_wp
       ENDIF
    ENDIF

!
!-- 3D-array for storing the dissipation, needed for calculating the sgs
!-- particle velocities
    IF ( use_sgs_for_particles  .OR.  wang_kernel  .OR.  collision_turbulence  &
         .OR.  num_acc_per_node > 0 )  THEN
       ALLOCATE( diss(nzb:nzt+1,nysg:nyng,nxlg:nxrg) )
    ENDIF

!
!-- 1D-array for large scale subsidence velocity
    IF ( .NOT. ALLOCATED( w_subs ) )  THEN
       ALLOCATE ( w_subs(nzb:nzt+1) )
       w_subs = 0.0_wp
    ENDIF

!
!-- ID-array and state-space-array for the parallel random number generator
    IF ( random_generator == 'random-parallel' )  THEN
       ALLOCATE ( seq_random_array(5,nysg:nyng,nxlg:nxrg) )
       ALLOCATE ( id_random_array(0:ny,0:nx) )
       seq_random_array = 0
       id_random_array  = 0
    ENDIF
    
!
!-- 4D-array for storing the Rif-values at vertical walls
    IF ( topography /= 'flat' )  THEN
       ALLOCATE( rif_wall(nzb:nzt+1,nysg:nyng,nxlg:nxrg,1:4) )
       rif_wall = 0.0_wp
    ENDIF

!
!-- Arrays to store velocity data from t-dt and the phase speeds which
!-- are needed for radiation boundary conditions
    IF ( outflow_l )  THEN
       ALLOCATE( u_m_l(nzb:nzt+1,nysg:nyng,1:2),                               &
                 v_m_l(nzb:nzt+1,nysg:nyng,0:1),                               &
                 w_m_l(nzb:nzt+1,nysg:nyng,0:1) )
    ENDIF
    IF ( outflow_r )  THEN
       ALLOCATE( u_m_r(nzb:nzt+1,nysg:nyng,nx-1:nx),                           &
                 v_m_r(nzb:nzt+1,nysg:nyng,nx-1:nx),                           &
                 w_m_r(nzb:nzt+1,nysg:nyng,nx-1:nx) )
    ENDIF
    IF ( outflow_l  .OR.  outflow_r )  THEN
       ALLOCATE( c_u(nzb:nzt+1,nysg:nyng), c_v(nzb:nzt+1,nysg:nyng),           &
                 c_w(nzb:nzt+1,nysg:nyng) )
    ENDIF
    IF ( outflow_s )  THEN
       ALLOCATE( u_m_s(nzb:nzt+1,0:1,nxlg:nxrg),                               &
                 v_m_s(nzb:nzt+1,1:2,nxlg:nxrg),                               &
                 w_m_s(nzb:nzt+1,0:1,nxlg:nxrg) )
    ENDIF
    IF ( outflow_n )  THEN
       ALLOCATE( u_m_n(nzb:nzt+1,ny-1:ny,nxlg:nxrg),                           &
                 v_m_n(nzb:nzt+1,ny-1:ny,nxlg:nxrg),                           &
                 w_m_n(nzb:nzt+1,ny-1:ny,nxlg:nxrg) )
    ENDIF
    IF ( outflow_s  .OR.  outflow_n )  THEN
       ALLOCATE( c_u(nzb:nzt+1,nxlg:nxrg), c_v(nzb:nzt+1,nxlg:nxrg),           &
                 c_w(nzb:nzt+1,nxlg:nxrg) )
    ENDIF
    IF ( outflow_l  .OR.  outflow_r  .OR.  outflow_s  .OR.  outflow_n )  THEN
       ALLOCATE( c_u_m_l(nzb:nzt+1), c_v_m_l(nzb:nzt+1), c_w_m_l(nzb:nzt+1) )                   
       ALLOCATE( c_u_m(nzb:nzt+1), c_v_m(nzb:nzt+1), c_w_m(nzb:nzt+1) )
    ENDIF


#if ! defined( __nopointer )
!
!-- Initial assignment of the pointers
    e  => e_1;   e_p  => e_2;   te_m  => e_3
    IF ( .NOT. neutral )  THEN
       pt => pt_1;  pt_p => pt_2;  tpt_m => pt_3
    ELSE
       pt => pt_1;  pt_p => pt_1;  tpt_m => pt_3
    ENDIF
    u  => u_1;   u_p  => u_2;   tu_m  => u_3
    v  => v_1;   v_p  => v_2;   tv_m  => v_3
    w  => w_1;   w_p  => w_2;   tw_m  => w_3

    IF ( humidity )  THEN
       q => q_1;  q_p => q_2;  tq_m => q_3
       IF ( humidity )  THEN
          vpt  => vpt_1    
          IF ( cloud_physics )  THEN
             ql => ql_1
             qc => qc_1
             IF ( microphysics_seifert )  THEN
                qr => qr_1;  qr_p  => qr_2;  tqr_m  => qr_3
                nr => nr_1;  nr_p  => nr_2;  tnr_m  => nr_3
             ENDIF
          ENDIF
       ENDIF
       IF ( cloud_droplets )  THEN
          ql   => ql_1
          ql_c => ql_2
       ENDIF
    ENDIF
    
    IF ( passive_scalar )  THEN
       s => s_1;  s_p => s_2;  ts_m => s_3
    ENDIF    

    IF ( ocean )  THEN
       sa => sa_1;  sa_p => sa_2;  tsa_m => sa_3
    ENDIF
#endif

!
!-- Allocate land surface model arrays
    IF ( land_surface )  THEN
       CALL lsm_init_arrays
    ENDIF

!
!-- Allocate wind turbine model arrays
    IF ( wind_turbine )  THEN
       CALL wtm_init_arrays
    ENDIF
    
!
!-- Initialize virtual flight measurements
    IF ( virtual_flight )  THEN
       CALL flight_init
    ENDIF

!
!-- Allocate arrays containing the RK coefficient for calculation of 
!-- perturbation pressure and turbulent fluxes. At this point values are
!-- set for pressure calculation during initialization (where no timestep
!-- is done). Further below the values needed within the timestep scheme
!-- will be set.
    ALLOCATE( weight_substep(1:intermediate_timestep_count_max),               &
              weight_pres(1:intermediate_timestep_count_max) )
    weight_substep = 1.0_wp
    weight_pres    = 1.0_wp
    intermediate_timestep_count = 0  ! needed when simulated_time = 0.0
       
    CALL location_message( 'finished', .TRUE. )

!
!-- Initialize local summation arrays for routine flow_statistics.
!-- This is necessary because they may not yet have been initialized when they
!-- are called from flow_statistics (or - depending on the chosen model run -
!-- are never initialized)
    sums_divnew_l      = 0.0_wp
    sums_divold_l      = 0.0_wp
    sums_l_l           = 0.0_wp
    sums_up_fraction_l = 0.0_wp
    sums_wsts_bc_l     = 0.0_wp


!
!-- Initialize model variables
    IF ( TRIM( initializing_actions ) /= 'read_restart_data'  .AND.            &
         TRIM( initializing_actions ) /= 'cyclic_fill' )  THEN
!
!--    First model run of a possible job queue.
!--    Initial profiles of the variables must be computes.
       IF ( INDEX( initializing_actions, 'set_1d-model_profiles' ) /= 0 )  THEN

          CALL location_message( 'initializing with 1D model profiles', .FALSE. )
!
!--       Use solutions of the 1D model as initial profiles,
!--       start 1D model
          CALL init_1d_model
!
!--       Transfer initial profiles to the arrays of the 3D model
          DO  i = nxlg, nxrg
             DO  j = nysg, nyng
                e(:,j,i)  = e1d
                kh(:,j,i) = kh1d
                km(:,j,i) = km1d
                pt(:,j,i) = pt_init
                u(:,j,i)  = u1d
                v(:,j,i)  = v1d
             ENDDO
          ENDDO

          IF ( humidity )  THEN
             DO  i = nxlg, nxrg
                DO  j = nysg, nyng
                   q(:,j,i) = q_init
                ENDDO
             ENDDO
             IF ( cloud_physics  .AND.  microphysics_seifert )  THEN
                DO  i = nxlg, nxrg
                   DO  j = nysg, nyng
                      qr(:,j,i) = 0.0_wp
                      nr(:,j,i) = 0.0_wp
                   ENDDO
                ENDDO

             ENDIF
          ENDIF
          IF ( passive_scalar )  THEN
             DO  i = nxlg, nxrg
                DO  j = nysg, nyng
                   s(:,j,i) = s_init
                ENDDO
             ENDDO   
          ENDIF

          IF ( .NOT. constant_diffusion )  THEN
             DO  i = nxlg, nxrg
                DO  j = nysg, nyng
                   e(:,j,i)  = e1d
                ENDDO
             ENDDO
!
!--          Store initial profiles for output purposes etc.
             hom(:,1,25,:) = SPREAD( l1d, 2, statistic_regions+1 )

             IF ( constant_flux_layer )  THEN
                ol   = ( zu(nzb+1) - zw(nzb) ) / ( rif1d(nzb+1) + 1.0E-20_wp )
                ts   = 0.0_wp  ! could actually be computed more accurately in the
                               ! 1D model. Update when opportunity arises.
                us   = us1d
                usws = usws1d
                vsws = vsws1d
             ELSE
                ts   = 0.0_wp  ! must be set, because used in
                ol   = ( zu(nzb+1) - zw(nzb) ) / zeta_min  ! flowste
                us   = 0.0_wp
                usws = 0.0_wp
                vsws = 0.0_wp
             ENDIF

          ELSE
             e    = 0.0_wp  ! must be set, because used in
             ol   = ( zu(nzb+1) - zw(nzb) ) / zeta_min  ! flowste
             ts   = 0.0_wp
             us   = 0.0_wp
             usws = 0.0_wp
             vsws = 0.0_wp
          ENDIF
          uswst = top_momentumflux_u
          vswst = top_momentumflux_v

!
!--       In every case qs = 0.0 (see also pt)
!--       This could actually be computed more accurately in the 1D model.
!--       Update when opportunity arises!
          IF ( humidity )  THEN
             qs = 0.0_wp
             IF ( cloud_physics  .AND.  microphysics_seifert )  THEN
                qrs = 0.0_wp
                nrs = 0.0_wp
             ENDIF
          ENDIF
!
!--       Initialize scaling parameter for passive scalar
          IF ( passive_scalar ) ss = 0.0_wp          

!
!--       Inside buildings set velocities back to zero
          IF ( topography /= 'flat' )  THEN
             DO  i = nxlg, nxrg
                DO  j = nysg, nyng
                   u(nzb:nzb_u_inner(j,i),j,i) = 0.0_wp
                   v(nzb:nzb_v_inner(j,i),j,i) = 0.0_wp
                ENDDO
             ENDDO
             
!
!--          WARNING: The extra boundary conditions set after running the
!--          -------  1D model impose an error on the divergence one layer
!--                   below the topography; need to correct later 
!--          ATTENTION: Provisional correction for Piacsek & Williams
!--          ---------  advection scheme: keep u and v zero one layer below
!--                     the topography.
             IF ( ibc_uv_b == 1 )  THEN
!
!--             Neumann condition
                DO  i = nxl-1, nxr+1
                   DO  j = nys-1, nyn+1
                      IF ( nzb_u_inner(j,i) == 0 ) u(0,j,i) = u(1,j,i)
                      IF ( nzb_v_inner(j,i) == 0 ) v(0,j,i) = v(1,j,i)
                   ENDDO
                ENDDO

             ENDIF

          ENDIF

          CALL location_message( 'finished', .TRUE. )

       ELSEIF ( INDEX(initializing_actions, 'set_constant_profiles') /= 0 )    &
       THEN

          CALL location_message( 'initializing with constant profiles', .FALSE. )
!
!--       Overwrite initial profiles in case of nudging
          IF ( nudging )  THEN
             pt_init = ptnudge(:,1)
             u_init  = unudge(:,1)
             v_init  = vnudge(:,1)
             IF ( humidity  )  THEN ! is passive_scalar correct???
                q_init = qnudge(:,1)
             ENDIF

             WRITE( message_string, * ) 'Initial profiles of u, v and ',       &
                 'scalars from NUDGING_DATA are used.'
             CALL message( 'init_3d_model', 'PA0370', 0, 0, 0, 6, 0 )
          ENDIF

!
!--       Use constructed initial profiles (velocity constant with height,
!--       temperature profile with constant gradient)
          DO  i = nxlg, nxrg
             DO  j = nysg, nyng
                pt(:,j,i) = pt_init
                u(:,j,i)  = u_init
                v(:,j,i)  = v_init
             ENDDO
          ENDDO

!
!--       Set initial horizontal velocities at the lowest computational grid 
!--       levels to zero in order to avoid too small time steps caused by the 
!--       diffusion limit in the initial phase of a run (at k=1, dz/2 occurs
!--       in the limiting formula!).
          IF ( ibc_uv_b /= 1 )  THEN
             DO  i = nxlg, nxrg
                DO  j = nysg, nyng
                   u(nzb:nzb_u_inner(j,i)+1,j,i) = 0.0_wp
                   v(nzb:nzb_v_inner(j,i)+1,j,i) = 0.0_wp
                ENDDO
             ENDDO
          ENDIF

          IF ( humidity )  THEN
             DO  i = nxlg, nxrg
                DO  j = nysg, nyng
                   q(:,j,i) = q_init
                ENDDO
             ENDDO
             IF ( cloud_physics  .AND.  microphysics_seifert )  THEN

                DO  i = nxlg, nxrg
                   DO  j = nysg, nyng
                      qr(:,j,i) = 0.0_wp
                      nr(:,j,i) = 0.0_wp
                   ENDDO
                ENDDO

             ENDIF
          ENDIF
          
          IF ( passive_scalar )  THEN
             DO  i = nxlg, nxrg
                DO  j = nysg, nyng
                   s(:,j,i) = s_init
                ENDDO
             ENDDO
          ENDIF

          IF ( ocean )  THEN
             DO  i = nxlg, nxrg
                DO  j = nysg, nyng
                   sa(:,j,i) = sa_init
                ENDDO
             ENDDO
          ENDIF
          
          IF ( constant_diffusion )  THEN
             km   = km_constant
             kh   = km / prandtl_number
             e    = 0.0_wp
          ELSEIF ( e_init > 0.0_wp )  THEN
             DO  k = nzb+1, nzt
                km(k,:,:) = 0.1_wp * l_grid(k) * SQRT( e_init )
             ENDDO
             km(nzb,:,:)   = km(nzb+1,:,:)
             km(nzt+1,:,:) = km(nzt,:,:)
             kh   = km / prandtl_number
             e    = e_init
          ELSE
             IF ( .NOT. ocean )  THEN
                kh   = 0.01_wp   ! there must exist an initial diffusion, because 
                km   = 0.01_wp   ! otherwise no TKE would be produced by the
                              ! production terms, as long as not yet
                              ! e = (u*/cm)**2 at k=nzb+1
             ELSE
                kh   = 0.00001_wp
                km   = 0.00001_wp
             ENDIF
             e    = 0.0_wp
          ENDIF
          ol    = ( zu(nzb+1) - zw(nzb) ) / zeta_min
          ts    = 0.0_wp
!
!--       Very small number is required for calculation of Obukhov length 
!--       at first timestep     
          us    = 1E-30_wp 
          usws  = 0.0_wp
          uswst = top_momentumflux_u
          vsws  = 0.0_wp
          vswst = top_momentumflux_v
          IF ( humidity )       qs = 0.0_wp
          IF ( passive_scalar ) ss = 0.0_wp

!
!--       Compute initial temperature field and other constants used in case
!--       of a sloping surface
          IF ( sloping_surface )  CALL init_slope

          CALL location_message( 'finished', .TRUE. )

       ELSEIF ( INDEX(initializing_actions, 'by_user') /= 0 )                  &
       THEN

          CALL location_message( 'initializing by user', .FALSE. )
!
!--       Initialization will completely be done by the user
          CALL user_init_3d_model

          CALL location_message( 'finished', .TRUE. )

       ENDIF

       CALL location_message( 'initializing statistics, boundary conditions, etc.', &
                              .FALSE. )

!
!--    Bottom boundary
       IF ( ibc_uv_b == 0 .OR. ibc_uv_b == 2  )  THEN
          u(nzb,:,:) = 0.0_wp
          v(nzb,:,:) = 0.0_wp
       ENDIF

!
!--    Apply channel flow boundary condition
       IF ( TRIM( bc_uv_t ) == 'dirichlet_0' )  THEN
          u(nzt+1,:,:) = 0.0_wp
          v(nzt+1,:,:) = 0.0_wp
       ENDIF

!
!--    Calculate virtual potential temperature
       IF ( humidity )  vpt = pt * ( 1.0_wp + 0.61_wp * q )

!
!--    Store initial profiles for output purposes etc.
       hom(:,1,5,:) = SPREAD( u(:,nys,nxl), 2, statistic_regions+1 )
       hom(:,1,6,:) = SPREAD( v(:,nys,nxl), 2, statistic_regions+1 )
       IF ( ibc_uv_b == 0 .OR. ibc_uv_b == 2)  THEN
          hom(nzb,1,5,:) = 0.0_wp
          hom(nzb,1,6,:) = 0.0_wp
       ENDIF
       hom(:,1,7,:)  = SPREAD( pt(:,nys,nxl), 2, statistic_regions+1 )
       hom(:,1,23,:) = SPREAD( km(:,nys,nxl), 2, statistic_regions+1 )
       hom(:,1,24,:) = SPREAD( kh(:,nys,nxl), 2, statistic_regions+1 )

       IF ( ocean )  THEN
!
!--       Store initial salinity profile
          hom(:,1,26,:)  = SPREAD( sa(:,nys,nxl), 2, statistic_regions+1 )
       ENDIF

       IF ( humidity )  THEN
!
!--       Store initial profile of total water content, virtual potential
!--       temperature 
          hom(:,1,26,:) = SPREAD(   q(:,nys,nxl), 2, statistic_regions+1 )
          hom(:,1,29,:) = SPREAD( vpt(:,nys,nxl), 2, statistic_regions+1 )
          IF ( cloud_physics  .OR.  cloud_droplets ) THEN
!
!--          Store initial profile of specific humidity and potential
!--          temperature
             hom(:,1,27,:) = SPREAD(  q(:,nys,nxl), 2, statistic_regions+1 )
             hom(:,1,28,:) = SPREAD( pt(:,nys,nxl), 2, statistic_regions+1 )
          ENDIF
       ENDIF

       IF ( passive_scalar )  THEN
!
!--       Store initial scalar profile
          hom(:,1,115,:) = SPREAD(  s(:,nys,nxl), 2, statistic_regions+1 )
       ENDIF

!
!--    Initialize the random number generators (from numerical recipes)
       CALL random_function_ini
       
       IF ( random_generator == 'random-parallel' )  THEN
!--       Asigning an ID to every vertical gridpoint column 
!--       dependig on the ensemble run number.
          random_dummy=1
          DO j=0,ny
             DO i=0,nx
                id_random_array(j,i) = random_dummy + 1E6                      &
                                       * ( ensemble_member_nr - 1000 )
                random_dummy = random_dummy + 1
             END DO
          ENDDO
!--       Initializing with random_seed_parallel for every vertical 
!--       gridpoint column.
          random_dummy=0
          DO j = nysg, nyng
             DO i = nxlg, nxrg
                CALL random_seed_parallel (random_sequence=id_random_array(j, i))
                CALL random_number_parallel (random_dummy)
                CALL random_seed_parallel (get=seq_random_array(:, j, i))
             END DO
          ENDDO
       ENDIF

!
!--    Initialize fluxes at bottom surface
       IF ( use_surface_fluxes )  THEN

          IF ( constant_heatflux )  THEN
!
!--          Heat flux is prescribed
             IF ( random_heatflux )  THEN
                CALL disturb_heatflux
             ELSE
                shf = surface_heatflux
!
!--             Initialize shf with data from external file LSF_DATA
                IF ( large_scale_forcing .AND. lsf_surf )  THEN
                   CALL ls_forcing_surf ( simulated_time )
                ENDIF

!
!--             Over topography surface_heatflux is replaced by wall_heatflux(0)
                IF ( TRIM( topography ) /= 'flat' )  THEN
                   DO  i = nxlg, nxrg
                      DO  j = nysg, nyng
                         IF ( nzb_s_inner(j,i) /= 0 )  THEN
                            shf(j,i) = wall_heatflux(0)
                         ENDIF
                      ENDDO
                   ENDDO
                ENDIF
             ENDIF
          ENDIF

!
!--       Determine the near-surface water flux
          IF ( humidity )  THEN
             IF ( cloud_physics  .AND.  microphysics_seifert )  THEN
                qrsws = 0.0_wp
                nrsws = 0.0_wp
             ENDIF
             IF ( constant_waterflux )  THEN
                qsws   = surface_waterflux
!
!--             Over topography surface_waterflux is replaced by 
!--             wall_humidityflux(0)
                IF ( TRIM( topography ) /= 'flat' )  THEN
                   wall_qflux = wall_humidityflux
                   DO  i = nxlg, nxrg
                      DO  j = nysg, nyng
                         IF ( nzb_s_inner(j,i) /= 0 )  THEN
                            qsws(j,i) = wall_qflux(0)
                         ENDIF
                      ENDDO
                   ENDDO
                ENDIF
             ENDIF
          ENDIF
!
!--       Initialize the near-surface scalar flux
          IF ( passive_scalar )  THEN
             IF ( constant_scalarflux )  THEN
                ssws   = surface_scalarflux
!
!--             Over topography surface_scalarflux is replaced by 
!--             wall_scalarflux(0)
                IF ( TRIM( topography ) /= 'flat' )  THEN
                   wall_sflux = wall_scalarflux
                   DO  i = nxlg, nxrg
                      DO  j = nysg, nyng
                         IF ( nzb_s_inner(j,i) /= 0 )  ssws(j,i) = wall_sflux(0)
                      ENDDO
                   ENDDO
                ENDIF
             ENDIF
          ENDIF    
!
!--       Initialize near-surface salinity flux
          IF ( ocean )  saswsb = bottom_salinityflux

       ENDIF

!
!--    Initialize fluxes at top surface
!--    Currently, only the heatflux and salinity flux can be prescribed.
!--    The latent flux is zero in this case!
       IF ( use_top_fluxes )  THEN
!
!--       Prescribe to heat flux
          IF ( constant_top_heatflux )  tswst = top_heatflux
!
!--       Prescribe zero latent flux at the top      
          IF ( humidity )  THEN
             qswst = 0.0_wp
             IF ( cloud_physics  .AND.  microphysics_seifert ) THEN
                nrswst = 0.0_wp
                qrswst = 0.0_wp
             ENDIF
          ENDIF
!
!--       Prescribe top scalar flux
          IF ( passive_scalar .AND. constant_top_scalarflux )                  &
             sswst = top_scalarflux
!
!--       Prescribe top salinity flux
          IF ( ocean .AND. constant_top_salinityflux)                          &
             saswst = top_salinityflux
!
!--       Initialization in case of a coupled model run
          IF ( coupling_mode == 'ocean_to_atmosphere' )  THEN
             tswst = 0.0_wp
          ENDIF

       ENDIF

!
!--    Initialize Prandtl layer quantities
       IF ( constant_flux_layer )  THEN

          z0 = roughness_length
          z0h = z0h_factor * z0
          z0q = z0h_factor * z0

          IF ( .NOT. constant_heatflux )  THEN 
!
!--          Surface temperature is prescribed. Here the heat flux cannot be
!--          simply estimated, because therefore ol, u* and theta* would have
!--          to be computed by iteration. This is why the heat flux is assumed
!--          to be zero before the first time step. It approaches its correct
!--          value in the course of the first few time steps.
             shf   = 0.0_wp
          ENDIF

          IF ( humidity  )  THEN
             IF (  .NOT.  constant_waterflux )  qsws   = 0.0_wp
             IF ( cloud_physics  .AND.  microphysics_seifert )  THEN
                qrsws = 0.0_wp
                nrsws = 0.0_wp
             ENDIF
          ENDIF
          IF ( passive_scalar  .AND.  .NOT.  constant_scalarflux )  ssws = 0.0_wp

       ENDIF

!
!--    Set the reference state to be used in the buoyancy terms (for ocean runs
!--    the reference state will be set (overwritten) in init_ocean)
       IF ( use_single_reference_value )  THEN
          IF (  .NOT.  humidity )  THEN
             ref_state(:) = pt_reference
          ELSE
             ref_state(:) = vpt_reference
          ENDIF
       ELSE
          IF (  .NOT.  humidity )  THEN
             ref_state(:) = pt_init(:)
          ELSE
             ref_state(:) = vpt(:,nys,nxl)
          ENDIF
       ENDIF

!
!--    For the moment, vertical velocity is zero
       w = 0.0_wp

!
!--    Initialize array sums (must be defined in first call of pres)
       sums = 0.0_wp

!
!--    In case of iterative solvers, p must get an initial value
       IF ( psolver(1:9) == 'multigrid'  .OR.  psolver == 'sor' )  p = 0.0_wp

!
!--    Treating cloud physics, liquid water content and precipitation amount
!--    are zero at beginning of the simulation
       IF ( cloud_physics )  THEN
          ql = 0.0_wp
          qc = 0.0_wp

          precipitation_amount = 0.0_wp
       ENDIF
!
!--    Impose vortex with vertical axis on the initial velocity profile
       IF ( INDEX( initializing_actions, 'initialize_vortex' ) /= 0 )  THEN
          CALL init_rankine
       ENDIF

!
!--    Impose temperature anomaly (advection test only)
       IF ( INDEX( initializing_actions, 'initialize_ptanom' ) /= 0 )  THEN
          CALL init_pt_anomaly
       ENDIF

!
!--    If required, change the surface temperature at the start of the 3D run
       IF ( pt_surface_initial_change /= 0.0_wp )  THEN
          pt(nzb,:,:) = pt(nzb,:,:) + pt_surface_initial_change
       ENDIF

!
!--    If required, change the surface humidity/scalar at the start of the 3D
!--    run
       IF ( humidity  .AND.  q_surface_initial_change /= 0.0_wp )              &
          q(nzb,:,:) = q(nzb,:,:) + q_surface_initial_change
          
       IF ( passive_scalar .AND.  s_surface_initial_change /= 0.0_wp )         &
          s(nzb,:,:) = s(nzb,:,:) + s_surface_initial_change
        

!
!--    Initialize old and new time levels.
       te_m = 0.0_wp; tpt_m = 0.0_wp; tu_m = 0.0_wp; tv_m = 0.0_wp; tw_m = 0.0_wp
       e_p = e; pt_p = pt; u_p = u; v_p = v; w_p = w

       IF ( humidity  )  THEN
          tq_m = 0.0_wp
          q_p = q
          IF ( cloud_physics  .AND.  microphysics_seifert )  THEN
             tqr_m = 0.0_wp
             qr_p  = qr
             tnr_m = 0.0_wp
             nr_p  = nr
          ENDIF
       ENDIF
       
       IF ( passive_scalar )  THEN
          ts_m = 0.0_wp
          s_p  = s
       ENDIF       

       IF ( ocean )  THEN
          tsa_m = 0.0_wp
          sa_p  = sa
       ENDIF
       
       CALL location_message( 'finished', .TRUE. )

    ELSEIF ( TRIM( initializing_actions ) == 'read_restart_data'  .OR.         &
         TRIM( initializing_actions ) == 'cyclic_fill' )                       &
    THEN

       CALL location_message( 'initializing in case of restart / cyclic_fill', &
                              .FALSE. )
!
!--    When reading data for cyclic fill of 3D prerun data files, read
!--    some of the global variables from the restart file which are required
!--    for initializing the inflow
       IF ( TRIM( initializing_actions ) == 'cyclic_fill' )  THEN

          DO  i = 0, io_blocks-1
             IF ( i == io_group )  THEN
                CALL read_parts_of_var_list
                CALL close_file( 13 )
             ENDIF
#if defined( __parallel )
             CALL MPI_BARRIER( comm2d, ierr )
#endif
          ENDDO

       ENDIF

!
!--    Read binary data from restart file
       DO  i = 0, io_blocks-1
          IF ( i == io_group )  THEN
             CALL read_3d_binary
          ENDIF
#if defined( __parallel )
          CALL MPI_BARRIER( comm2d, ierr )
#endif
       ENDDO

!
!--    Initialization of the turbulence recycling method
       IF ( TRIM( initializing_actions ) == 'cyclic_fill'  .AND.               &
            turbulent_inflow )  THEN
!
!--       First store the profiles to be used at the inflow.
!--       These profiles are the (temporally) and horizontally averaged vertical
!--       profiles from the prerun. Alternatively, prescribed profiles
!--       for u,v-components can be used.
          ALLOCATE( mean_inflow_profiles(nzb:nzt+1,7) )

          IF ( use_prescribed_profile_data )  THEN
             mean_inflow_profiles(:,1) = u_init            ! u
             mean_inflow_profiles(:,2) = v_init            ! v
          ELSE
             mean_inflow_profiles(:,1) = hom_sum(:,1,0)    ! u
             mean_inflow_profiles(:,2) = hom_sum(:,2,0)    ! v
          ENDIF
          mean_inflow_profiles(:,4) = hom_sum(:,4,0)       ! pt
          mean_inflow_profiles(:,5) = hom_sum(:,8,0)       ! e
          IF ( humidity )                                                      &
             mean_inflow_profiles(:,6) = hom_sum(:,41,0)   ! q
          IF ( passive_scalar )                                                &
             mean_inflow_profiles(:,7) = hom_sum(:,115,0)   ! s

!
!--       If necessary, adjust the horizontal flow field to the prescribed
!--       profiles
          IF ( use_prescribed_profile_data )  THEN
             DO  i = nxlg, nxrg
                DO  j = nysg, nyng
                   DO  k = nzb, nzt+1
                      u(k,j,i) = u(k,j,i) - hom_sum(k,1,0) + u_init(k)
                      v(k,j,i) = v(k,j,i) - hom_sum(k,2,0) + v_init(k)
                   ENDDO
                ENDDO
             ENDDO
          ENDIF

!
!--       Use these mean profiles at the inflow (provided that Dirichlet
!--       conditions are used)
          IF ( inflow_l )  THEN
             DO  j = nysg, nyng
                DO  k = nzb, nzt+1
                   u(k,j,nxlg:-1)  = mean_inflow_profiles(k,1)
                   v(k,j,nxlg:-1)  = mean_inflow_profiles(k,2)
                   w(k,j,nxlg:-1)  = 0.0_wp
                   pt(k,j,nxlg:-1) = mean_inflow_profiles(k,4)
                   e(k,j,nxlg:-1)  = mean_inflow_profiles(k,5)
                   IF ( humidity )                                             &
                      q(k,j,nxlg:-1)  = mean_inflow_profiles(k,6)
                   IF ( passive_scalar )                                       &
                      s(k,j,nxlg:-1)  = mean_inflow_profiles(k,7)                      
                ENDDO
             ENDDO
          ENDIF

!
!--       Calculate the damping factors to be used at the inflow. For a
!--       turbulent inflow the turbulent fluctuations have to be limited
!--       vertically because otherwise the turbulent inflow layer will grow
!--       in time.
          IF ( inflow_damping_height == 9999999.9_wp )  THEN
!
!--          Default: use the inversion height calculated by the prerun; if
!--          this is zero, inflow_damping_height must be explicitly
!--          specified.
             IF ( hom_sum(nzb+6,pr_palm,0) /= 0.0_wp )  THEN
                inflow_damping_height = hom_sum(nzb+6,pr_palm,0)
             ELSE
                WRITE( message_string, * ) 'inflow_damping_height must be ',   &
                     'explicitly specified because&the inversion height ',     &
                     'calculated by the prerun is zero.'
                CALL message( 'init_3d_model', 'PA0318', 1, 2, 0, 6, 0 )
             ENDIF

          ENDIF

          IF ( inflow_damping_width == 9999999.9_wp )  THEN
!
!--          Default for the transition range: one tenth of the undamped
!--          layer
             inflow_damping_width = 0.1_wp * inflow_damping_height

          ENDIF

          ALLOCATE( inflow_damping_factor(nzb:nzt+1) )

          DO  k = nzb, nzt+1

             IF ( zu(k) <= inflow_damping_height )  THEN
                inflow_damping_factor(k) = 1.0_wp
             ELSEIF ( zu(k) <= ( inflow_damping_height + inflow_damping_width ) )  THEN
                inflow_damping_factor(k) = 1.0_wp -                            &
                                           ( zu(k) - inflow_damping_height ) / &
                                           inflow_damping_width
             ELSE
                inflow_damping_factor(k) = 0.0_wp
             ENDIF

          ENDDO

       ENDIF

!
!--    Inside buildings set velocities and TKE back to zero
       IF ( TRIM( initializing_actions ) == 'cyclic_fill' .AND.                &
            topography /= 'flat' )  THEN
!
!--       Inside buildings set velocities and TKE back to zero.
!--       Other scalars (pt, q, s, km, kh, p, sa, ...) are ignored at present,
!--       maybe revise later.
          DO  i = nxlg, nxrg
             DO  j = nysg, nyng
                u  (nzb:nzb_u_inner(j,i),j,i)   = 0.0_wp
                v  (nzb:nzb_v_inner(j,i),j,i)   = 0.0_wp
                w  (nzb:nzb_w_inner(j,i),j,i)   = 0.0_wp
                e  (nzb:nzb_w_inner(j,i),j,i)   = 0.0_wp
                tu_m(nzb:nzb_u_inner(j,i),j,i)  = 0.0_wp
                tv_m(nzb:nzb_v_inner(j,i),j,i)  = 0.0_wp
                tw_m(nzb:nzb_w_inner(j,i),j,i)  = 0.0_wp
                te_m(nzb:nzb_w_inner(j,i),j,i)  = 0.0_wp
                tpt_m(nzb:nzb_w_inner(j,i),j,i) = 0.0_wp
             ENDDO
          ENDDO

       ENDIF

!
!--    Calculate initial temperature field and other constants used in case
!--    of a sloping surface
       IF ( sloping_surface )  CALL init_slope

!
!--    Initialize new time levels (only done in order to set boundary values
!--    including ghost points)
       e_p = e; pt_p = pt; u_p = u; v_p = v; w_p = w
       IF ( humidity )  THEN
          q_p = q
          IF ( cloud_physics  .AND.  microphysics_seifert )  THEN
             qr_p = qr
             nr_p = nr
          ENDIF
       ENDIF
       IF ( passive_scalar )  s_p  = s
       IF ( ocean          )  sa_p = sa

!
!--    Allthough tendency arrays are set in prognostic_equations, they have
!--    have to be predefined here because they are used (but multiplied with 0)
!--    there before they are set. 
       te_m = 0.0_wp; tpt_m = 0.0_wp; tu_m = 0.0_wp; tv_m = 0.0_wp; tw_m = 0.0_wp
       IF ( humidity )  THEN
          tq_m = 0.0_wp
          IF ( cloud_physics  .AND.  microphysics_seifert )  THEN
             tqr_m = 0.0_wp
             tnr_m = 0.0_wp
          ENDIF
       ENDIF
       IF ( passive_scalar )  ts_m  = 0.0_wp
       IF ( ocean          )  tsa_m = 0.0_wp

       CALL location_message( 'finished', .TRUE. )

    ELSE
!
!--    Actually this part of the programm should not be reached
       message_string = 'unknown initializing problem'
       CALL message( 'init_3d_model', 'PA0193', 1, 2, 0, 6, 0 )
    ENDIF


    IF (  TRIM( initializing_actions ) /= 'read_restart_data' )  THEN
!
!--    Initialize old timelevels needed for radiation boundary conditions
       IF ( outflow_l )  THEN
          u_m_l(:,:,:) = u(:,:,1:2)
          v_m_l(:,:,:) = v(:,:,0:1)
          w_m_l(:,:,:) = w(:,:,0:1)
       ENDIF
       IF ( outflow_r )  THEN
          u_m_r(:,:,:) = u(:,:,nx-1:nx)
          v_m_r(:,:,:) = v(:,:,nx-1:nx)
          w_m_r(:,:,:) = w(:,:,nx-1:nx)
       ENDIF
       IF ( outflow_s )  THEN
          u_m_s(:,:,:) = u(:,0:1,:)
          v_m_s(:,:,:) = v(:,1:2,:)
          w_m_s(:,:,:) = w(:,0:1,:)
       ENDIF
       IF ( outflow_n )  THEN
          u_m_n(:,:,:) = u(:,ny-1:ny,:)
          v_m_n(:,:,:) = v(:,ny-1:ny,:)
          w_m_n(:,:,:) = w(:,ny-1:ny,:)
       ENDIF
       
    ENDIF

!
!-- Calculate the initial volume flow at the right and north boundary
    IF ( conserve_volume_flow )  THEN

       IF ( use_prescribed_profile_data )  THEN

          volume_flow_initial_l = 0.0_wp
          volume_flow_area_l    = 0.0_wp

          IF ( nxr == nx )  THEN
             DO  j = nys, nyn
                DO  k = nzb_u_inner(j,nx)+1, nzt
                   volume_flow_initial_l(1) = volume_flow_initial_l(1) +       &
                                              u_init(k) * dzw(k)
                   volume_flow_area_l(1)    = volume_flow_area_l(1) + dzw(k)
                ENDDO
             ENDDO
          ENDIF
          
          IF ( nyn == ny )  THEN
             DO  i = nxl, nxr
                DO  k = nzb_v_inner(ny,i)+1, nzt
                   volume_flow_initial_l(2) = volume_flow_initial_l(2) + &
                                              v_init(k) * dzw(k)
                   volume_flow_area_l(2)    = volume_flow_area_l(2) + dzw(k)
                ENDDO
             ENDDO
          ENDIF

#if defined( __parallel )
          CALL MPI_ALLREDUCE( volume_flow_initial_l(1), volume_flow_initial(1),&
                              2, MPI_REAL, MPI_SUM, comm2d, ierr )
          CALL MPI_ALLREDUCE( volume_flow_area_l(1), volume_flow_area(1),      &
                              2, MPI_REAL, MPI_SUM, comm2d, ierr )

#else
          volume_flow_initial = volume_flow_initial_l
          volume_flow_area    = volume_flow_area_l
#endif  

       ELSEIF ( TRIM( initializing_actions ) == 'cyclic_fill' )  THEN

          volume_flow_initial_l = 0.0_wp
          volume_flow_area_l    = 0.0_wp

          IF ( nxr == nx )  THEN
             DO  j = nys, nyn
                DO  k = nzb_u_inner(j,nx)+1, nzt
                   volume_flow_initial_l(1) = volume_flow_initial_l(1) +       &
                                              hom_sum(k,1,0) * dzw(k)
                   volume_flow_area_l(1)    = volume_flow_area_l(1) + dzw(k)
                ENDDO
             ENDDO
          ENDIF
          
          IF ( nyn == ny )  THEN
             DO  i = nxl, nxr
                DO  k = nzb_v_inner(ny,i)+1, nzt
                   volume_flow_initial_l(2) = volume_flow_initial_l(2) +       &
                                              hom_sum(k,2,0) * dzw(k)
                   volume_flow_area_l(2)    = volume_flow_area_l(2) + dzw(k)
                ENDDO
             ENDDO
          ENDIF

#if defined( __parallel )
          CALL MPI_ALLREDUCE( volume_flow_initial_l(1), volume_flow_initial(1),&
                              2, MPI_REAL, MPI_SUM, comm2d, ierr )
          CALL MPI_ALLREDUCE( volume_flow_area_l(1), volume_flow_area(1),      &
                              2, MPI_REAL, MPI_SUM, comm2d, ierr )

#else
          volume_flow_initial = volume_flow_initial_l
          volume_flow_area    = volume_flow_area_l
#endif  

       ELSEIF ( TRIM( initializing_actions ) /= 'read_restart_data' )  THEN

          volume_flow_initial_l = 0.0_wp
          volume_flow_area_l    = 0.0_wp

          IF ( nxr == nx )  THEN
             DO  j = nys, nyn
                DO  k = nzb_u_inner(j,nx)+1, nzt
                   volume_flow_initial_l(1) = volume_flow_initial_l(1) + &
                                              u(k,j,nx) * dzw(k)
                   volume_flow_area_l(1)    = volume_flow_area_l(1) + dzw(k)
                ENDDO
             ENDDO
          ENDIF
          
          IF ( nyn == ny )  THEN
             DO  i = nxl, nxr
                DO  k = nzb_v_inner(ny,i)+1, nzt
                   volume_flow_initial_l(2) = volume_flow_initial_l(2) +       &
                                              v(k,ny,i) * dzw(k)
                   volume_flow_area_l(2)    = volume_flow_area_l(2) + dzw(k)
                ENDDO
             ENDDO
          ENDIF

#if defined( __parallel )
          CALL MPI_ALLREDUCE( volume_flow_initial_l(1), volume_flow_initial(1),&
                              2, MPI_REAL, MPI_SUM, comm2d, ierr )
          CALL MPI_ALLREDUCE( volume_flow_area_l(1), volume_flow_area(1),      &
                              2, MPI_REAL, MPI_SUM, comm2d, ierr )

#else
          volume_flow_initial = volume_flow_initial_l
          volume_flow_area    = volume_flow_area_l
#endif  

       ENDIF

!
!--    In case of 'bulk_velocity' mode, volume_flow_initial is calculated
!--    from u|v_bulk instead
       IF ( TRIM( conserve_volume_flow_mode ) == 'bulk_velocity' )  THEN
          volume_flow_initial(1) = u_bulk * volume_flow_area(1)
          volume_flow_initial(2) = v_bulk * volume_flow_area(2)
       ENDIF

    ENDIF

!
!-- Initialize quantities for special advections schemes
    CALL init_advec

!
!-- Impose random perturbation on the horizontal velocity field and then
!-- remove the divergences from the velocity field at the initial stage
    IF ( create_disturbances  .AND.  disturbance_energy_limit /= 0.0_wp  .AND. &
         TRIM( initializing_actions ) /= 'read_restart_data'  .AND.            &
         TRIM( initializing_actions ) /= 'cyclic_fill' )  THEN

       CALL location_message( 'creating initial disturbances', .FALSE. )
       CALL disturb_field( nzb_u_inner, tend, u )
       CALL disturb_field( nzb_v_inner, tend, v )
       CALL location_message( 'finished', .TRUE. )

       CALL location_message( 'calling pressure solver', .FALSE. )
       n_sor = nsor_ini
       !$acc data copyin( d, ddzu, ddzw, nzb_s_inner, nzb_u_inner )            &
       !$acc      copyin( nzb_v_inner, nzb_w_inner, p, rflags_s_inner, tend )  &
       !$acc      copyin( weight_pres, weight_substep )                        &
       !$acc      copy( tri, tric, u, v, w )
       CALL pres
       !$acc end data
       n_sor = nsor
       CALL location_message( 'finished', .TRUE. )

    ENDIF

!
!-- If required, initialize quantities needed for the plant canopy model
    CALL location_message( 'initializing plant canopy model', .FALSE. )
    IF ( plant_canopy )  CALL pcm_init
    CALL location_message( 'finished', .TRUE. )

!
!-- If required, initialize dvrp-software
    IF ( dt_dvrp /= 9999999.9_wp )  CALL init_dvrp

    IF ( ocean )  THEN
!
!--    Initialize quantities needed for the ocean model
       CALL init_ocean

    ELSE
!
!--    Initialize quantities for handling cloud physics
!--    This routine must be called before lpm_init, because
!--    otherwise, array pt_d_t, needed in data_output_dvrp (called by
!--    lpm_init) is not defined.
       CALL init_cloud_physics
!
!--    Initialize bulk cloud microphysics
       CALL microphysics_init
    ENDIF

!
!-- If required, initialize particles
    IF ( particle_advection )  CALL lpm_init

!
!-- If required, initialize quantities needed for the LSM
    IF ( land_surface )  THEN
       CALL location_message( 'initializing land surface model', .FALSE. )
       CALL lsm_init
       CALL location_message( 'finished', .TRUE. )
    ENDIF

!
!-- Initialize surface layer (done after LSM as roughness length are required
!-- for initialization
    IF ( constant_flux_layer )  THEN
       CALL location_message( 'initializing surface layer', .FALSE. )
       CALL init_surface_layer_fluxes
       CALL location_message( 'finished', .TRUE. )
    ENDIF

!
!-- If required, initialize radiation model
    IF ( radiation )  THEN
       CALL location_message( 'initializing radiation model', .FALSE. )
       CALL radiation_init
       CALL location_message( 'finished', .TRUE. )
    ENDIF
    
!
!-- If required, initialize quantities needed for the wind turbine model
    IF ( wind_turbine )  THEN
       CALL location_message( 'initializing wind turbine model', .FALSE. )
       CALL wtm_init
       CALL location_message( 'finished', .TRUE. )
    ENDIF


!
!-- Initialize the ws-scheme.    
    IF ( ws_scheme_sca .OR. ws_scheme_mom )  CALL ws_init        

!
!-- Setting weighting factors for calculation of perturbation pressure 
!-- and turbulent quantities from the RK substeps
    IF ( TRIM(timestep_scheme) == 'runge-kutta-3' )  THEN      ! for RK3-method

       weight_substep(1) = 1._wp/6._wp
       weight_substep(2) = 3._wp/10._wp
       weight_substep(3) = 8._wp/15._wp

       weight_pres(1)    = 1._wp/3._wp
       weight_pres(2)    = 5._wp/12._wp
       weight_pres(3)    = 1._wp/4._wp

    ELSEIF ( TRIM(timestep_scheme) == 'runge-kutta-2' )  THEN  ! for RK2-method

       weight_substep(1) = 1._wp/2._wp
       weight_substep(2) = 1._wp/2._wp
          
       weight_pres(1)    = 1._wp/2._wp
       weight_pres(2)    = 1._wp/2._wp        

    ELSE                                     ! for Euler-method

       weight_substep(1) = 1.0_wp      
       weight_pres(1)    = 1.0_wp                   

    ENDIF

!
!-- Initialize Rayleigh damping factors
    rdf    = 0.0_wp
    rdf_sc = 0.0_wp
    IF ( rayleigh_damping_factor /= 0.0_wp )  THEN
       IF (  .NOT.  ocean )  THEN
          DO  k = nzb+1, nzt
             IF ( zu(k) >= rayleigh_damping_height )  THEN
                rdf(k) = rayleigh_damping_factor *                             &
                      ( SIN( pi * 0.5_wp * ( zu(k) - rayleigh_damping_height ) &
                             / ( zu(nzt) - rayleigh_damping_height ) )         &
                      )**2
             ENDIF
          ENDDO
       ELSE
          DO  k = nzt, nzb+1, -1
             IF ( zu(k) <= rayleigh_damping_height )  THEN
                rdf(k) = rayleigh_damping_factor *                             &
                      ( SIN( pi * 0.5_wp * ( rayleigh_damping_height - zu(k) ) &
                             / ( rayleigh_damping_height - zu(nzb+1) ) )       &
                      )**2
             ENDIF
          ENDDO
       ENDIF
    ENDIF
    IF ( scalar_rayleigh_damping )  rdf_sc = rdf

!
!-- Initialize the starting level and the vertical smoothing factor used for 
!-- the external pressure gradient
    dp_smooth_factor = 1.0_wp
    IF ( dp_external )  THEN
!
!--    Set the starting level dp_level_ind_b only if it has not been set before
!--    (e.g. in init_grid).
       IF ( dp_level_ind_b == 0 )  THEN
          ind_array = MINLOC( ABS( dp_level_b - zu ) )
          dp_level_ind_b = ind_array(1) - 1 + nzb 
                                        ! MINLOC uses lower array bound 1
       ENDIF
       IF ( dp_smooth )  THEN
          dp_smooth_factor(:dp_level_ind_b) = 0.0_wp
          DO  k = dp_level_ind_b+1, nzt
             dp_smooth_factor(k) = 0.5_wp * ( 1.0_wp + SIN( pi *               &
                        ( REAL( k - dp_level_ind_b, KIND=wp ) /                &
                          REAL( nzt - dp_level_ind_b, KIND=wp ) - 0.5_wp ) ) )
          ENDDO
       ENDIF
    ENDIF

!
!-- Initialize damping zone for the potential temperature in case of
!-- non-cyclic lateral boundaries. The damping zone has the maximum value 
!-- at the inflow boundary and decreases to zero at pt_damping_width.
    ptdf_x = 0.0_wp
    ptdf_y = 0.0_wp
    IF ( bc_lr_dirrad )  THEN
       DO  i = nxl, nxr
          IF ( ( i * dx ) < pt_damping_width )  THEN
             ptdf_x(i) = pt_damping_factor * ( SIN( pi * 0.5_wp *              &
                            REAL( pt_damping_width - i * dx, KIND=wp ) / (     &
                            REAL( pt_damping_width, KIND=wp ) ) ) )**2 
          ENDIF
       ENDDO
    ELSEIF ( bc_lr_raddir )  THEN
       DO  i = nxl, nxr
          IF ( ( i * dx ) > ( nx * dx - pt_damping_width ) )  THEN
             ptdf_x(i) = pt_damping_factor *                                   &
                         SIN( pi * 0.5_wp *                                    &
                                 ( ( i - nx ) * dx + pt_damping_width ) /      &
                                 REAL( pt_damping_width, KIND=wp ) )**2
          ENDIF
       ENDDO 
    ELSEIF ( bc_ns_dirrad )  THEN
       DO  j = nys, nyn
          IF ( ( j * dy ) > ( ny * dy - pt_damping_width ) )  THEN
             ptdf_y(j) = pt_damping_factor *                                   &
                         SIN( pi * 0.5_wp *                                    &
                                 ( ( j - ny ) * dy + pt_damping_width ) /      &
                                 REAL( pt_damping_width, KIND=wp ) )**2
          ENDIF
       ENDDO 
    ELSEIF ( bc_ns_raddir )  THEN
       DO  j = nys, nyn
          IF ( ( j * dy ) < pt_damping_width )  THEN
             ptdf_y(j) = pt_damping_factor *                                   &
                         SIN( pi * 0.5_wp *                                    &
                                ( pt_damping_width - j * dy ) /                &
                                REAL( pt_damping_width, KIND=wp ) )**2
          ENDIF
       ENDDO
    ENDIF

!
!-- Pre-set masks for regional statistics. Default is the total model domain.
!-- Ghost points are excluded because counting values at the ghost boundaries
!-- would bias the statistics
    rmask = 1.0_wp
    rmask(:,nxlg:nxl-1,:) = 0.0_wp;  rmask(:,nxr+1:nxrg,:) = 0.0_wp
    rmask(nysg:nys-1,:,:) = 0.0_wp;  rmask(nyn+1:nyng,:,:) = 0.0_wp

!
!-- User-defined initializing actions. Check afterwards, if maximum number
!-- of allowed timeseries is exceeded
    CALL user_init

    IF ( dots_num > dots_max )  THEN
       WRITE( message_string, * ) 'number of time series quantities exceeds',  &
                                  ' its maximum of dots_max = ', dots_max,     &
                                  ' &Please increase dots_max in modules.f90.'
       CALL message( 'init_3d_model', 'PA0194', 1, 2, 0, 6, 0 )    
    ENDIF

!
!-- Input binary data file is not needed anymore. This line must be placed
!-- after call of user_init!
    CALL close_file( 13 )

!
!-- Compute total sum of active mask grid points
!-- and the mean surface level height for each statistic region
!-- ngp_2dh: number of grid points of a horizontal cross section through the
!--          total domain
!-- ngp_3d:  number of grid points of the total domain
    ngp_2dh_outer_l   = 0
    ngp_2dh_outer     = 0
    ngp_2dh_s_inner_l = 0
    ngp_2dh_s_inner   = 0
    ngp_2dh_l         = 0
    ngp_2dh           = 0
    ngp_3d_inner_l    = 0.0_wp
    ngp_3d_inner      = 0
    ngp_3d            = 0
    ngp_sums          = ( nz + 2 ) * ( pr_palm + max_pr_user )

    mean_surface_level_height   = 0.0_wp
    mean_surface_level_height_l = 0.0_wp

    DO  sr = 0, statistic_regions
       DO  i = nxl, nxr
          DO  j = nys, nyn
             IF ( rmask(j,i,sr) == 1.0_wp )  THEN
!
!--             All xy-grid points
                ngp_2dh_l(sr) = ngp_2dh_l(sr) + 1
                mean_surface_level_height_l(sr) = mean_surface_level_height_l(sr) &
                                                  + zw(nzb_s_inner(j,i))
!
!--             xy-grid points above topography
                DO  k = nzb_s_outer(j,i), nz + 1
                   ngp_2dh_outer_l(k,sr) = ngp_2dh_outer_l(k,sr) + 1
                ENDDO
                DO  k = nzb_s_inner(j,i), nz + 1
                   ngp_2dh_s_inner_l(k,sr) = ngp_2dh_s_inner_l(k,sr) + 1
                ENDDO
!
!--             All grid points of the total domain above topography
                ngp_3d_inner_l(sr) = ngp_3d_inner_l(sr)                        &
                                     + ( nz - nzb_s_inner(j,i) + 2 )
             ENDIF
          ENDDO
       ENDDO
    ENDDO

    sr = statistic_regions + 1
#if defined( __parallel )
    IF ( collective_wait )  CALL MPI_BARRIER( comm2d, ierr )
    CALL MPI_ALLREDUCE( ngp_2dh_l(0), ngp_2dh(0), sr, MPI_INTEGER, MPI_SUM,    &
                        comm2d, ierr )
    IF ( collective_wait )  CALL MPI_BARRIER( comm2d, ierr )
    CALL MPI_ALLREDUCE( ngp_2dh_outer_l(0,0), ngp_2dh_outer(0,0), (nz+2)*sr,   &
                        MPI_INTEGER, MPI_SUM, comm2d, ierr )
    IF ( collective_wait )  CALL MPI_BARRIER( comm2d, ierr )
    CALL MPI_ALLREDUCE( ngp_2dh_s_inner_l(0,0), ngp_2dh_s_inner(0,0),          &
                        (nz+2)*sr, MPI_INTEGER, MPI_SUM, comm2d, ierr )
    IF ( collective_wait )  CALL MPI_BARRIER( comm2d, ierr )
    CALL MPI_ALLREDUCE( ngp_3d_inner_l(0), ngp_3d_inner_tmp(0), sr, MPI_REAL,  &
                        MPI_SUM, comm2d, ierr )
    ngp_3d_inner = INT( ngp_3d_inner_tmp, KIND = SELECTED_INT_KIND( 18 ) )
    IF ( collective_wait )  CALL MPI_BARRIER( comm2d, ierr )
    CALL MPI_ALLREDUCE( mean_surface_level_height_l(0),                        &
                        mean_surface_level_height(0), sr, MPI_REAL,            &
                        MPI_SUM, comm2d, ierr )
    mean_surface_level_height = mean_surface_level_height / REAL( ngp_2dh )
#else
    ngp_2dh         = ngp_2dh_l
    ngp_2dh_outer   = ngp_2dh_outer_l
    ngp_2dh_s_inner = ngp_2dh_s_inner_l
    ngp_3d_inner    = INT( ngp_3d_inner_l, KIND = SELECTED_INT_KIND( 18 ) )
    mean_surface_level_height = mean_surface_level_height_l / REAL( ngp_2dh_l )
#endif

    ngp_3d = INT ( ngp_2dh, KIND = SELECTED_INT_KIND( 18 ) ) * &
             INT ( (nz + 2 ), KIND = SELECTED_INT_KIND( 18 ) )

!
!-- Set a lower limit of 1 in order to avoid zero divisions in flow_statistics,
!-- buoyancy, etc. A zero value will occur for cases where all grid points of
!-- the respective subdomain lie below the surface topography
    ngp_2dh_outer   = MAX( 1, ngp_2dh_outer(:,:)   ) 
    ngp_3d_inner    = MAX( INT(1, KIND = SELECTED_INT_KIND( 18 )),             &
                           ngp_3d_inner(:) )
    ngp_2dh_s_inner = MAX( 1, ngp_2dh_s_inner(:,:) ) 

    DEALLOCATE( mean_surface_level_height_l, ngp_2dh_l, ngp_2dh_outer_l,       &
                ngp_3d_inner_l, ngp_3d_inner_tmp )

    CALL location_message( 'leaving init_3d_model', .TRUE. )

 END SUBROUTINE init_3d_model
