# Supplementary material for: A semi-empirical model of the energy balance closure in the surface layer
Source: PLoS One. 2018 Dec 12;13(12):e0209022. doi: 10.1371/journal.pone.0209022 (PMC6291237; doi:10.1371/journal.pone.0209022)
Supplement: S1 Text — (ZIP) [file pone.0209022.s001.zip › S1 Source/lpm_advec.f90]

!> @file lpm_advec.f90
!------------------------------------------------------------------------------!
! This file is part of PALM.
!
! PALM is free software: you can redistribute it and/or modify it under the
! terms of the GNU General Public License as published by the Free Software
! Foundation, either version 3 of the License, or (at your option) any later
! version.
!
! PALM is distributed in the hope that it will be useful, but WITHOUT ANY
! WARRANTY; without even the implied warranty of MERCHANTABILITY or FITNESS FOR
! A PARTICULAR PURPOSE.  See the GNU General Public License for more details.
!
! You should have received a copy of the GNU General Public License along with
! PALM. If not, see <http://www.gnu.org/licenses/>.
!
! Copyright 1997-2016 Leibniz Universitaet Hannover
!------------------------------------------------------------------------------!
!
! Current revisions:
! ------------------
! 
! 
! Former revisions:
! -----------------
! $Id: lpm_advec.f90 2009 2016-08-30 15:07:36Z SadiqHuq $
!
! 2000 2016-08-20 18:09:15Z knoop
! Forced header and separation lines into 80 columns
! 
! 1936 2016-06-13 13:37:44Z suehring
! Formatting adjustments
! 
! 1929 2016-06-09 16:25:25Z suehring
! Put stochastic equation in an extra subroutine.
! Set flag for stochastic equation to communicate whether a particle is near 
! topography. This case, memory and drift term are disabled in the Weil equation. 
!
! Enable vertical logarithmic interpolation also above topography. This case, 
! set a lower limit for the friction velocity, as it can become very small 
! in narrow street canyons, leading to too large particle speeds.
!
! 1888 2016-04-21 12:20:49Z suehring
! Bugfix concerning logarithmic interpolation of particle speed
!
! 1822 2016-04-07 07:49:42Z hoffmann
! Random velocity fluctuations for particles added. Terminal fall velocity
! for droplets is calculated from a parameterization (which is better than
! the previous, physically correct calculation, which demands a very short
! time step that is not used in the model).
!
! Unused variables deleted.
!
! 1691 2015-10-26 16:17:44Z maronga
! Renamed prandtl_layer to constant_flux_layer.
!
! 1685 2015-10-08 07:32:13Z raasch
! TKE check for negative values (so far, only zero value was checked)
! offset_ocean_nzt_m1 removed
!
! 1682 2015-10-07 23:56:08Z knoop
! Code annotations made doxygen readable
!
! 1583 2015-04-15 12:16:27Z suehring
! Bugfix: particle advection within Prandtl-layer in case of Galilei 
! transformation.
!
! 1369 2014-04-24 05:57:38Z raasch
! usage of module interfaces removed
!
! 1359 2014-04-11 17:15:14Z hoffmann
! New particle structure integrated. 
! Kind definition added to all floating point numbers.
!
! 1322 2014-03-20 16:38:49Z raasch
! REAL constants defined as wp_kind
!
! 1320 2014-03-20 08:40:49Z raasch
! ONLY-attribute added to USE-statements,
! kind-parameters added to all INTEGER and REAL declaration statements,
! kinds are defined in new module kinds,
! revision history before 2012 removed,
! comment fields (!:) to be used for variable explanations added to
! all variable declaration statements
!
! 1314 2014-03-14 18:25:17Z suehring
! Vertical logarithmic interpolation of horizontal particle speed for particles 
! between roughness height and first vertical grid level.
!
! 1036 2012-10-22 13:43:42Z raasch
! code put under GPL (PALM 3.9)
!
! 849 2012-03-15 10:35:09Z raasch
! initial revision (former part of advec_particles)
!
!
! Description:
! ------------
!> Calculation of new particle positions due to advection using a simple Euler
!> scheme. Particles may feel inertia effects. SGS transport can be included
!> using the stochastic model of Weil et al. (2004, JAS, 61, 2877-2887).
!------------------------------------------------------------------------------!
 SUBROUTINE lpm_advec (ip,jp,kp)
 

    USE arrays_3d,                                                             &
        ONLY:  de_dx, de_dy, de_dz, diss, e, km, u, us, usws, v, vsws, w, zu, zw

    USE cpulog

    USE pegrid

    USE control_parameters,                                                    &
        ONLY:  atmos_ocean_sign, cloud_droplets, constant_flux_layer, dt_3d,   &
               dt_3d_reached_l, dz, g, kappa, topography, u_gtrans, v_gtrans

    USE grid_variables,                                                        &
        ONLY:  ddx, dx, ddy, dy
        
    USE indices,                                                               &
        ONLY:  nzb, nzb_s_inner, nzt
        
    USE kinds
    
    USE particle_attributes,                                                   &
        ONLY:  block_offset, c_0, dt_min_part, grid_particles,                 &
               iran_part, log_z_z0, number_of_particles, number_of_sublayers,  &
               particles, particle_groups, offset_ocean_nzt, sgs_wf_part,      &
               use_sgs_for_particles, vertical_particle_advection, z0_av_global
        
    USE statistics,                                                            &
        ONLY:  hom

    IMPLICIT NONE

    INTEGER(iwp) ::  agp                         !< loop variable
    INTEGER(iwp) ::  gp_outside_of_building(1:8) !< number of grid points used for particle interpolation in case of topography 
    INTEGER(iwp) ::  i                           !< index variable along x
    INTEGER(iwp) ::  ip                          !< index variable along x 
    INTEGER(iwp) ::  ilog                        !< index variable along x 
    INTEGER(iwp) ::  j                           !< index variable along y 
    INTEGER(iwp) ::  jp                          !< index variable along y 
    INTEGER(iwp) ::  jlog                        !< index variable along y 
    INTEGER(iwp) ::  k                           !< index variable along z 
    INTEGER(iwp) ::  kp                          !< index variable along z 
    INTEGER(iwp) ::  kw                          !< index variable along z
    INTEGER(iwp) ::  n                           !< loop variable over all particles in a grid box
    INTEGER(iwp) ::  nb                          !< block number particles are sorted in
    INTEGER(iwp) ::  num_gp                      !< number of adjacent grid points inside topography 

    INTEGER(iwp), DIMENSION(0:7) ::  start_index !< start particle index for current block
    INTEGER(iwp), DIMENSION(0:7) ::  end_index   !< start particle index for current block

    REAL(wp) ::  aa                 !< dummy argument for horizontal particle interpolation 
    REAL(wp) ::  bb                 !< dummy argument for horizontal particle interpolation 
    REAL(wp) ::  cc                 !< dummy argument for horizontal particle interpolation 
    REAL(wp) ::  d_sum              !< dummy argument for horizontal particle interpolation in case of topography 
    REAL(wp) ::  d_z_p_z0           !< inverse of interpolation length for logarithmic interpolation 
    REAL(wp) ::  dd                 !< dummy argument for horizontal particle interpolation 
    REAL(wp) ::  de_dx_int_l        !< x/y-interpolated TKE gradient (x) at particle position at lower vertical level
    REAL(wp) ::  de_dx_int_u        !< x/y-interpolated TKE gradient (x) at particle position at upper vertical level
    REAL(wp) ::  de_dy_int_l        !< x/y-interpolated TKE gradient (y) at particle position at lower vertical level
    REAL(wp) ::  de_dy_int_u        !< x/y-interpolated TKE gradient (y) at particle position at upper vertical level
    REAL(wp) ::  de_dt              !< temporal derivative of TKE experienced by the particle
    REAL(wp) ::  de_dt_min          !< lower level for temporal TKE derivative
    REAL(wp) ::  de_dz_int_l        !< x/y-interpolated TKE gradient (z) at particle position at lower vertical level
    REAL(wp) ::  de_dz_int_u        !< x/y-interpolated TKE gradient (z) at particle position at upper vertical level
    REAL(wp) ::  diameter           !< diamter of droplet
    REAL(wp) ::  diss_int_l         !< x/y-interpolated dissipation at particle position at lower vertical level
    REAL(wp) ::  diss_int_u         !< x/y-interpolated dissipation at particle position at upper vertical level
    REAL(wp) ::  dt_gap             !< remaining time until particle time integration reaches LES time
    REAL(wp) ::  dt_particle_m      !< previous particle time step
    REAL(wp) ::  e_int_l            !< x/y-interpolated TKE at particle position at lower vertical level
    REAL(wp) ::  e_int_u            !< x/y-interpolated TKE at particle position at upper vertical level
    REAL(wp) ::  e_mean_int         !< horizontal mean TKE at particle height
    REAL(wp) ::  exp_arg            !<
    REAL(wp) ::  exp_term           !<
    REAL(wp) ::  gg                 !< dummy argument for horizontal particle interpolation 
    REAL(wp) ::  height_p           !< dummy argument for logarithmic interpolation
    REAL(wp) ::  lagr_timescale     !< Lagrangian timescale
    REAL(wp) ::  location(1:30,1:3) !< wall locations
    REAL(wp) ::  log_z_z0_int       !< logarithmus used for surface_layer interpolation
    REAL(wp) ::  random_gauss       !<
    REAL(wp) ::  RL                 !< Lagrangian autocorrelation coefficient
    REAL(wp) ::  rg1                !< Gaussian distributed random number
    REAL(wp) ::  rg2                !< Gaussian distributed random number
    REAL(wp) ::  rg3                !< Gaussian distributed random number
    REAL(wp) ::  sigma              !< velocity standard deviation
    REAL(wp) ::  u_int_l            !< x/y-interpolated u-component at particle position at lower vertical level
    REAL(wp) ::  u_int_u            !< x/y-interpolated u-component at particle position at upper vertical level
    REAL(wp) ::  us_int             !< friction velocity at particle grid box
    REAL(wp) ::  v_int_l            !< x/y-interpolated v-component at particle position at lower vertical level
    REAL(wp) ::  v_int_u            !< x/y-interpolated v-component at particle position at upper vertical level
    REAL(wp) ::  vv_int             !<
    REAL(wp) ::  w_int_l            !< x/y-interpolated w-component at particle position at lower vertical level
    REAL(wp) ::  w_int_u            !< x/y-interpolated w-component at particle position at upper vertical level
    REAL(wp) ::  w_s                !< terminal velocity of droplets
    REAL(wp) ::  x                  !< dummy argument for horizontal particle interpolation 
    REAL(wp) ::  y                  !< dummy argument for horizontal particle interpolation 
    REAL(wp) ::  z_p                !< surface layer height (0.5 dz)

    REAL(wp), PARAMETER ::  a_rog = 9.65_wp      !< parameter for fall velocity
    REAL(wp), PARAMETER ::  b_rog = 10.43_wp     !< parameter for fall velocity
    REAL(wp), PARAMETER ::  c_rog = 0.6_wp       !< parameter for fall velocity
    REAL(wp), PARAMETER ::  k_cap_rog = 4.0_wp   !< parameter for fall velocity
    REAL(wp), PARAMETER ::  k_low_rog = 12.0_wp  !< parameter for fall velocity
    REAL(wp), PARAMETER ::  d0_rog = 0.745_wp    !< separation diameter

    REAL(wp), DIMENSION(1:30) ::  d_gp_pl !< dummy argument for particle interpolation scheme in case of topography
    REAL(wp), DIMENSION(1:30) ::  de_dxi  !< horizontal TKE gradient along x at adjacent wall 
    REAL(wp), DIMENSION(1:30) ::  de_dyi  !< horizontal TKE gradient along y at adjacent wall 
    REAL(wp), DIMENSION(1:30) ::  de_dzi  !< horizontal TKE gradient along z at adjacent wall 
    REAL(wp), DIMENSION(1:30) ::  dissi   !< dissipation at adjacent wall
    REAL(wp), DIMENSION(1:30) ::  ei      !< TKE at adjacent wall

    REAL(wp), DIMENSION(number_of_particles) ::  term_1_2     !< flag to communicate whether a particle is near topography or not
    REAL(wp), DIMENSION(number_of_particles) ::  dens_ratio   !<
    REAL(wp), DIMENSION(number_of_particles) ::  de_dx_int    !< horizontal TKE gradient along x at particle position
    REAL(wp), DIMENSION(number_of_particles) ::  de_dy_int    !< horizontal TKE gradient along y at particle position
    REAL(wp), DIMENSION(number_of_particles) ::  de_dz_int    !< horizontal TKE gradient along z at particle position
    REAL(wp), DIMENSION(number_of_particles) ::  diss_int     !< dissipation at particle position
    REAL(wp), DIMENSION(number_of_particles) ::  dt_particle  !< particle time step
    REAL(wp), DIMENSION(number_of_particles) ::  e_int        !< TKE at particle position
    REAL(wp), DIMENSION(number_of_particles) ::  fs_int       !< weighting factor for subgrid-scale particle speed
    REAL(wp), DIMENSION(number_of_particles) ::  u_int        !< u-component of particle speed
    REAL(wp), DIMENSION(number_of_particles) ::  v_int        !< v-component of particle speed 
    REAL(wp), DIMENSION(number_of_particles) ::  w_int        !< w-component of particle speed
    REAL(wp), DIMENSION(number_of_particles) ::  xv           !< x-position
    REAL(wp), DIMENSION(number_of_particles) ::  yv           !< y-position
    REAL(wp), DIMENSION(number_of_particles) ::  zv           !< z-position

    REAL(wp), DIMENSION(number_of_particles, 3) ::  rg !< vector of Gaussian distributed random numbers 

    CALL cpu_log( log_point_s(44), 'lpm_advec', 'continue' )

!
!-- Determine height of Prandtl layer and distance between Prandtl-layer
!-- height and horizontal mean roughness height, which are required for 
!-- vertical logarithmic interpolation of horizontal particle speeds 
!-- (for particles below first vertical grid level).
    z_p      = zu(nzb+1) - zw(nzb)
    d_z_p_z0 = 1.0_wp / ( z_p - z0_av_global )

    start_index = grid_particles(kp,jp,ip)%start_index
    end_index   = grid_particles(kp,jp,ip)%end_index

    xv = particles(1:number_of_particles)%x
    yv = particles(1:number_of_particles)%y
    zv = particles(1:number_of_particles)%z

    DO  nb = 0, 7

       i = ip
       j = jp + block_offset(nb)%j_off
       k = kp + block_offset(nb)%k_off


!
!--    Interpolate u velocity-component
       DO  n = start_index(nb), end_index(nb)
!
!--       Interpolation of the u velocity component onto particle position.  
!--       Particles are interpolation bi-linearly in the horizontal and a 
!--       linearly in the vertical. An exception is made for particles below
!--       the first vertical grid level in case of a prandtl layer. In this 
!--       case the horizontal particle velocity components are determined using
!--       Monin-Obukhov relations (if branch). 
!--       First, check if particle is located below first vertical grid level 
!--       (Prandtl-layer height)
          ilog = ( particles(n)%x + 0.5_wp * dx ) * ddx
          jlog = ( particles(n)%y + 0.5_wp * dy ) * ddy

          IF ( constant_flux_layer  .AND.                                      &
               zv(n) - zw(nzb_s_inner(jlog,ilog)) < z_p )  THEN
!
!--          Resolved-scale horizontal particle velocity is zero below z0. 
             IF ( zv(n) - zw(nzb_s_inner(jlog,ilog)) < z0_av_global )  THEN
                u_int(n) = 0.0_wp
             ELSE
!
!--             Determine the sublayer. Further used as index.
                height_p = ( zv(n) - zw(nzb_s_inner(jlog,ilog)) - z0_av_global ) &
                                     * REAL( number_of_sublayers, KIND=wp )    &
                                     * d_z_p_z0 
!
!--             Calculate LOG(z/z0) for exact particle height. Therefore,   
!--             interpolate linearly between precalculated logarithm. 
                log_z_z0_int = log_z_z0(INT(height_p))                         &
                                 + ( height_p - INT(height_p) )                &
                                 * ( log_z_z0(INT(height_p)+1)                 &
                                      - log_z_z0(INT(height_p))                &
                                   ) 
!
!--             Limit friction velocity. In narrow canyons or holes the 
!--             friction velocity can become very small, resulting in a too
!--             large particle speed.
                us_int   = MAX( 0.5_wp * ( us(jlog,ilog) + us(jlog,ilog-1) ),  &
                                0.01_wp )  
!
!--             Neutral solution is applied for all situations, e.g. also for 
!--             unstable and stable situations. Even though this is not exact 
!--             this saves a lot of CPU time since several calls of intrinsic 
!--             FORTRAN procedures (LOG, ATAN) are avoided, This is justified 
!--             as sensitivity studies revealed no significant effect of 
!--             using the neutral solution also for un/stable situations.
                u_int(n) = -usws(jlog,ilog) / ( us_int * kappa + 1E-10_wp )          & 
                            * log_z_z0_int - u_gtrans
                
             ENDIF
!
!--       Particle above the first grid level. Bi-linear interpolation in the 
!--       horizontal and linear interpolation in the vertical direction.
          ELSE

             x  = xv(n) + ( 0.5_wp - i ) * dx
             y  = yv(n) - j * dy
             aa = x**2          + y**2
             bb = ( dx - x )**2 + y**2
             cc = x**2          + ( dy - y )**2
             dd = ( dx - x )**2 + ( dy - y )**2
             gg = aa + bb + cc + dd

             u_int_l = ( ( gg - aa ) * u(k,j,i)   + ( gg - bb ) * u(k,j,i+1)   &
                         + ( gg - cc ) * u(k,j+1,i) + ( gg - dd ) *            &
                         u(k,j+1,i+1) ) / ( 3.0_wp * gg ) - u_gtrans

             IF ( k == nzt )  THEN
                u_int(n) = u_int_l
             ELSE
                u_int_u = ( ( gg-aa ) * u(k+1,j,i) + ( gg-bb ) * u(k+1,j,i+1)  &
                            + ( gg-cc ) * u(k+1,j+1,i) + ( gg-dd ) *           &
                            u(k+1,j+1,i+1) ) / ( 3.0_wp * gg ) - u_gtrans
                u_int(n) = u_int_l + ( zv(n) - zu(k) ) / dz *                  &
                           ( u_int_u - u_int_l )
             ENDIF

          ENDIF

       ENDDO

       i = ip + block_offset(nb)%i_off
       j = jp
       k = kp + block_offset(nb)%k_off
!
!--    Same procedure for interpolation of the v velocity-component 
       DO  n = start_index(nb), end_index(nb)

          ilog = ( particles(n)%x + 0.5_wp * dx ) * ddx
          jlog = ( particles(n)%y + 0.5_wp * dy ) * ddy
          IF ( constant_flux_layer  .AND.                                      &
               zv(n) - zw(nzb_s_inner(jlog,ilog)) < z_p )  THEN

             IF ( zv(n) - zw(nzb_s_inner(jlog,ilog)) < z0_av_global )  THEN
!
!--             Resolved-scale horizontal particle velocity is zero below z0. 
                v_int(n) = 0.0_wp
             ELSE       
!
!--             Determine the sublayer. Further used as index. Please note, 
!--             logarithmus can not be reused from above, as in in case of
!--             topography particle on u-grid can be above surface-layer height,
!--             whereas it can be below on v-grid. 
                height_p = ( zv(n) - zw(nzb_s_inner(jlog,ilog)) - z0_av_global ) &
                                  * REAL( number_of_sublayers, KIND=wp )       &
                                  * d_z_p_z0 
!
!--             Calculate LOG(z/z0) for exact particle height. Therefore,   
!--             interpolate linearly between precalculated logarithm. 
                log_z_z0_int = log_z_z0(INT(height_p))                         &
                                 + ( height_p - INT(height_p) )                &
                                 * ( log_z_z0(INT(height_p)+1)                 &
                                      - log_z_z0(INT(height_p))                &
                                   ) 
!
!--             Limit friction velocity. In narrow canyons or holes the 
!--             friction velocity can become very small, resulting in a too
!--             large particle speed.
                us_int   = MAX( 0.5_wp * ( us(jlog,ilog) + us(jlog-1,ilog) ),  &
                                0.01_wp )    
!
!--             Neutral solution is applied for all situations, e.g. also for 
!--             unstable and stable situations. Even though this is not exact 
!--             this saves a lot of CPU time since several calls of intrinsic 
!--             FORTRAN procedures (LOG, ATAN) are avoided, This is justified 
!--             as sensitivity studies revealed no significant effect of 
!--             using the neutral solution also for un/stable situations.
                v_int(n) = -vsws(jlog,ilog) / ( us_int * kappa + 1E-10_wp )    &
                         * log_z_z0_int - v_gtrans

             ENDIF

          ELSE
             x  = xv(n) - i * dx
             y  = yv(n) + ( 0.5_wp - j ) * dy
             aa = x**2          + y**2
             bb = ( dx - x )**2 + y**2
             cc = x**2          + ( dy - y )**2
             dd = ( dx - x )**2 + ( dy - y )**2
             gg = aa + bb + cc + dd

             v_int_l = ( ( gg - aa ) * v(k,j,i)   + ( gg - bb ) * v(k,j,i+1)   &
                       + ( gg - cc ) * v(k,j+1,i) + ( gg - dd ) * v(k,j+1,i+1) &
                       ) / ( 3.0_wp * gg ) - v_gtrans

             IF ( k == nzt )  THEN
                v_int(n) = v_int_l
             ELSE
                v_int_u = ( ( gg-aa ) * v(k+1,j,i)   + ( gg-bb ) * v(k+1,j,i+1)   &
                          + ( gg-cc ) * v(k+1,j+1,i) + ( gg-dd ) * v(k+1,j+1,i+1) &
                          ) / ( 3.0_wp * gg ) - v_gtrans
                v_int(n) = v_int_l + ( zv(n) - zu(k) ) / dz * &
                                  ( v_int_u - v_int_l )
             ENDIF

          ENDIF

       ENDDO

       i = ip + block_offset(nb)%i_off
       j = jp + block_offset(nb)%j_off
       k = kp - 1
!
!--    Same procedure for interpolation of the w velocity-component
       DO  n = start_index(nb), end_index(nb)

          IF ( vertical_particle_advection(particles(n)%group) )  THEN

             x  = xv(n) - i * dx
             y  = yv(n) - j * dy
             aa = x**2          + y**2
             bb = ( dx - x )**2 + y**2
             cc = x**2          + ( dy - y )**2
             dd = ( dx - x )**2 + ( dy - y )**2
             gg = aa + bb + cc + dd

             w_int_l = ( ( gg - aa ) * w(k,j,i)   + ( gg - bb ) * w(k,j,i+1)   &
                       + ( gg - cc ) * w(k,j+1,i) + ( gg - dd ) * w(k,j+1,i+1) &
                       ) / ( 3.0_wp * gg )

             IF ( k == nzt )  THEN
                w_int(n) = w_int_l
             ELSE
                w_int_u = ( ( gg-aa ) * w(k+1,j,i)   + &
                            ( gg-bb ) * w(k+1,j,i+1) + &
                            ( gg-cc ) * w(k+1,j+1,i) + &
                            ( gg-dd ) * w(k+1,j+1,i+1) &
                          ) / ( 3.0_wp * gg )
                w_int(n) = w_int_l + ( zv(n) - zw(k) ) / dz * &
                           ( w_int_u - w_int_l )
             ENDIF

          ELSE

             w_int(n) = 0.0_wp

          ENDIF

       ENDDO

    ENDDO

!-- Interpolate and calculate quantities needed for calculating the SGS
!-- velocities
    IF ( use_sgs_for_particles  .AND.  .NOT. cloud_droplets )  THEN

       IF ( topography == 'flat' )  THEN

          DO  nb = 0,7

             i = ip + block_offset(nb)%i_off
             j = jp + block_offset(nb)%j_off
             k = kp + block_offset(nb)%k_off

             DO  n = start_index(nb), end_index(nb)
!
!--             Interpolate TKE
                x  = xv(n) - i * dx
                y  = yv(n) - j * dy
                aa = x**2          + y**2
                bb = ( dx - x )**2 + y**2
                cc = x**2          + ( dy - y )**2
                dd = ( dx - x )**2 + ( dy - y )**2
                gg = aa + bb + cc + dd

                e_int_l = ( ( gg-aa ) * e(k,j,i)   + ( gg-bb ) * e(k,j,i+1)   &
                          + ( gg-cc ) * e(k,j+1,i) + ( gg-dd ) * e(k,j+1,i+1) &
                          ) / ( 3.0_wp * gg )

                IF ( k+1 == nzt+1 )  THEN
                   e_int(n) = e_int_l
                ELSE
                   e_int_u = ( ( gg - aa ) * e(k+1,j,i)   + &
                               ( gg - bb ) * e(k+1,j,i+1) + &
                               ( gg - cc ) * e(k+1,j+1,i) + &
                               ( gg - dd ) * e(k+1,j+1,i+1) &
                            ) / ( 3.0_wp * gg )
                   e_int(n) = e_int_l + ( zv(n) - zu(k) ) / dz * &
                                     ( e_int_u - e_int_l )
                ENDIF
!
!--             Needed to avoid NaN particle velocities (this might not be
!--             required any more)
                IF ( e_int(n) <= 0.0_wp )  THEN
                   e_int(n) = 1.0E-20_wp
                ENDIF
!
!--             Interpolate the TKE gradient along x (adopt incides i,j,k and
!--             all position variables from above (TKE))
                de_dx_int_l = ( ( gg - aa ) * de_dx(k,j,i)   + &
                                ( gg - bb ) * de_dx(k,j,i+1) + &
                                ( gg - cc ) * de_dx(k,j+1,i) + &
                                ( gg - dd ) * de_dx(k,j+1,i+1) &
                               ) / ( 3.0_wp * gg )

                IF ( ( k+1 == nzt+1 )  .OR.  ( k == nzb ) )  THEN
                   de_dx_int(n) = de_dx_int_l
                ELSE
                   de_dx_int_u = ( ( gg - aa ) * de_dx(k+1,j,i)   + &
                                   ( gg - bb ) * de_dx(k+1,j,i+1) + &
                                   ( gg - cc ) * de_dx(k+1,j+1,i) + &
                                   ( gg - dd ) * de_dx(k+1,j+1,i+1) &
                                  ) / ( 3.0_wp * gg )
                   de_dx_int(n) = de_dx_int_l + ( zv(n) - zu(k) ) / dz * &
                                              ( de_dx_int_u - de_dx_int_l )
                ENDIF
!
!--             Interpolate the TKE gradient along y
                de_dy_int_l = ( ( gg - aa ) * de_dy(k,j,i)   + &
                                ( gg - bb ) * de_dy(k,j,i+1) + &
                                ( gg - cc ) * de_dy(k,j+1,i) + &
                                ( gg - dd ) * de_dy(k,j+1,i+1) &
                               ) / ( 3.0_wp * gg )
                IF ( ( k+1 == nzt+1 )  .OR.  ( k == nzb ) )  THEN
                   de_dy_int(n) = de_dy_int_l
                ELSE
                   de_dy_int_u = ( ( gg - aa ) * de_dy(k+1,j,i)   + &
                                  ( gg - bb ) * de_dy(k+1,j,i+1) + &
                                  ( gg - cc ) * de_dy(k+1,j+1,i) + &
                                  ( gg - dd ) * de_dy(k+1,j+1,i+1) &
                                  ) / ( 3.0_wp * gg )
                   de_dy_int(n) = de_dy_int_l + ( zv(n) - zu(k) ) / dz * &
                                              ( de_dy_int_u - de_dy_int_l )
                ENDIF

!
!--             Interpolate the TKE gradient along z
                IF ( zv(n) < 0.5_wp * dz )  THEN
                   de_dz_int(n) = 0.0_wp
                ELSE
                   de_dz_int_l = ( ( gg - aa ) * de_dz(k,j,i)   + &
                                   ( gg - bb ) * de_dz(k,j,i+1) + &
                                   ( gg - cc ) * de_dz(k,j+1,i) + &
                                   ( gg - dd ) * de_dz(k,j+1,i+1) &
                                  ) / ( 3.0_wp * gg )

                   IF ( ( k+1 == nzt+1 )  .OR.  ( k == nzb ) )  THEN
                      de_dz_int(n) = de_dz_int_l
                   ELSE
                      de_dz_int_u = ( ( gg - aa ) * de_dz(k+1,j,i)   + &
                                      ( gg - bb ) * de_dz(k+1,j,i+1) + &
                                      ( gg - cc ) * de_dz(k+1,j+1,i) + &
                                      ( gg - dd ) * de_dz(k+1,j+1,i+1) &
                                     ) / ( 3.0_wp * gg )
                      de_dz_int(n) = de_dz_int_l + ( zv(n) - zu(k) ) / dz * &
                                                 ( de_dz_int_u - de_dz_int_l )
                   ENDIF
                ENDIF

!
!--             Interpolate the dissipation of TKE
                diss_int_l = ( ( gg - aa ) * diss(k,j,i)   + &
                               ( gg - bb ) * diss(k,j,i+1) + &
                               ( gg - cc ) * diss(k,j+1,i) + &
                               ( gg - dd ) * diss(k,j+1,i+1) &
                              ) / ( 3.0_wp * gg )

                IF ( k == nzt )  THEN
                   diss_int(n) = diss_int_l
                ELSE
                   diss_int_u = ( ( gg - aa ) * diss(k+1,j,i)   + &
                                  ( gg - bb ) * diss(k+1,j,i+1) + &
                                  ( gg - cc ) * diss(k+1,j+1,i) + &
                                  ( gg - dd ) * diss(k+1,j+1,i+1) &
                                 ) / ( 3.0_wp * gg )
                   diss_int(n) = diss_int_l + ( zv(n) - zu(k) ) / dz * &
                                           ( diss_int_u - diss_int_l )
                ENDIF

!
!--             Set flag for stochastic equation.
                term_1_2(n) = 1.0_wp

             ENDDO
          ENDDO

       ELSE ! non-flat topography, e.g., buildings 

          DO  n = 1, number_of_particles
             i = particles(n)%x * ddx
             j = particles(n)%y * ddy
             k = ( zv(n) + 0.5_wp * dz * atmos_ocean_sign ) / dz  &
                 + offset_ocean_nzt                      ! only exact if eq.dist
!
!--          In case that there are buildings it has to be determined 
!--          how many of the gridpoints defining the particle box are 
!--          situated within a building
!--          gp_outside_of_building(1): i,j,k
!--          gp_outside_of_building(2): i,j+1,k
!--          gp_outside_of_building(3): i,j,k+1
!--          gp_outside_of_building(4): i,j+1,k+1
!--          gp_outside_of_building(5): i+1,j,k
!--          gp_outside_of_building(6): i+1,j+1,k
!--          gp_outside_of_building(7): i+1,j,k+1
!--          gp_outside_of_building(8): i+1,j+1,k+1

             gp_outside_of_building = 0
             location = 0.0_wp
             num_gp = 0

             IF ( k > nzb_s_inner(j,i)  .OR.  nzb_s_inner(j,i) == 0 )  THEN 
                num_gp = num_gp + 1
                gp_outside_of_building(1) = 1
                location(num_gp,1) = i * dx
                location(num_gp,2) = j * dy
                location(num_gp,3) = k * dz - 0.5_wp * dz
                ei(num_gp)     = e(k,j,i)
                dissi(num_gp)  = diss(k,j,i)
                de_dxi(num_gp) = de_dx(k,j,i)
                de_dyi(num_gp) = de_dy(k,j,i)
                de_dzi(num_gp) = de_dz(k,j,i)
             ENDIF
             IF ( k > nzb_s_inner(j+1,i)  .OR.  nzb_s_inner(j+1,i) == 0 )  THEN
                num_gp = num_gp + 1
                gp_outside_of_building(2) = 1
                location(num_gp,1) = i * dx
                location(num_gp,2) = (j+1) * dy
                location(num_gp,3) = k * dz - 0.5_wp * dz
                ei(num_gp)     = e(k,j+1,i)
                dissi(num_gp)  = diss(k,j+1,i)
                de_dxi(num_gp) = de_dx(k,j+1,i)
                de_dyi(num_gp) = de_dy(k,j+1,i)
                de_dzi(num_gp) = de_dz(k,j+1,i)
             ENDIF

             IF ( k+1 > nzb_s_inner(j,i)  .OR.  nzb_s_inner(j,i) == 0 )  THEN
                num_gp = num_gp + 1
                gp_outside_of_building(3) = 1
                location(num_gp,1) = i * dx
                location(num_gp,2) = j * dy
                location(num_gp,3) = (k+1) * dz - 0.5_wp * dz
                ei(num_gp)     = e(k+1,j,i)
                dissi(num_gp)  = diss(k+1,j,i)
                de_dxi(num_gp) = de_dx(k+1,j,i)
                de_dyi(num_gp) = de_dy(k+1,j,i)
                de_dzi(num_gp) = de_dz(k+1,j,i)
             ENDIF

             IF ( k+1 > nzb_s_inner(j+1,i)  .OR.  nzb_s_inner(j+1,i) == 0 )  THEN
                num_gp = num_gp + 1
                gp_outside_of_building(4) = 1
                location(num_gp,1) = i * dx
                location(num_gp,2) = (j+1) * dy
                location(num_gp,3) = (k+1) * dz - 0.5_wp * dz
                ei(num_gp)     = e(k+1,j+1,i)
                dissi(num_gp)  = diss(k+1,j+1,i)
                de_dxi(num_gp) = de_dx(k+1,j+1,i)
                de_dyi(num_gp) = de_dy(k+1,j+1,i)
                de_dzi(num_gp) = de_dz(k+1,j+1,i)
             ENDIF

             IF ( k > nzb_s_inner(j,i+1)  .OR.  nzb_s_inner(j,i+1) == 0 )  THEN
                num_gp = num_gp + 1
                gp_outside_of_building(5) = 1
                location(num_gp,1) = (i+1) * dx
                location(num_gp,2) = j * dy
                location(num_gp,3) = k * dz - 0.5_wp * dz
                ei(num_gp)     = e(k,j,i+1)
                dissi(num_gp)  = diss(k,j,i+1)
                de_dxi(num_gp) = de_dx(k,j,i+1)
                de_dyi(num_gp) = de_dy(k,j,i+1)
                de_dzi(num_gp) = de_dz(k,j,i+1)
             ENDIF

             IF ( k > nzb_s_inner(j+1,i+1)  .OR.  nzb_s_inner(j+1,i+1) == 0 )  THEN
                num_gp = num_gp + 1
                gp_outside_of_building(6) = 1
                location(num_gp,1) = (i+1) * dx
                location(num_gp,2) = (j+1) * dy
                location(num_gp,3) = k * dz - 0.5_wp * dz
                ei(num_gp)     = e(k,j+1,i+1)
                dissi(num_gp)  = diss(k,j+1,i+1)
                de_dxi(num_gp) = de_dx(k,j+1,i+1)
                de_dyi(num_gp) = de_dy(k,j+1,i+1)
                de_dzi(num_gp) = de_dz(k,j+1,i+1)
             ENDIF

             IF ( k+1 > nzb_s_inner(j,i+1)  .OR.  nzb_s_inner(j,i+1) == 0 )  THEN
                num_gp = num_gp + 1
                gp_outside_of_building(7) = 1
                location(num_gp,1) = (i+1) * dx
                location(num_gp,2) = j * dy
                location(num_gp,3) = (k+1) * dz - 0.5_wp * dz
                ei(num_gp)     = e(k+1,j,i+1)
                dissi(num_gp)  = diss(k+1,j,i+1)
                de_dxi(num_gp) = de_dx(k+1,j,i+1)
                de_dyi(num_gp) = de_dy(k+1,j,i+1)
                de_dzi(num_gp) = de_dz(k+1,j,i+1)
             ENDIF

             IF ( k+1 > nzb_s_inner(j+1,i+1)  .OR.  nzb_s_inner(j+1,i+1) == 0)  THEN
                num_gp = num_gp + 1
                gp_outside_of_building(8) = 1
                location(num_gp,1) = (i+1) * dx
                location(num_gp,2) = (j+1) * dy
                location(num_gp,3) = (k+1) * dz - 0.5_wp * dz
                ei(num_gp)     = e(k+1,j+1,i+1)
                dissi(num_gp)  = diss(k+1,j+1,i+1)
                de_dxi(num_gp) = de_dx(k+1,j+1,i+1)
                de_dyi(num_gp) = de_dy(k+1,j+1,i+1)
                de_dzi(num_gp) = de_dz(k+1,j+1,i+1)
             ENDIF
!
!--          If all gridpoints are situated outside of a building, then the
!--          ordinary interpolation scheme can be used.
             IF ( num_gp == 8 )  THEN

                x  = particles(n)%x - i * dx
                y  = particles(n)%y - j * dy
                aa = x**2          + y**2
                bb = ( dx - x )**2 + y**2
                cc = x**2          + ( dy - y )**2
                dd = ( dx - x )**2 + ( dy - y )**2
                gg = aa + bb + cc + dd
  
                e_int_l = ( ( gg - aa ) * e(k,j,i)   + ( gg - bb ) * e(k,j,i+1)   &
                          + ( gg - cc ) * e(k,j+1,i) + ( gg - dd ) * e(k,j+1,i+1) &
                          ) / ( 3.0_wp * gg )
   
                IF ( k == nzt )  THEN
                   e_int(n) = e_int_l
                ELSE
                   e_int_u = ( ( gg - aa ) * e(k+1,j,i)   + &
                               ( gg - bb ) * e(k+1,j,i+1) + &
                               ( gg - cc ) * e(k+1,j+1,i) + &
                               ( gg - dd ) * e(k+1,j+1,i+1) &
                             ) / ( 3.0_wp * gg )
                   e_int(n) = e_int_l + ( zv(n) - zu(k) ) / dz * &
                                       ( e_int_u - e_int_l )
                ENDIF
! 
!--             Needed to avoid NaN particle velocities (this might not be
!--             required any more)
                IF ( e_int(n) <= 0.0_wp )  THEN
                   e_int(n) = 1.0E-20_wp
                ENDIF
!
!--             Interpolate the TKE gradient along x (adopt incides i,j,k
!--             and all position variables from above (TKE))
                de_dx_int_l = ( ( gg - aa ) * de_dx(k,j,i)   + &
                                ( gg - bb ) * de_dx(k,j,i+1) + &
                                ( gg - cc ) * de_dx(k,j+1,i) + &
                                ( gg - dd ) * de_dx(k,j+1,i+1) &
                              ) / ( 3.0_wp * gg )

                IF ( ( k == nzt )  .OR.  ( k == nzb ) )  THEN
                   de_dx_int(n) = de_dx_int_l
                ELSE
                   de_dx_int_u = ( ( gg - aa ) * de_dx(k+1,j,i)   + &
                                   ( gg - bb ) * de_dx(k+1,j,i+1) + &
                                   ( gg - cc ) * de_dx(k+1,j+1,i) + &
                                   ( gg - dd ) * de_dx(k+1,j+1,i+1) &
                                 ) / ( 3.0_wp * gg )
                   de_dx_int(n) = de_dx_int_l + ( zv(n) - zu(k) ) / &
                                           dz * ( de_dx_int_u - de_dx_int_l )
                ENDIF

!
!--             Interpolate the TKE gradient along y
                de_dy_int_l = ( ( gg - aa ) * de_dy(k,j,i)   + &
                                ( gg - bb ) * de_dy(k,j,i+1) + &
                                ( gg - cc ) * de_dy(k,j+1,i) + &
                                ( gg - dd ) * de_dy(k,j+1,i+1) &
                              ) / ( 3.0_wp * gg )
                IF ( ( k+1 == nzt+1 )  .OR.  ( k == nzb ) )  THEN
                   de_dy_int(n) = de_dy_int_l
                ELSE
                   de_dy_int_u = ( ( gg - aa ) * de_dy(k+1,j,i)   + &
                                   ( gg - bb ) * de_dy(k+1,j,i+1) + &
                                   ( gg - cc ) * de_dy(k+1,j+1,i) + &
                                   ( gg - dd ) * de_dy(k+1,j+1,i+1) &
                                 ) / ( 3.0_wp * gg )
                   de_dy_int(n) = de_dy_int_l + ( zv(n) - zu(k) ) / &
                                           dz * ( de_dy_int_u - de_dy_int_l )
                ENDIF

!
!--             Interpolate the TKE gradient along z
                IF ( zv(n) < 0.5_wp * dz )  THEN
                   de_dz_int(n) = 0.0_wp
                ELSE
                   de_dz_int_l = ( ( gg - aa ) * de_dz(k,j,i)   + &
                                   ( gg - bb ) * de_dz(k,j,i+1) + &
                                   ( gg - cc ) * de_dz(k,j+1,i) + &
                                   ( gg - dd ) * de_dz(k,j+1,i+1) &
                                 ) / ( 3.0_wp * gg )
 
                   IF ( ( k+1 == nzt+1 )  .OR.  ( k == nzb ) )  THEN
                      de_dz_int(n) = de_dz_int_l
                   ELSE
                      de_dz_int_u = ( ( gg - aa ) * de_dz(k+1,j,i)   + &
                                      ( gg - bb ) * de_dz(k+1,j,i+1) + &
                                      ( gg - cc ) * de_dz(k+1,j+1,i) + &
                                      ( gg - dd ) * de_dz(k+1,j+1,i+1) &
                                    ) / ( 3.0_wp * gg )
                      de_dz_int(n) = de_dz_int_l + ( zv(n) - zu(k) ) /&
                                           dz * ( de_dz_int_u - de_dz_int_l )
                   ENDIF
                ENDIF

!
!--             Interpolate the dissipation of TKE
                diss_int_l = ( ( gg - aa ) * diss(k,j,i)   + &
                               ( gg - bb ) * diss(k,j,i+1) + &
                               ( gg - cc ) * diss(k,j+1,i) + &
                               ( gg - dd ) * diss(k,j+1,i+1) &
                             ) / ( 3.0_wp * gg )
 
                IF ( k == nzt )  THEN
                   diss_int(n) = diss_int_l
                ELSE
                   diss_int_u = ( ( gg - aa ) * diss(k+1,j,i)   + &
                                  ( gg - bb ) * diss(k+1,j,i+1) + &
                                  ( gg - cc ) * diss(k+1,j+1,i) + &
                                  ( gg - dd ) * diss(k+1,j+1,i+1) &
                                ) / ( 3.0_wp * gg )
                   diss_int(n) = diss_int_l + ( zv(n) - zu(k) ) / dz *&
                                           ( diss_int_u - diss_int_l )
                ENDIF
!
!--             Set flag for stochastic equation.
                term_1_2(n) = 1.0_wp
 
             ELSE
 
!
!--             If wall between gridpoint 1 and gridpoint 5, then
!--             Neumann boundary condition has to be applied
                IF ( gp_outside_of_building(1) == 1  .AND. &
                     gp_outside_of_building(5) == 0 )  THEN
                   num_gp = num_gp + 1
                   location(num_gp,1) = i * dx + 0.5_wp * dx
                   location(num_gp,2) = j * dy
                   location(num_gp,3) = k * dz - 0.5_wp * dz
                   ei(num_gp)     = e(k,j,i)
                   dissi(num_gp)  = diss(k,j,i)
                   de_dxi(num_gp) = 0.0_wp
                   de_dyi(num_gp) = de_dy(k,j,i)
                   de_dzi(num_gp) = de_dz(k,j,i)
                ENDIF

                IF ( gp_outside_of_building(5) == 1  .AND. &
                     gp_outside_of_building(1) == 0 )  THEN
                   num_gp = num_gp + 1
                   location(num_gp,1) = i * dx + 0.5_wp * dx
                   location(num_gp,2) = j * dy
                   location(num_gp,3) = k * dz - 0.5_wp * dz
                   ei(num_gp)     = e(k,j,i+1)
                   dissi(num_gp)  = diss(k,j,i+1)
                   de_dxi(num_gp) = 0.0_wp
                   de_dyi(num_gp) = de_dy(k,j,i+1)
                   de_dzi(num_gp) = de_dz(k,j,i+1)
                ENDIF

!
!--             If wall between gridpoint 5 and gridpoint 6, then
!--             then Neumann boundary condition has to be applied
                IF ( gp_outside_of_building(5) == 1  .AND. &
                     gp_outside_of_building(6) == 0 )  THEN
                   num_gp = num_gp + 1
                   location(num_gp,1) = (i+1) * dx
                   location(num_gp,2) = j * dy + 0.5_wp * dy
                   location(num_gp,3) = k * dz - 0.5_wp * dz
                   ei(num_gp)     = e(k,j,i+1)
                   dissi(num_gp)  = diss(k,j,i+1)
                   de_dxi(num_gp) = de_dx(k,j,i+1)
                   de_dyi(num_gp) = 0.0_wp
                   de_dzi(num_gp) = de_dz(k,j,i+1)
                ENDIF

                IF ( gp_outside_of_building(6) == 1  .AND. &
                     gp_outside_of_building(5) == 0 )  THEN
                   num_gp = num_gp + 1
                   location(num_gp,1) = (i+1) * dx
                   location(num_gp,2) = j * dy + 0.5_wp * dy
                   location(num_gp,3) = k * dz - 0.5_wp * dz
                   ei(num_gp)     = e(k,j+1,i+1)
                   dissi(num_gp)  = diss(k,j+1,i+1)
                   de_dxi(num_gp) = de_dx(k,j+1,i+1)
                   de_dyi(num_gp) = 0.0_wp
                   de_dzi(num_gp) = de_dz(k,j+1,i+1)
                ENDIF

!
!--             If wall between gridpoint 2 and gridpoint 6, then
!--             Neumann boundary condition has to be applied
                IF ( gp_outside_of_building(2) == 1  .AND. &
                     gp_outside_of_building(6) == 0 )  THEN
                   num_gp = num_gp + 1
                   location(num_gp,1) = i * dx + 0.5_wp * dx
                   location(num_gp,2) = (j+1) * dy
                   location(num_gp,3) = k * dz - 0.5_wp * dz
                   ei(num_gp)     = e(k,j+1,i)
                   dissi(num_gp)  = diss(k,j+1,i)
                   de_dxi(num_gp) = 0.0_wp
                   de_dyi(num_gp) = de_dy(k,j+1,i)
                   de_dzi(num_gp) = de_dz(k,j+1,i)
                ENDIF

                IF ( gp_outside_of_building(6) == 1  .AND. &
                     gp_outside_of_building(2) == 0 )  THEN
                   num_gp = num_gp + 1
                   location(num_gp,1) = i * dx + 0.5_wp * dx
                   location(num_gp,2) = (j+1) * dy
                   location(num_gp,3) = k * dz - 0.5_wp * dz
                   ei(num_gp)     = e(k,j+1,i+1)
                   dissi(num_gp)  = diss(k,j+1,i+1)
                   de_dxi(num_gp) = 0.0_wp
                   de_dyi(num_gp) = de_dy(k,j+1,i+1)
                   de_dzi(num_gp) = de_dz(k,j+1,i+1)
                ENDIF

!
!--             If wall between gridpoint 1 and gridpoint 2, then
!--             Neumann boundary condition has to be applied
                IF ( gp_outside_of_building(1) == 1  .AND. &
                     gp_outside_of_building(2) == 0 )  THEN
                   num_gp = num_gp + 1
                   location(num_gp,1) = i * dx
                   location(num_gp,2) = j * dy + 0.5_wp * dy
                   location(num_gp,3) = k * dz - 0.5_wp * dz
                   ei(num_gp)     = e(k,j,i)
                   dissi(num_gp)  = diss(k,j,i)
                   de_dxi(num_gp) = de_dx(k,j,i)
                   de_dyi(num_gp) = 0.0_wp
                   de_dzi(num_gp) = de_dz(k,j,i)  
                ENDIF

                IF ( gp_outside_of_building(2) == 1  .AND. &
                     gp_outside_of_building(1) == 0 )  THEN
                   num_gp = num_gp + 1
                   location(num_gp,1) = i * dx
                   location(num_gp,2) = j * dy + 0.5_wp * dy
                   location(num_gp,3) = k * dz - 0.5_wp * dz
                   ei(num_gp)     = e(k,j+1,i)
                   dissi(num_gp)  = diss(k,j+1,i)
                   de_dxi(num_gp) = de_dx(k,j+1,i)
                   de_dyi(num_gp) = 0.0_wp
                   de_dzi(num_gp) = de_dz(k,j+1,i)
                ENDIF

!
!--             If wall between gridpoint 3 and gridpoint 7, then
!--             Neumann boundary condition has to be applied
                IF ( gp_outside_of_building(3) == 1  .AND. &
                     gp_outside_of_building(7) == 0 )  THEN
                   num_gp = num_gp + 1
                   location(num_gp,1) = i * dx + 0.5_wp * dx
                   location(num_gp,2) = j * dy
                   location(num_gp,3) = k * dz + 0.5_wp * dz
                   ei(num_gp)     = e(k+1,j,i)
                   dissi(num_gp)  = diss(k+1,j,i)
                   de_dxi(num_gp) = 0.0_wp
                   de_dyi(num_gp) = de_dy(k+1,j,i)
                   de_dzi(num_gp) = de_dz(k+1,j,i) 
                ENDIF

                IF ( gp_outside_of_building(7) == 1  .AND. &
                     gp_outside_of_building(3) == 0 )  THEN
                   num_gp = num_gp + 1
                   location(num_gp,1) = i * dx + 0.5_wp * dx
                   location(num_gp,2) = j * dy
                   location(num_gp,3) = k * dz + 0.5_wp * dz
                   ei(num_gp)     = e(k+1,j,i+1)
                   dissi(num_gp)  = diss(k+1,j,i+1)
                   de_dxi(num_gp) = 0.0_wp
                   de_dyi(num_gp) = de_dy(k+1,j,i+1)
                   de_dzi(num_gp) = de_dz(k+1,j,i+1)
                ENDIF

!
!--             If wall between gridpoint 7 and gridpoint 8, then
!--             Neumann boundary condition has to be applied
                IF ( gp_outside_of_building(7) == 1  .AND. &
                     gp_outside_of_building(8) == 0 )  THEN
                   num_gp = num_gp + 1
                   location(num_gp,1) = (i+1) * dx
                   location(num_gp,2) = j * dy + 0.5_wp * dy
                   location(num_gp,3) = k * dz + 0.5_wp * dz
                   ei(num_gp)     = e(k+1,j,i+1)
                   dissi(num_gp)  = diss(k+1,j,i+1)
                   de_dxi(num_gp) = de_dx(k+1,j,i+1)
                   de_dyi(num_gp) = 0.0_wp
                   de_dzi(num_gp) = de_dz(k+1,j,i+1)
                ENDIF

                IF ( gp_outside_of_building(8) == 1  .AND. &
                     gp_outside_of_building(7) == 0 )  THEN
                   num_gp = num_gp + 1
                   location(num_gp,1) = (i+1) * dx
                   location(num_gp,2) = j * dy + 0.5_wp * dy
                   location(num_gp,3) = k * dz + 0.5_wp * dz
                   ei(num_gp)     = e(k+1,j+1,i+1)
                   dissi(num_gp)  = diss(k+1,j+1,i+1)
                   de_dxi(num_gp) = de_dx(k+1,j+1,i+1)
                   de_dyi(num_gp) = 0.0_wp
                   de_dzi(num_gp) = de_dz(k+1,j+1,i+1)
                ENDIF

!
!--             If wall between gridpoint 4 and gridpoint 8, then
!--             Neumann boundary condition has to be applied
                IF ( gp_outside_of_building(4) == 1  .AND. &
                     gp_outside_of_building(8) == 0 )  THEN
                   num_gp = num_gp + 1
                   location(num_gp,1) = i * dx + 0.5_wp * dx
                   location(num_gp,2) = (j+1) * dy
                   location(num_gp,3) = k * dz + 0.5_wp * dz
                   ei(num_gp)     = e(k+1,j+1,i)
                   dissi(num_gp)  = diss(k+1,j+1,i)
                   de_dxi(num_gp) = 0.0_wp
                   de_dyi(num_gp) = de_dy(k+1,j+1,i)
                   de_dzi(num_gp) = de_dz(k+1,j+1,i)
                ENDIF

                IF ( gp_outside_of_building(8) == 1  .AND. &
                     gp_outside_of_building(4) == 0 )  THEN
                   num_gp = num_gp + 1
                   location(num_gp,1) = i * dx + 0.5_wp * dx
                   location(num_gp,2) = (j+1) * dy
                   location(num_gp,3) = k * dz + 0.5_wp * dz
                   ei(num_gp)     = e(k+1,j+1,i+1)
                   dissi(num_gp)  = diss(k+1,j+1,i+1)
                   de_dxi(num_gp) = 0.0_wp
                   de_dyi(num_gp) = de_dy(k+1,j+1,i+1)
                   de_dzi(num_gp) = de_dz(k+1,j+1,i+1)
                ENDIF

!
!--             If wall between gridpoint 3 and gridpoint 4, then
!--             Neumann boundary condition has to be applied
                IF ( gp_outside_of_building(3) == 1  .AND. &
                     gp_outside_of_building(4) == 0 )  THEN
                   num_gp = num_gp + 1
                   location(num_gp,1) = i * dx
                   location(num_gp,2) = j * dy + 0.5_wp * dy
                   location(num_gp,3) = k * dz + 0.5_wp * dz
                   ei(num_gp)     = e(k+1,j,i)
                   dissi(num_gp)  = diss(k+1,j,i)
                   de_dxi(num_gp) = de_dx(k+1,j,i)
                   de_dyi(num_gp) = 0.0_wp
                   de_dzi(num_gp) = de_dz(k+1,j,i)
                ENDIF

                IF ( gp_outside_of_building(4) == 1  .AND. &
                     gp_outside_of_building(3) == 0 )  THEN
                   num_gp = num_gp + 1
                   location(num_gp,1) = i * dx
                   location(num_gp,2) = j * dy + 0.5_wp * dy
                   location(num_gp,3) = k * dz + 0.5_wp * dz
                   ei(num_gp)     = e(k+1,j+1,i)
                   dissi(num_gp)  = diss(k+1,j+1,i)
                   de_dxi(num_gp) = de_dx(k+1,j+1,i)
                   de_dyi(num_gp) = 0.0_wp
                   de_dzi(num_gp) = de_dz(k+1,j+1,i)
                ENDIF

!
!--             If wall between gridpoint 1 and gridpoint 3, then
!--             Neumann boundary condition has to be applied
!--             (only one case as only building beneath is possible)
                IF ( gp_outside_of_building(1) == 0  .AND. &
                     gp_outside_of_building(3) == 1 )  THEN
                   num_gp = num_gp + 1
                   location(num_gp,1) = i * dx
                   location(num_gp,2) = j * dy
                   location(num_gp,3) = k * dz
                   ei(num_gp)     = e(k+1,j,i)
                   dissi(num_gp)  = diss(k+1,j,i)
                   de_dxi(num_gp) = de_dx(k+1,j,i)
                   de_dyi(num_gp) = de_dy(k+1,j,i)
                   de_dzi(num_gp) = 0.0_wp
                ENDIF

!
!--             If wall between gridpoint 5 and gridpoint 7, then
!--             Neumann boundary condition has to be applied
!--             (only one case as only building beneath is possible)
                IF ( gp_outside_of_building(5) == 0  .AND. &
                     gp_outside_of_building(7) == 1 )  THEN
                   num_gp = num_gp + 1
                   location(num_gp,1) = (i+1) * dx
                   location(num_gp,2) = j * dy
                   location(num_gp,3) = k * dz
                   ei(num_gp)     = e(k+1,j,i+1)
                   dissi(num_gp)  = diss(k+1,j,i+1)
                   de_dxi(num_gp) = de_dx(k+1,j,i+1)
                   de_dyi(num_gp) = de_dy(k+1,j,i+1)
                   de_dzi(num_gp) = 0.0_wp
                ENDIF

!
!--             If wall between gridpoint 2 and gridpoint 4, then
!--             Neumann boundary condition has to be applied
!--             (only one case as only building beneath is possible)
                IF ( gp_outside_of_building(2) == 0  .AND. &
                     gp_outside_of_building(4) == 1 )  THEN
                   num_gp = num_gp + 1
                   location(num_gp,1) = i * dx
                   location(num_gp,2) = (j+1) * dy
                   location(num_gp,3) = k * dz
                   ei(num_gp)     = e(k+1,j+1,i)
                   dissi(num_gp)  = diss(k+1,j+1,i)
                   de_dxi(num_gp) = de_dx(k+1,j+1,i)
                   de_dyi(num_gp) = de_dy(k+1,j+1,i)
                   de_dzi(num_gp) = 0.0_wp
                ENDIF

! 
!--             If wall between gridpoint 6 and gridpoint 8, then
!--             Neumann boundary condition has to be applied
!--             (only one case as only building beneath is possible)
                IF ( gp_outside_of_building(6) == 0  .AND. &
                     gp_outside_of_building(8) == 1 )  THEN
                   num_gp = num_gp + 1
                   location(num_gp,1) = (i+1) * dx
                   location(num_gp,2) = (j+1) * dy
                   location(num_gp,3) = k * dz
                   ei(num_gp)     = e(k+1,j+1,i+1)
                   dissi(num_gp)  = diss(k+1,j+1,i+1)
                   de_dxi(num_gp) = de_dx(k+1,j+1,i+1)
                   de_dyi(num_gp) = de_dy(k+1,j+1,i+1)
                   de_dzi(num_gp) = 0.0_wp
                ENDIF
  
!
!--             Carry out the interpolation
                IF ( num_gp == 1 )  THEN
! 
!--                If only one of the gridpoints is situated outside of the
!--                building, it follows that the values at the particle
!--                location are the same as the gridpoint values
                   e_int(n)     = ei(num_gp)    
                   diss_int(n)  = dissi(num_gp) 
                   de_dx_int(n) = de_dxi(num_gp)
                   de_dy_int(n) = de_dyi(num_gp)
                   de_dz_int(n) = de_dzi(num_gp)
!
!--                Set flag for stochastic equation which disables calculation 
!--                of drift and memory term near topography.
                   term_1_2(n) = 0.0_wp
                ELSE IF ( num_gp > 1 )  THEN
 
                   d_sum = 0.0_wp
! 
!--                Evaluation of the distances between the gridpoints
!--                contributing to the interpolated values, and the particle
!--                location
                   DO  agp = 1, num_gp
                      d_gp_pl(agp) = ( particles(n)%x-location(agp,1) )**2  &
                                   + ( particles(n)%y-location(agp,2) )**2  &
                                   + ( zv(n)-location(agp,3) )**2
                      d_sum        = d_sum + d_gp_pl(agp)
                   ENDDO
 
!
!--                Finally the interpolation can be carried out
                   e_int(n)     = 0.0_wp 
                   diss_int(n)  = 0.0_wp 
                   de_dx_int(n) = 0.0_wp  
                   de_dy_int(n) = 0.0_wp  
                   de_dz_int(n) = 0.0_wp  
                   DO  agp = 1, num_gp
                      e_int(n)     = e_int(n)     + ( d_sum - d_gp_pl(agp) ) * &
                                             ei(agp) / ( (num_gp-1) * d_sum )
                      diss_int(n)  = diss_int(n)  + ( d_sum - d_gp_pl(agp) ) * &
                                          dissi(agp) / ( (num_gp-1) * d_sum )
                      de_dx_int(n) = de_dx_int(n) + ( d_sum - d_gp_pl(agp) ) * &
                                         de_dxi(agp) / ( (num_gp-1) * d_sum )
                      de_dy_int(n) = de_dy_int(n) + ( d_sum - d_gp_pl(agp) ) * &
                                         de_dyi(agp) / ( (num_gp-1) * d_sum )
                      de_dz_int(n) = de_dz_int(n) + ( d_sum - d_gp_pl(agp) ) * &
                                         de_dzi(agp) / ( (num_gp-1) * d_sum )
                   ENDDO
 
                ENDIF
                e_int(n)     = MAX( 1E-20_wp, e_int(n)     )
                diss_int(n)  = MAX( 1E-20_wp, diss_int(n)  )
                de_dx_int(n) = MAX( 1E-20_wp, de_dx_int(n) )
                de_dy_int(n) = MAX( 1E-20_wp, de_dy_int(n) ) 
                de_dz_int(n) = MAX( 1E-20_wp, de_dz_int(n) ) 
!
!--             Set flag for stochastic equation which disables calculation 
!--             of drift and memory term near topography.
                term_1_2(n) = 0.0_wp
             ENDIF
          ENDDO
       ENDIF

       DO nb = 0,7
          i = ip + block_offset(nb)%i_off
          j = jp + block_offset(nb)%j_off
          k = kp + block_offset(nb)%k_off

          DO  n = start_index(nb), end_index(nb)
!
!--          Vertical interpolation of the horizontally averaged SGS TKE and
!--          resolved-scale velocity variances and use the interpolated values
!--          to calculate the coefficient fs, which is a measure of the ratio
!--          of the subgrid-scale turbulent kinetic energy to the total amount
!--          of turbulent kinetic energy.
             IF ( k == 0 )  THEN
                e_mean_int = hom(0,1,8,0)
             ELSE
                e_mean_int = hom(k,1,8,0) +                                    &
                                           ( hom(k+1,1,8,0) - hom(k,1,8,0) ) / &
                                           ( zu(k+1) - zu(k) ) *               &
                                           ( zv(n) - zu(k) )
             ENDIF

             kw = kp - 1

             IF ( k == 0 )  THEN
                aa  = hom(k+1,1,30,0)  * ( zv(n) / &
                                         ( 0.5_wp * ( zu(k+1) - zu(k) ) ) )
                bb  = hom(k+1,1,31,0)  * ( zv(n) / &
                                         ( 0.5_wp * ( zu(k+1) - zu(k) ) ) )
                cc  = hom(kw+1,1,32,0) * ( zv(n) / &
                                         ( 1.0_wp * ( zw(kw+1) - zw(kw) ) ) )
             ELSE
                aa  = hom(k,1,30,0) + ( hom(k+1,1,30,0) - hom(k,1,30,0) ) *    &
                           ( ( zv(n) - zu(k) ) / ( zu(k+1) - zu(k) ) )
                bb  = hom(k,1,31,0) + ( hom(k+1,1,31,0) - hom(k,1,31,0) ) *    &
                           ( ( zv(n) - zu(k) ) / ( zu(k+1) - zu(k) ) )
                cc  = hom(kw,1,32,0) + ( hom(kw+1,1,32,0)-hom(kw,1,32,0) ) *   &
                           ( ( zv(n) - zw(kw) ) / ( zw(kw+1)-zw(kw) ) )
             ENDIF

             vv_int = ( 1.0_wp / 3.0_wp ) * ( aa + bb + cc )
!
!--          Needed to avoid NaN particle velocities. The value of 1.0 is just
!--          an educated guess for the given case.
             IF ( vv_int + ( 2.0_wp / 3.0_wp ) * e_mean_int == 0.0_wp )  THEN
                fs_int(n) = 1.0_wp
             ELSE
                fs_int(n) = ( 2.0_wp / 3.0_wp ) * e_mean_int /                 &
                            ( vv_int + ( 2.0_wp / 3.0_wp ) * e_mean_int )
             ENDIF

          ENDDO
       ENDDO

       DO  n = 1, number_of_particles

         rg(n,1) = random_gauss( iran_part, 5.0_wp )
         rg(n,2) = random_gauss( iran_part, 5.0_wp )
         rg(n,3) = random_gauss( iran_part, 5.0_wp )

       ENDDO

       DO  n = 1, number_of_particles
!
!--       Calculate the Lagrangian timescale according to Weil et al. (2004).
          lagr_timescale = ( 4.0_wp * e_int(n) + 1E-20_wp ) / &
                           ( 3.0_wp * fs_int(n) * c_0 * diss_int(n) + 1E-20_wp )

!
!--       Calculate the next particle timestep. dt_gap is the time needed to
!--       complete the current LES timestep.
          dt_gap = dt_3d - particles(n)%dt_sum
          dt_particle(n) = MIN( dt_3d, 0.025_wp * lagr_timescale, dt_gap )

!
!--       The particle timestep should not be too small in order to prevent
!--       the number of particle timesteps of getting too large
          IF ( dt_particle(n) < dt_min_part  .AND.  dt_min_part < dt_gap )  THEN
             dt_particle(n) = dt_min_part
          ENDIF

!
!--       Calculate the SGS velocity components
          IF ( particles(n)%age == 0.0_wp )  THEN
!
!--          For new particles the SGS components are derived from the SGS
!--          TKE. Limit the Gaussian random number to the interval
!--          [-5.0*sigma, 5.0*sigma] in order to prevent the SGS velocities
!--          from becoming unrealistically large.
             particles(n)%rvar1 = SQRT( 2.0_wp * sgs_wf_part * e_int(n) + 1E-20_wp ) *   &
                                  ( rg(n,1) - 1.0_wp )
             particles(n)%rvar2 = SQRT( 2.0_wp * sgs_wf_part * e_int(n) + 1E-20_wp ) *   &
                                  ( rg(n,2) - 1.0_wp )
             particles(n)%rvar3 = SQRT( 2.0_wp * sgs_wf_part * e_int(n) + 1E-20_wp ) *   &
                                  ( rg(n,3) - 1.0_wp )

          ELSE
!
!--          Restriction of the size of the new timestep: compared to the 
!--          previous timestep the increase must not exceed 200%

             dt_particle_m = particles(n)%age - particles(n)%age_m
             IF ( dt_particle(n) > 2.0_wp * dt_particle_m )  THEN
                dt_particle(n) = 2.0_wp * dt_particle_m
             ENDIF

!
!--          For old particles the SGS components are correlated with the
!--          values from the previous timestep. Random numbers have also to
!--          be limited (see above).
!--          As negative values for the subgrid TKE are not allowed, the
!--          change of the subgrid TKE with time cannot be smaller than
!--          -e_int(n)/dt_particle. This value is used as a lower boundary
!--          value for the change of TKE 

             de_dt_min = - e_int(n) / dt_particle(n)

             de_dt = ( e_int(n) - particles(n)%e_m ) / dt_particle_m

             IF ( de_dt < de_dt_min )  THEN
                de_dt = de_dt_min
             ENDIF

             CALL weil_stochastic_eq(particles(n)%rvar1, fs_int(n), e_int(n),  & 
                                     de_dx_int(n), de_dt, diss_int(n),         &
                                     dt_particle(n), rg(n,1), term_1_2(n) )

             CALL weil_stochastic_eq(particles(n)%rvar2, fs_int(n), e_int(n),  & 
                                     de_dy_int(n), de_dt, diss_int(n),         &
                                     dt_particle(n), rg(n,2), term_1_2(n) )

             CALL weil_stochastic_eq(particles(n)%rvar3, fs_int(n), e_int(n),  & 
                                     de_dz_int(n), de_dt, diss_int(n),         &
                                     dt_particle(n), rg(n,3), term_1_2(n) )

          ENDIF

          u_int(n) = u_int(n) + particles(n)%rvar1
          v_int(n) = v_int(n) + particles(n)%rvar2
          w_int(n) = w_int(n) + particles(n)%rvar3
!
!--       Store the SGS TKE of the current timelevel which is needed for
!--       for calculating the SGS particle velocities at the next timestep
          particles(n)%e_m = e_int(n)
       ENDDO

    ELSE
!
!--    If no SGS velocities are used, only the particle timestep has to
!--    be set
       dt_particle = dt_3d

    ENDIF
!
!-- Store the old age of the particle ( needed to prevent that a
!-- particle crosses several PEs during one timestep, and for the
!-- evaluation of the subgrid particle velocity fluctuations )
    particles(1:number_of_particles)%age_m = particles(1:number_of_particles)%age

    dens_ratio = particle_groups(particles(1:number_of_particles)%group)%density_ratio

    IF ( ANY( dens_ratio == 0.0_wp ) )  THEN
       DO  n = 1, number_of_particles

!
!--       Particle advection
          IF ( dens_ratio(n) == 0.0_wp )  THEN
!
!--          Pure passive transport (without particle inertia)
             particles(n)%x = xv(n) + u_int(n) * dt_particle(n)
             particles(n)%y = yv(n) + v_int(n) * dt_particle(n)
             particles(n)%z = zv(n) + w_int(n) * dt_particle(n)

             particles(n)%speed_x = u_int(n)
             particles(n)%speed_y = v_int(n)
             particles(n)%speed_z = w_int(n)

          ELSE
!
!--          Transport of particles with inertia
             particles(n)%x = particles(n)%x + particles(n)%speed_x * &
                                               dt_particle(n)
             particles(n)%y = particles(n)%y + particles(n)%speed_y * &
                                               dt_particle(n)
             particles(n)%z = particles(n)%z + particles(n)%speed_z * &
                                               dt_particle(n)

!
!--          Update of the particle velocity
             IF ( cloud_droplets )  THEN
!
!--             Terminal velocity is computed for vertical direction (Rogers et 
!--             al., 1993, J. Appl. Meteorol.)
                diameter = particles(n)%radius * 2000.0_wp !diameter in mm
                IF ( diameter <= d0_rog )  THEN
                   w_s = k_cap_rog * diameter * ( 1.0_wp - EXP( -k_low_rog * diameter ) )
                ELSE
                   w_s = a_rog - b_rog * EXP( -c_rog * diameter )
                ENDIF

!
!--             If selected, add random velocities following Soelch and Kaercher
!--             (2010, Q. J. R. Meteorol. Soc.)
                IF ( use_sgs_for_particles )  THEN
                   lagr_timescale = km(kp,jp,ip) / MAX( e(kp,jp,ip), 1.0E-20_wp )
                   RL             = EXP( -1.0_wp * dt_3d / lagr_timescale )
                   sigma          = SQRT( e(kp,jp,ip) )

                   rg1 = random_gauss( iran_part, 5.0_wp ) - 1.0_wp
                   rg2 = random_gauss( iran_part, 5.0_wp ) - 1.0_wp
                   rg3 = random_gauss( iran_part, 5.0_wp ) - 1.0_wp

                   particles(n)%rvar1 = RL * particles(n)%rvar1 +              &
                                        SQRT( 1.0_wp - RL**2 ) * sigma * rg1
                   particles(n)%rvar2 = RL * particles(n)%rvar2 +              &
                                        SQRT( 1.0_wp - RL**2 ) * sigma * rg2
                   particles(n)%rvar3 = RL * particles(n)%rvar3 +              &
                                        SQRT( 1.0_wp - RL**2 ) * sigma * rg3

                   particles(n)%speed_x = u_int(n) + particles(n)%rvar1
                   particles(n)%speed_y = v_int(n) + particles(n)%rvar2
                   particles(n)%speed_z = w_int(n) + particles(n)%rvar3 - w_s
                ELSE
                   particles(n)%speed_x = u_int(n)
                   particles(n)%speed_y = v_int(n)
                   particles(n)%speed_z = w_int(n) - w_s
                ENDIF

             ELSE

                IF ( use_sgs_for_particles )  THEN
                   exp_arg  = particle_groups(particles(n)%group)%exp_arg
                   exp_term = EXP( -exp_arg * dt_particle(n) )
                ELSE
                   exp_arg  = particle_groups(particles(n)%group)%exp_arg
                   exp_term = particle_groups(particles(n)%group)%exp_term
                ENDIF
                particles(n)%speed_x = particles(n)%speed_x * exp_term +         &
                                       u_int(n) * ( 1.0_wp - exp_term )
                particles(n)%speed_y = particles(n)%speed_y * exp_term +         &
                                       v_int(n) * ( 1.0_wp - exp_term )
                particles(n)%speed_z = particles(n)%speed_z * exp_term +         &
                                       ( w_int(n) - ( 1.0_wp - dens_ratio(n) ) * &
                                       g / exp_arg ) * ( 1.0_wp - exp_term )
             ENDIF

          ENDIF

       ENDDO
    
    ELSE

       DO  n = 1, number_of_particles

!--       Transport of particles with inertia
          particles(n)%x = xv(n) + particles(n)%speed_x * dt_particle(n)
          particles(n)%y = yv(n) + particles(n)%speed_y * dt_particle(n)
          particles(n)%z = zv(n) + particles(n)%speed_z * dt_particle(n)
!
!--       Update of the particle velocity
          IF ( cloud_droplets )  THEN
!
!--          Terminal velocity is computed for vertical direction (Rogers et al., 
!--          1993, J. Appl. Meteorol.)
             diameter = particles(n)%radius * 2000.0_wp !diameter in mm
             IF ( diameter <= d0_rog )  THEN
                w_s = k_cap_rog * diameter * ( 1.0_wp - EXP( -k_low_rog * diameter ) )
             ELSE
                w_s = a_rog - b_rog * EXP( -c_rog * diameter )
             ENDIF

!
!--          If selected, add random velocities following Soelch and Kaercher
!--          (2010, Q. J. R. Meteorol. Soc.)
             IF ( use_sgs_for_particles )  THEN
                 lagr_timescale = km(kp,jp,ip) / MAX( e(kp,jp,ip), 1.0E-20_wp )
                 RL             = EXP( -1.0_wp * dt_3d / lagr_timescale )
                 sigma          = SQRT( e(kp,jp,ip) )

                 rg1 = random_gauss( iran_part, 5.0_wp ) - 1.0_wp
                 rg2 = random_gauss( iran_part, 5.0_wp ) - 1.0_wp
                 rg3 = random_gauss( iran_part, 5.0_wp ) - 1.0_wp

                 particles(n)%rvar1 = RL * particles(n)%rvar1 +                &
                                      SQRT( 1.0_wp - RL**2 ) * sigma * rg1
                 particles(n)%rvar2 = RL * particles(n)%rvar2 +                &
                                      SQRT( 1.0_wp - RL**2 ) * sigma * rg2
                 particles(n)%rvar3 = RL * particles(n)%rvar3 +                &
                                      SQRT( 1.0_wp - RL**2 ) * sigma * rg3

                 particles(n)%speed_x = u_int(n) + particles(n)%rvar1
                 particles(n)%speed_y = v_int(n) + particles(n)%rvar2
                 particles(n)%speed_z = w_int(n) + particles(n)%rvar3 - w_s
             ELSE
                 particles(n)%speed_x = u_int(n)
                 particles(n)%speed_y = v_int(n)
                 particles(n)%speed_z = w_int(n) - w_s
             ENDIF

          ELSE

             IF ( use_sgs_for_particles )  THEN
                exp_arg  = particle_groups(particles(n)%group)%exp_arg
                exp_term = EXP( -exp_arg * dt_particle(n) )
             ELSE
                exp_arg  = particle_groups(particles(n)%group)%exp_arg
                exp_term = particle_groups(particles(n)%group)%exp_term
             ENDIF
             particles(n)%speed_x = particles(n)%speed_x * exp_term +             &
                                    u_int(n) * ( 1.0_wp - exp_term )
             particles(n)%speed_y = particles(n)%speed_y * exp_term +             &
                                    v_int(n) * ( 1.0_wp - exp_term )
             particles(n)%speed_z = particles(n)%speed_z * exp_term +             &
                                    ( w_int(n) - ( 1.0_wp - dens_ratio(n) ) * g / &
                                    exp_arg ) * ( 1.0_wp - exp_term )
          ENDIF

       ENDDO

    ENDIF

    DO  n = 1, number_of_particles
!
!--    Increment the particle age and the total time that the particle
!--    has advanced within the particle timestep procedure
       particles(n)%age    = particles(n)%age    + dt_particle(n)
       particles(n)%dt_sum = particles(n)%dt_sum + dt_particle(n)

!
!--    Check whether there is still a particle that has not yet completed 
!--    the total LES timestep
       IF ( ( dt_3d - particles(n)%dt_sum ) > 1E-8_wp )  THEN
          dt_3d_reached_l = .FALSE.
       ENDIF

    ENDDO

    CALL cpu_log( log_point_s(44), 'lpm_advec', 'pause' )


 END SUBROUTINE lpm_advec

! Description:
! ------------
!> Calculation of subgrid-scale particle speed using the stochastic model 
!> of Weil et al. (2004, JAS, 61, 2877-2887).
!------------------------------------------------------------------------------! 
 SUBROUTINE weil_stochastic_eq( v_sgs, fs_n, e_n, dedxi_n, dedt_n, diss_n,     &
                                dt_n, rg_n, fac )

    USE kinds

    USE particle_attributes,                                                   &
        ONLY:  c_0, sgs_wf_part

    IMPLICIT NONE

    REAL(wp) ::  a1      !< dummy argument
    REAL(wp) ::  dedt_n  !< time derivative of TKE at particle position 
    REAL(wp) ::  dedxi_n !< horizontal derivative of TKE at particle position
    REAL(wp) ::  diss_n  !< dissipation at particle position 
    REAL(wp) ::  dt_n    !< particle timestep
    REAL(wp) ::  e_n     !< TKE at particle position
    REAL(wp) ::  fac     !< flag to identify adjacent topography
    REAL(wp) ::  fs_n    !< weighting factor to prevent that subgrid-scale particle speed becomes too large
    REAL(wp) ::  sgs_w   !< constant (1/3)
    REAL(wp) ::  rg_n    !< random number
    REAL(wp) ::  term1   !< memory term
    REAL(wp) ::  term2   !< drift correction term
    REAL(wp) ::  term3   !< random term
    REAL(wp) ::  v_sgs   !< subgrid-scale velocity component 

!
!-- Please note, terms 1 and 2 (drift and memory term, respectively) are 
!-- multiplied by a flag to switch of both terms near topography. 
!-- This is necessary, as both terms may cause a subgrid-scale velocity build up 
!-- if particles are trapped in regions with very small TKE, e.g. in narrow street 
!-- canyons resolved by only a few grid points. Hence, term 1 and term 2 are 
!-- disabled if one of the adjacent grid points belongs to topography. 
!-- Moreover, in this case, the  previous subgrid-scale component is also set
!-- to zero.

    a1 = fs_n * c_0 * diss_n
!
!-- Memory term
    term1 = - a1 * v_sgs * dt_n / ( 4.0_wp * sgs_wf_part * e_n + 1E-20_wp )    &
                 * fac
!
!-- Drift correction term
    term2 = ( ( dedt_n * v_sgs / e_n ) + dedxi_n ) * 0.5_wp * dt_n              &
                 * fac
!
!-- Random term
    term3 = SQRT( MAX( a1, 1E-20 ) ) * ( rg_n - 1.0_wp ) * SQRT( dt_n )
!
!-- In cese one of the adjacent grid-boxes belongs to topograhy, the previous
!-- subgrid-scale velocity component is set to zero, in order to prevent a 
!-- velocity build-up. 

!-- This case, set also previous subgrid-scale component to zero. 
    v_sgs = v_sgs * fac + term1 + term2 + term3

 END SUBROUTINE weil_stochastic_eq
