# Supplementary material for: A semi-empirical model of the energy balance closure in the surface layer
Source: PLoS One. 2018 Dec 12;13(12):e0209022. doi: 10.1371/journal.pone.0209022 (PMC6291237; doi:10.1371/journal.pone.0209022)
Supplement: S1 Text — (ZIP) [file pone.0209022.s001.zip › S1 Source/lpm_pack_arrays.f90]

!> @file lpm_pack_arrays.f90
!------------------------------------------------------------------------------!
! This file is part of PALM.
!
! PALM is free software: you can redistribute it and/or modify it under the
! terms of the GNU General Public License as published by the Free Software
! Foundation, either version 3 of the License, or (at your option) any later
! version.
!
! PALM is distributed in the hope that it will be useful, but WITHOUT ANY
! WARRANTY; without even the implied warranty of MERCHANTABILITY or FITNESS FOR
! A PARTICULAR PURPOSE.  See the GNU General Public License for more details.
!
! You should have received a copy of the GNU General Public License along with
! PALM. If not, see <http://www.gnu.org/licenses/>.
!
! Copyright 1997-2016 Leibniz Universitaet Hannover
!------------------------------------------------------------------------------!
!
! Current revisions:
! ------------------
! 
! 
! Former revisions:
! -----------------
! $Id: lpm_pack_arrays.f90 2009 2016-08-30 15:07:36Z SadiqHuq $
!
! 2000 2016-08-20 18:09:15Z knoop
! Forced header and separation lines into 80 columns
!
! 1822 2016-04-07 07:49:42Z hoffmann
! Tails removed. Unused variables removed.
!
! 1685 2015-10-08 07:32:13Z raasch
! bugfix concerning vertical index calculation in case of ocean
!
! 1682 2015-10-07 23:56:08Z knoop
! Code annotations made doxygen readable 
! 
! 1359 2014-04-11 17:15:14Z hoffmann
! New particle structure integrated. 
! Kind definition added to all floating point numbers.
!
! 1320 2014-03-20 08:40:49Z raasch
! ONLY-attribute added to USE-statements,
! kind-parameters added to all INTEGER and REAL declaration statements,
! kinds are defined in new module kinds,
! comment fields (!:) to be used for variable explanations added to
! all variable declaration statements
!
! 1036 2012-10-22 13:43:42Z raasch
! code put under GPL (PALM 3.9)
!
! 849 2012-03-15 10:35:09Z raasch
! initial revision (former part of advec_particles)
!
!
! Description:
! ------------
!> Pack particle arrays, which means eliminate those elements marked for
!> deletion and move data with higher index values to these free indices.
!> Determine the new number of particles.
!------------------------------------------------------------------------------!
 MODULE lpm_pack_arrays_mod
 

    USE particle_attributes,                                                   &
        ONLY:  grid_particles, number_of_particles, offset_ocean_nzt,          &
               particles, particle_type, prt_count

    PRIVATE
    PUBLIC lpm_pack_all_arrays, lpm_pack_arrays

    INTERFACE lpm_pack_all_arrays
       MODULE PROCEDURE lpm_pack_all_arrays
    END INTERFACE lpm_pack_all_arrays

    INTERFACE lpm_pack_arrays
       MODULE PROCEDURE lpm_pack_arrays
    END INTERFACE lpm_pack_arrays

CONTAINS

!------------------------------------------------------------------------------!
! Description:
! ------------
!> @todo Missing subroutine description.
!------------------------------------------------------------------------------!
    SUBROUTINE lpm_pack_all_arrays

       USE cpulog,                                                             &
           ONLY:  cpu_log, log_point_s

       USE indices,                                                            &
           ONLY:  nxl, nxr, nys, nyn, nzb, nzt

       USE kinds

       IMPLICIT NONE

       INTEGER(iwp) ::  i !<
       INTEGER(iwp) ::  j !<
       INTEGER(iwp) ::  k !<

       CALL cpu_log( log_point_s(51), 'lpm_pack_all_arrays', 'start' )
       DO  i = nxl, nxr
          DO  j = nys, nyn
             DO  k = nzb+1, nzt
                number_of_particles = prt_count(k,j,i)
                IF ( number_of_particles <= 0 )  CYCLE
                particles => grid_particles(k,j,i)%particles(1:number_of_particles)
                CALL lpm_pack_and_sort(i,j,k)
                prt_count(k,j,i) = number_of_particles
             ENDDO
          ENDDO
       ENDDO
       CALL cpu_log( log_point_s(51), 'lpm_pack_all_arrays', 'stop' )
       RETURN

    END SUBROUTINE lpm_pack_all_arrays

!------------------------------------------------------------------------------!
! Description:
! ------------
!> @todo Missing subroutine description.
!------------------------------------------------------------------------------!
    SUBROUTINE lpm_pack_arrays

       USE kinds

       IMPLICIT NONE

       INTEGER(iwp) ::  n       !<
       INTEGER(iwp) ::  nn      !<
!
!--    Find out elements marked for deletion and move data from highest index
!--    values to these free indices
       nn = number_of_particles

       DO WHILE ( .NOT. particles(nn)%particle_mask )
          nn = nn-1
          IF ( nn == 0 )  EXIT
       ENDDO

       IF ( nn > 0 )  THEN
          DO  n = 1, number_of_particles
             IF ( .NOT. particles(n)%particle_mask )  THEN
                particles(n) = particles(nn)
                nn = nn - 1
                DO WHILE ( .NOT. particles(nn)%particle_mask )
                   nn = nn-1
                   IF ( n == nn )  EXIT
                ENDDO
             ENDIF
             IF ( n == nn )  EXIT
          ENDDO
       ENDIF

!
!--    The number of deleted particles has been determined in routines
!--    lpm_boundary_conds, lpm_droplet_collision, and lpm_exchange_horiz
       number_of_particles = nn

    END SUBROUTINE lpm_pack_arrays

!------------------------------------------------------------------------------!
! Description:
! ------------
!> @todo Missing subroutine description.
!------------------------------------------------------------------------------!
    SUBROUTINE lpm_pack_and_sort (ip,jp,kp)

      USE control_parameters,                                                  &
          ONLY: dz

      USE kinds

      USE grid_variables,                                                      &
          ONLY: ddx, ddy

      IMPLICIT NONE

      INTEGER(iwp), INTENT(IN) :: ip
      INTEGER(iwp), INTENT(IN) :: jp
      INTEGER(iwp), INTENT(IN) :: kp

      INTEGER(iwp)             :: i
      INTEGER(iwp)             :: is
      INTEGER(iwp)             :: j
      INTEGER(iwp)             :: k
      INTEGER(iwp)             :: n
      INTEGER(iwp)             :: nn
      INTEGER(iwp)             :: m
      INTEGER(iwp)             :: sort_index

      INTEGER(iwp), DIMENSION(0:7) :: sort_count

      TYPE(particle_type), DIMENSION(number_of_particles,0:7) :: sort_particles

       nn = 0
       sort_count = 0

       DO  n = 1, number_of_particles
          sort_index = 0

          IF ( particles(n)%particle_mask )  THEN
             nn = nn + 1
             i = particles(n)%x * ddx
             j = particles(n)%y * ddy
             k = ( particles(n)%z + 0.5_wp * dz ) / dz + offset_ocean_nzt
             IF ( i == ip )  sort_index = sort_index+4
             IF ( j == jp )  sort_index = sort_index+2
             IF ( k == kp )  sort_index = sort_index+1
             sort_count(sort_index) = sort_count(sort_index)+1
             m = sort_count(sort_index)
             sort_particles(m,sort_index) = particles(n)
             sort_particles(m,sort_index)%block_nr = sort_index
          ENDIF

       ENDDO

       nn = 0

       DO is = 0,7
          grid_particles(kp,jp,ip)%start_index(is) = nn + 1
          DO n = 1,sort_count(is)
             nn = nn+1
             particles(nn) = sort_particles(n,is)
          ENDDO
          grid_particles(kp,jp,ip)%end_index(is) = nn
       ENDDO

       number_of_particles = nn
       RETURN

    END SUBROUTINE lpm_pack_and_sort


 END module lpm_pack_arrays_mod
