# Supplementary material for: A semi-empirical model of the energy balance closure in the surface layer
Source: PLoS One. 2018 Dec 12;13(12):e0209022. doi: 10.1371/journal.pone.0209022 (PMC6291237; doi:10.1371/journal.pone.0209022)
Supplement: S1 Text — (ZIP) [file pone.0209022.s001.zip › S1 Source/Makefile]

#--------------------------------------------------------------------------------#
# This file is part of PALM.
#
# PALM is free software: you can redistribute it and/or modify it under the terms
# of the GNU General Public License as published by the Free Software Foundation,
# either version 3 of the License, or (at your option) any later version.
#
# PALM is distributed in the hope that it will be useful, but WITHOUT ANY
# WARRANTY; without even the implied warranty of MERCHANTABILITY or FITNESS FOR
# A PARTICULAR PURPOSE.  See the GNU General Public License for more details.
#
# You should have received a copy of the GNU General Public License along with
# PALM. If not, see <http://www.gnu.org/licenses/>.
#
# Copyright 1997-2015  Leibniz Universitaet Hannover
#--------------------------------------------------------------------------------#
#
# WARNING: don't write filenames with extension .f90 in this header!!!!
#
# Current revisions:
# ------------------
# Added vertical_nesting_mod.f90
# 
# Former revisions:
# -----------------
# $Id: Makefile 2009 2016-08-30 15:07:36Z SadiqHuq $
#
# 2007 2016-08-24 15:47:17Z kanani
# urban surface module added,
# cleaned up some lines (compiler flags/options), which were accidentally
# added in rev1938
# 
# 1998 2016-08-20 18:45:34Z knoop
# Bugfix: added netcdf_interface to dependency list for user_init_land_surface
#
# 1986 2016-08-10 14:07:17Z gronemeier
# POSIX-calls module added
# 
# 1972 2016-07-26 07:52:02Z maronga
# Removed some dependencies due to further modularization of land surface model
# 
# 1957 2016-07-07 10:43:48Z suehring
# flight module added
#
# 1946 2016-06-15 11:38:13Z suehring
# Bugfix dependency init_grid on advec_ws
#
# 1938 2016-06-13 15:26:05Z hellstea
# Some dependency errors corrected 
# 
# 1934 2016-06-13 09:46:57Z hellstea
# poismg renamed poismg_noopt, poismg_fast_mod renamed poismg_mod
# 
# 1914 2016-05-26 14:44:07Z witha
# Added wind_turbine_model_mod
#
# 1900 2016-05-04 15:27:53Z raasch
# pmc_general renamed pmc_general_mod
#
# 1871 2016-04-15 11:46:09Z hoffmann
# dependencies for package_parin corrected
#
# 1850 2016-04-08 13:29:27Z maronga
# Adapted for modularization of microphysics 
# Several files renamed --> _mod
# Bugfix for previous commit
#
# 1849 2016-04-08 11:33:18Z hoffmann
# Adapted for modularization of microphysics
#
# 1837 2016-04-07 18:21:57Z raasch
# further bug removed from r1835
#
# 1835 2016-04-07 16:31:50Z raasch
# bugfix: merge comments removed
#
# 1833 2016-04-07 14:23:03Z raasch
# spectrum renamed spectra_mod, depencies for spectra changed
# 
# 1826 2016-04-07 12:01:39Z maronga
# Renamed radiation_model to radiation_model_mod.
# Renamed plant_canopy_model to plant_canopy_model_mod.
# 
# 1822 2016-04-07 07:49:42Z hoffmann
# Tails removed. lpm_release_set removed. calc_precipitation, impact_of_latent_heat
# removed. 
#
# 1817 2016-04-06 15:44:20Z maronga
# Renamed land_surface_model to land_surface_model_mod.
# 
# 1808 2016-04-05 19:44:00Z raasch
# -local_flush, -local_getenv
#
# 1797 2016-03-21 16:50:28Z raasch
# dependcy for check_for_restart updated
#
# 1791 2016-03-11 10:41:25Z raasch
# dependencies of header changed
#
# 1786 2016-03-08 05:49:27Z raasch
# rename calc_spectra to spectrum + modularization of spectrum
#
# 2016-03-06 18:36:17Z raasch
# name change of netcdf routines and respective dependencies
#
# 1779 2016-03-03 08:01:28Z raasch
# dependencies changed for init_peprid
#
# 1766 2016-02-29 08:37:15Z raasch
# update dependency for swap_timelevel
#
# 1764 2016-02-28 12:45:19Z raasch
# several updates of dependencies
#
# 1762 2016-02-25 12:31:13Z hellstea
# +pmc_interface, +pmc routines 
#
# 1747 2016-02-08 12:25:53Z raasch
# dependencies for routine palm updated
#
# 1691 2015-10-26 16:17:44Z maronga
# Replaced prandtl_fluxes with surface_layer_fluxes. Added radiation_model to 
# prognostic_equations
# 
# 1585 2015-04-30 07:05:52Z maronga
# Added user_init_radiation.f90
# 
# 1575 2015-03-27 09:56:27Z raasch
# +poismg_fast
#
# 1551 2015-03-03 14:18:16Z maronga
# Bugfix: further adjustments for the land surface model and radiation model
# 
# 1517 2015-01-07 19:12:25Z hoffmann
# advec_s_bc added to prognostic_equations
#
# 1500 2014-12-03 17:42:41Z maronga
# Bugfix: missing adjustments for land surface model and radiation model
# 
# 1496 2014-12-02 17:25:50Z maronga
# Added land surface model and radiation model files: land_surface_model, 
# radiation_model, user_init_land_surface
# 
# 1484 2014-10-21 10:53:05Z kanani
# plant_canopy_model-dependency added for check_parameters, header, init_3d_model,
# package_parin, read_var_list, user_init_plant_canopy, write_var_list
# 
# 1444 2014-08-02 20:10:32Z letzel
# bugfix: cpulog added to lpm_advec
# 
# 1404 2014-05-14 09:01:39Z keck
# bugfix: dependencies added for progress_bar
#
# 1402 2014-05-09 14:25:13Z raasch
# progress_bar added
# 
# 1400 2014-05-09 14:03:54Z knoop
# Added new module random_generator_parallel
# 
# 1380 2014-04-28 12:40:45Z heinze
# bugfix: mod_particle_attributes  added to check_open
# nudging added to time_integration 
#
# 1374 2014-04-25 12:55:07Z raasch
# bugfix: missing dependency added for check_open
#
# 1365 2014-04-22 15:03:56Z boeske
# Added new module calc_mean_profile, previously in module buoyancy,
# removed buoyancy dependency from nudging
# 
# 1363 2014-04-17 12:28:49Z keck
# bugfix: cpulog added to lpm_pack_arrays
#
# 1361 2014-04-16 15:17:48Z hoffmann
# cpulog added to microphysics
# 
# 1359 2014-04-11 17:15:14Z hoffmann
# mod_particle_attributes added, lpm_sort_arrays removed, 
# lpm_extend_particle_array removed
#
# 1336 2014-03-25 15:07:20Z raasch
# -write_compressed
#
# 2014-03-20 16:38:49Z raasch
# cpulog-dependency added for disturb_heatflux
#
# 1320 2014-03-20 08:40:49Z raasch
# +mod_kinds in dependency list
#
# 1318 2014-03-17 13:35:16Z raasch
# +cpulog, dependencies for cpulog added
# -cpu_log, cpu_statistics
#
# 1311 2014-03-14 12:13:39Z heinze
# bugfix: buoyancy dependency added to nudging
#
# 1306 2014-03-13 14:30:59Z raasch
# +mod_kinds
#
# 1241 2013-10-30 11:36:58Z heinze
# +nudging, ls_forcing
#
# 1212 2013-08-15 08:46:27Z raasch
# +tridia_solver, -poisfft_hybrid
#
# 1210 2013-08-14 10:58:20Z raasch
# object file list replaced by one line statement
#
# 1128 2013-04-12 06:19:32Z raasch
# dependencies for time_integration modified
#
# 1111 2013-03-08 23:54:10Z raasch
# dependencies removed from init_pegrid
# bugfix: dependency added for cuda_fft_interfaces
#
# 1106 2013-03-04 05:31:38Z raasch
# +cuda_fft_interfaces
#
# 1053 2012-11-13 17:11:03Z hoffmann
# +microphysics for two-moment cloud physics
#
# 1036 2012-10-22 13:43:42Z raasch
# code put under GPL (PALM 3.9)
#
# 1001 2012-09-13 14:08:46Z raasch
# -asselin_filter, advec_s|u|v|w_ups, spline_x|y|z
#
# 872 2012-03-29 15:57:54Z franke
# lpm depends on modules
#
# 849 2012-03-15 10:35:09Z raasch
# +lpm_advec, lpm_data_output_particles, lpm_droplet_collision,
# lpm_droplet_condensation,
# lpm_exchange_horiz, lpm_extend_particle_array, lpm_extend_tails,
# lpm_extend_tail_array, lpm_init_sgs_tke, lpm_pack_arrays,
# lpm_read_restart_file, lpm_release_set, lpm_sort_arrays,
# lpm_write_exchange_statistics, lpm_write_restart_file
# advec_particles renamed lpm,
# init_particles renamed lpm_init,
# user_advec_particles renamed user_lpm_advec,
# particle_boundary_conds renamed lpm_boundary_conds,
# set_particle_attributes renamed lpm_set_attributes
# user_init_particles renamed user_lpm_init,
# user_particle_attributes renamed user_lpm_set_attributes
#
# 828 2012-02-21 12:00:36Z raasch
# init_particles depends on lpm_collision_kernels
#
# 825 2012-02-19 03:03:44Z raasch
# wang_kernel renamed lpm_collision_kernels
#
# 790 2011-11-29 03:11:20Z raasch
# +wang_kernel
#
# 667 2010-12-23 12:06:00Z suehring/gryschka
# +advec_ws
#
# 421 2010-01-25 15:50:10Z raasch
# comment line for simple install method added, which will be replaced
# by an include command for preprocessor and compiler options when the simple
# install process is used instead of mbuild/mrun,
# +set_particle_attributes, set_slicer_attributes_dvrp
# +subsidence
#
# 410 2009-12-04 17:05:40Z letzel
# +data_output_mask, init_masks, user_data_output_mask
#
# 217 2008-12-09 18:00:48Z letzel
# former file user_interface split into one file per subroutine
# +init_coupling, message
#
# 151 2008-03-07 13:42:18Z raasch
# +plant_canopy_model, inflow_turbulence
# +surface_coupler
#
# 96 2007-06-04 08:07:41Z raasch
# +eqn_state_seawater, init_ocean
#
# 82 2007-04-16 15:40:52Z raasch
# +local_flush
#
# 58 2007-03-09 14:27:38Z raasch
# default suffixes removed from the suffix list to avoid calling of m2c in
# case of .mod files
# +wall_fluxes, +particle_boundary_conds
#
# RCS Log replace by Id keyword, revision history cleaned up
#
# Revision 1.13  2006/08/04 14:45:31  raasch
# +data_output_ptseries
#
# Revision 1.1  2002/06/11 13:42:20  raasch
# Initial revision
#
#
# Description:
# ------------
# Makefile for the parallelized LES model (PALM) to be used by the
# shellscript "mrun"
#------------------------------------------------------------------------------!

PROG =  palm

SOURCES = advec_s_bc.f90 advec_s_pw.f90 advec_s_up.f90 advec_ws.f90 \
	advec_u_pw.f90 advec_u_up.f90 advec_v_pw.f90 advec_v_up.f90 \
	advec_w_pw.f90 advec_w_up.f90 average_3d_data.f90 boundary_conds.f90 \
	buoyancy.f90 calc_liquid_water_content.f90 calc_mean_profile.f90 \
	calc_radiation.f90 \
	check_for_restart.f90 check_open.f90 check_parameters.f90 \
	close_file.f90 compute_vpt.f90 coriolis.f90 cpulog_mod.f90 \
	cuda_fft_interfaces_mod.f90 data_log.f90 data_output_dvrp.f90 \
	data_output_mask.f90 data_output_profiles.f90 \
	data_output_ptseries.f90 data_output_spectra.f90 data_output_flight.f90\
	data_output_tseries.f90 data_output_2d.f90 data_output_3d.f90 \
	diffusion_e.f90 diffusion_s.f90 diffusion_u.f90 diffusion_v.f90 \
	diffusion_w.f90 diffusivities.f90 disturb_field.f90 \
	disturb_heatflux.f90 eqn_state_seawater.f90 exchange_horiz.f90 \
	exchange_horiz_2d.f90 fft_xy_mod.f90 flow_statistics.f90 \
	global_min_max.f90 header.f90 \
	inflow_turbulence.f90 init_1d_model.f90 init_3d_model.f90 \
	init_advec.f90 init_cloud_physics.f90 init_coupling.f90 init_dvrp.f90 \
	init_grid.f90 init_masks.f90 init_ocean.f90 \
	init_pegrid.f90 init_pt_anomaly.f90 init_rankine.f90 init_slope.f90 \
	interaction_droplets_ptq.f90 land_surface_model_mod.f90 \
	local_stop.f90 local_system.f90 local_tremain.f90 \
	local_tremain_ini.f90 lpm.f90 lpm_advec.f90 lpm_boundary_conds.f90 \
	lpm_calc_liquid_water_content.f90 lpm_collision_kernels.f90 \
	lpm_data_output_particles.f90 lpm_droplet_collision.f90 \
	lpm_droplet_condensation.f90 lpm_exchange_horiz.f90 \
	lpm_init.f90 lpm_init_sgs_tke.f90 \
	lpm_pack_arrays.f90 lpm_read_restart_file.f90 \
	lpm_set_attributes.f90 \
	lpm_write_exchange_statistics.f90 lpm_write_restart_file.f90 \
	ls_forcing_mod.f90 message.f90 microphysics_mod.f90 modules.f90 mod_kinds.f90 \
	mod_particle_attributes.f90 netcdf_interface_mod.f90 nudging_mod.f90 \
	package_parin.f90 palm.f90 parin.f90 plant_canopy_model_mod.f90 pmc_interface_mod.f90 \
	pmc_child_mod.f90 pmc_general_mod.f90 pmc_handle_communicator_mod.f90 \
	pmc_mpi_wrapper_mod.f90 pmc_parent_mod.f90 poisfft_mod.f90 poismg_mod.f90 \
	poismg_noopt.f90 posix_calls_from_fortran.f90 pres.f90 print_1d.f90 production_e.f90 \
	prognostic_equations.f90 progress_bar_mod.f90 radiation_model_mod.f90 \
	random_function_mod.f90 random_gauss.f90 random_generator_parallel_mod.f90 \
	read_3d_binary.f90 read_var_list.f90 run_control.f90 \
	set_slicer_attributes_dvrp.f90 singleton_mod.f90 sor.f90 spectra_mod.f90 \
	subsidence_mod.f90 sum_up_3d_data.f90 \
	surface_coupler.f90 surface_layer_fluxes_mod.f90 swap_timelevel.f90 temperton_fft_mod.f90 \
	time_integration.f90 time_to_string.f90 timestep.f90 \
	timestep_scheme_steering.f90 transpose.f90 tridia_solver_mod.f90 \
	urban_surface_mod.f90 \
	user_3d_data_averaging.f90 \
	user_actions.f90 user_additional_routines.f90 \
	user_check_data_output.f90 user_check_data_output_pr.f90 \
	user_check_parameters.f90 user_data_output_2d.f90 \
	user_data_output_3d.f90 user_data_output_dvrp.f90 \
	user_data_output_mask.f90 user_define_netcdf_grid.f90 \
	user_dvrp_coltab.f90 user_header.f90 user_init.f90 \
	user_init_3d_model.f90 user_init_flight.f90 user_init_grid.f90 user_init_land_surface.f90 \
	user_init_plant_canopy.f90 user_init_radiation.f90 user_flight.f90\
	user_init_urban_surface.f90 \
	user_last_actions.f90 user_lpm_advec.f90 \
	user_lpm_init.f90 user_lpm_set_attributes.f90 user_module.f90 \
	user_parin.f90 user_read_restart_data.f90 \
	user_spectra.f90 user_statistics.f90 vertical_nesting_mod.f90 \
	virtual_flight_mod.f90 wall_fluxes.f90 wind_turbine_model_mod.f90 \
	write_3d_binary.f90 write_var_list.f90


OBJS=$(SOURCES:.f90=.o)

CC = cc
CFLAGS = -O

F90 =
COPT =
F90FLAGS =
LDFLAGS =

# The following line is needed for palm_simple_install, don't remove it!
#to_be_replaced_by_include

.SUFFIXES:
.SUFFIXES: .o .f90


all: $(PROG)

$(PROG): $(OBJS)
	$(F90) -o $(PROG) $(OBJS) $(LDFLAGS)

clean:
	rm -f $(PROG) $(OBJS) *.mod *.i *.lst

.f90.o:
	$(F90) $(F90FLAGS) $(COPT) -c $<


advec_s_bc.o: modules.o cpulog_mod.o mod_kinds.o
advec_s_pw.o: modules.o mod_kinds.o
advec_s_up.o: modules.o mod_kinds.o
advec_u_pw.o: modules.o mod_kinds.o
advec_u_up.o: modules.o mod_kinds.o
advec_v_pw.o: modules.o mod_kinds.o
advec_v_up.o: modules.o mod_kinds.o
advec_ws.o: modules.o mod_kinds.o
advec_w_pw.o: modules.o mod_kinds.o
advec_w_up.o: modules.o mod_kinds.o
average_3d_data.o: modules.o cpulog_mod.o mod_kinds.o land_surface_model_mod.o \
	radiation_model_mod.o urban_surface_mod.o
boundary_conds.o: modules.o mod_kinds.o pmc_interface_mod.o
buoyancy.o: modules.o mod_kinds.o
calc_mean_profile.o: modules.o mod_kinds.o
calc_liquid_water_content.o: modules.o mod_kinds.o
calc_radiation.o: modules.o mod_kinds.o
check_for_restart.o: modules.o mod_kinds.o pmc_interface_mod.o
check_open.o: modules.o mod_kinds.o mod_particle_attributes.o \
	netcdf_interface_mod.o posix_calls_from_fortran.o
check_parameters.o: modules.o mod_kinds.o land_surface_model_mod.o \
	netcdf_interface_mod.o plant_canopy_model_mod.o pmc_interface_mod.o radiation_model_mod.o \
	spectra_mod.o subsidence_mod.o microphysics_mod.o wind_turbine_model_mod.o \
	urban_surface_mod.o
close_file.o: modules.o mod_kinds.o netcdf_interface_mod.o
compute_vpt.o: modules.o mod_kinds.o
coriolis.o: modules.o mod_kinds.o
cpulog_mod.o: modules.o mod_kinds.o
cpu_statistics.o: modules.o mod_kinds.o
cuda_fft_interfaces_mod.o: cuda_fft_interfaces_mod.f90 modules.o mod_kinds.o
data_log.o: modules.o mod_kinds.o
data_output_dvrp.o: modules.o cpulog_mod.o mod_kinds.o
data_output_mask.o: modules.o cpulog_mod.o mod_kinds.o mod_particle_attributes.o \
   netcdf_interface_mod.o
data_output_profiles.o: modules.o cpulog_mod.o mod_kinds.o netcdf_interface_mod.o
data_output_ptseries.o: modules.o cpulog_mod.o mod_kinds.o \
   netcdf_interface_mod.o mod_particle_attributes.o
data_output_spectra.o: modules.o cpulog_mod.o mod_kinds.o netcdf_interface_mod.o \
   spectra_mod.o
data_output_tseries.o: modules.o cpulog_mod.o mod_kinds.o netcdf_interface_mod.o
data_output_flight.o: modules.o cpulog_mod.o mod_kinds.o netcdf_interface_mod.o virtual_flight_mod.o
data_output_2d.o: modules.o cpulog_mod.o mod_kinds.o mod_particle_attributes.o \
   netcdf_interface_mod.o land_surface_model_mod.o radiation_model_mod.o \
   urban_surface_mod.o
data_output_3d.o: modules.o cpulog_mod.o mod_kinds.o mod_particle_attributes.o \
   netcdf_interface_mod.o land_surface_model_mod.o urban_surface_mod.o
diffusion_e.o: modules.o mod_kinds.o microphysics_mod.o \
   mod_particle_attributes.o
diffusion_s.o: modules.o mod_kinds.o
diffusion_u.o: modules.o mod_kinds.o wall_fluxes.o
diffusion_v.o: modules.o mod_kinds.o wall_fluxes.o
diffusion_w.o: modules.o mod_kinds.o wall_fluxes.o
diffusivities.o: modules.o mod_kinds.o
disturb_field.o: modules.o cpulog_mod.o mod_kinds.o random_function_mod.o \
                 random_generator_parallel_mod.o
disturb_heatflux.o: modules.o cpulog_mod.o mod_kinds.o
eqn_state_seawater.o: modules.o mod_kinds.o
exchange_horiz.o: modules.o cpulog_mod.o mod_kinds.o
exchange_horiz_2d.o: modules.o cpulog_mod.o mod_kinds.o pmc_interface_mod.o
fft_xy_mod.o: cuda_fft_interfaces_mod.o modules.o mod_kinds.o singleton_mod.o temperton_fft_mod.o
flow_statistics.o: modules.o cpulog_mod.o mod_kinds.o land_surface_model_mod.o \
   netcdf_interface_mod.o radiation_model_mod.o vertical_nesting_mod.o
global_min_max.o: modules.o mod_kinds.o
header.o: modules.o cpulog_mod.o mod_kinds.o netcdf_interface_mod.o land_surface_model_mod.o\
   microphysics_mod.o plant_canopy_model_mod.o pmc_handle_communicator_mod.o pmc_interface_mod.o \
   radiation_model_mod.o spectra_mod.o subsidence_mod.o virtual_flight_mod.o
inflow_turbulence.o: modules.o cpulog_mod.o mod_kinds.o
init_1d_model.o: modules.o mod_kinds.o
init_3d_model.o: modules.o mod_kinds.o advec_ws.o cpulog_mod.o land_surface_model_mod.o \
   lpm_init.o ls_forcing_mod.o netcdf_interface_mod.o plant_canopy_model_mod.o \
   radiation_model_mod.o random_function_mod.o random_generator_parallel_mod.o \
   surface_layer_fluxes_mod.o microphysics_mod.o mod_particle_attributes.o \
   urban_surface_mod.o virtual_flight_mod.o wind_turbine_model_mod.o 
init_advec.o: modules.o mod_kinds.o
init_cloud_physics.o: modules.o mod_kinds.o
init_coupling.o: modules.o mod_kinds.o vertical_nesting_mod.o
init_dvrp.o: modules.o mod_kinds.o
init_grid.o: modules.o mod_kinds.o advec_ws.o vertical_nesting_mod.o
init_masks.o: modules.o mod_kinds.o netcdf_interface_mod.o
init_ocean.o: modules.o eqn_state_seawater.o mod_kinds.o
init_pegrid.o: modules.o mod_kinds.o spectra_mod.o pmc_interface_mod.o vertical_nesting_mod.o
init_pt_anomaly.o: modules.o mod_kinds.o
init_rankine.o: modules.o mod_kinds.o
init_slope.o: modules.o mod_kinds.o
interaction_droplets_ptq.o: modules.o mod_kinds.o
land_surface_model_mod.o: modules.o mod_kinds.o radiation_model_mod.o
local_stop.o: modules.o mod_kinds.o pmc_interface_mod.o
local_tremain.o: modules.o cpulog_mod.o mod_kinds.o
local_tremain_ini.o: modules.o cpulog_mod.o mod_kinds.o
lpm.o: modules.o cpulog_mod.o lpm_exchange_horiz.o lpm_init.o lpm_pack_arrays.o \
	mod_kinds.o mod_particle_attributes.o
lpm_advec.o: modules.o cpulog_mod.o mod_kinds.o mod_particle_attributes.o
lpm_boundary_conds.o: modules.o cpulog_mod.o mod_kinds.o mod_particle_attributes.o
lpm_calc_liquid_water_content.o: modules.o cpulog_mod.o mod_kinds.o \
	mod_particle_attributes.o
lpm_collision_kernels.o: modules.o cpulog_mod.o user_module.o mod_kinds.o \
	mod_particle_attributes.o
lpm_data_output_particles.o: modules.o cpulog_mod.o mod_kinds.o \
	mod_particle_attributes.o netcdf_interface_mod.o
lpm_droplet_collision.o: modules.o cpulog_mod.o lpm_collision_kernels.o \
	mod_kinds.o mod_particle_attributes.o
lpm_droplet_condensation.o: modules.o cpulog_mod.o lpm_collision_kernels.o \
	mod_kinds.o mod_particle_attributes.o
lpm_exchange_horiz.o: modules.o cpulog_mod.o lpm_pack_arrays.o mod_kinds.o \
	mod_particle_attributes.o netcdf_interface_mod.o
lpm_init.o: modules.o lpm_collision_kernels.o mod_kinds.o \
	netcdf_interface_mod.o random_function_mod.o mod_particle_attributes.o \
	lpm_exchange_horiz.o lpm_pack_arrays.o random_generator_parallel_mod.o
lpm_init_sgs_tke.o: modules.o mod_kinds.o mod_particle_attributes.o
lpm_pack_arrays.o: modules.o cpulog_mod.o mod_kinds.o mod_particle_attributes.o
lpm_read_restart_file.o: modules.o mod_kinds.o mod_particle_attributes.o \
	lpm_pack_arrays.o
lpm_set_attributes.o: modules.o cpulog_mod.o mod_kinds.o mod_particle_attributes.o
lpm_write_exchange_statistics.o: modules.o mod_kinds.o mod_particle_attributes.o
lpm_write_restart_file.o: modules.o mod_kinds.o mod_particle_attributes.o
ls_forcing_mod.o: modules.o cpulog_mod.o mod_kinds.o
message.o: modules.o mod_kinds.o pmc_interface_mod.o
microphysics_mod.o: modules.o cpulog_mod.o mod_kinds.o
modules.o: modules.f90 mod_kinds.o
mod_kinds.o: mod_kinds.f90
mod_particle_attributes.o: mod_particle_attributes.f90 mod_kinds.o
netcdf_interface_mod.o: netcdf_interface_mod.f90 modules.o mod_kinds.o \
   land_surface_model_mod.o radiation_model_mod.o spectra_mod.o urban_surface_mod.o
nudging_mod.o: modules.o cpulog_mod.o mod_kinds.o
package_parin.o: modules.o mod_kinds.o mod_particle_attributes.o
palm.o: modules.o cpulog_mod.o land_surface_model_mod.o ls_forcing_mod.o mod_kinds.o nudging_mod.o\
	pmc_interface_mod.o surface_layer_fluxes_mod.o
parin.o: modules.o cpulog_mod.o land_surface_model_mod.o mod_kinds.o netcdf_interface_mod.o \
   plant_canopy_model_mod.o pmc_interface_mod.o progress_bar_mod.o spectra_mod.o \
   radiation_model_mod.o microphysics_mod.o virtual_flight_mod.o wind_turbine_model_mod.o
plant_canopy_model_mod.o: modules.o mod_kinds.o
pmc_interface_mod.o: modules.o mod_kinds.o pmc_child_mod.o pmc_general_mod.o \
	pmc_handle_communicator_mod.o pmc_mpi_wrapper_mod.o pmc_parent_mod.o
pmc_child_mod.o: mod_kinds.o pmc_general_mod.o pmc_handle_communicator_mod.o \
   pmc_mpi_wrapper_mod.o
pmc_general_mod.o: mod_kinds.o
pmc_handle_communicator_mod.o: modules.o mod_kinds.o pmc_general_mod.o
pmc_mpi_wrapper_mod.o: pmc_handle_communicator_mod.o
pmc_parent_mod.o: pmc_general_mod.o pmc_handle_communicator_mod.o pmc_mpi_wrapper_mod.o
poisfft_mod.o: modules.o cpulog_mod.o fft_xy_mod.o mod_kinds.o tridia_solver_mod.o
poismg_mod.o: modules.o cpulog_mod.o mod_kinds.o
poismg_noopt.o: modules.o cpulog_mod.o mod_kinds.o
posix_calls_from_fortran.o: posix_calls_from_fortran.f90
pres.o: modules.o cpulog_mod.o mod_kinds.o poisfft_mod.o poismg_mod.o pmc_interface_mod.o
print_1d.o: modules.o cpulog_mod.o mod_kinds.o
production_e.o: modules.o mod_kinds.o wall_fluxes.o
prognostic_equations.o: modules.o advec_s_pw.o advec_s_up.o advec_s_bc.o advec_u_pw.o \
	advec_u_up.o advec_v_pw.o advec_v_up.o advec_w_pw.o advec_w_up.o \
	advec_ws.o buoyancy.o calc_radiation.o coriolis.o \
	cpulog_mod.o diffusion_e.o diffusion_s.o diffusion_u.o diffusion_v.o diffusion_w.o \
	eqn_state_seawater.o mod_kinds.o microphysics_mod.o \
	nudging_mod.o plant_canopy_model_mod.o production_e.o radiation_model_mod.o \
	subsidence_mod.o urban_surface_mod.o user_actions.o wind_turbine_model_mod.o
progress_bar_mod.o: modules.o mod_kinds.o
radiation_model_mod.o : modules.o mod_particle_attributes.o microphysics_mod.o
random_function_mod.o: mod_kinds.o
random_gauss.o: mod_kinds.o random_function_mod.o random_generator_parallel_mod.o
random_generator_parallel_mod.o: mod_kinds.o
read_3d_binary.o: modules.o cpulog_mod.o mod_kinds.o \
   land_surface_model_mod.o radiation_model_mod.o random_function_mod.o random_generator_parallel_mod.o \
   spectra_mod.o
read_var_list.o: modules.o mod_kinds.o netcdf_interface_mod.o plant_canopy_model_mod.o \
   spectra_mod.o microphysics_mod.o urban_surface_mod.o virtual_flight_mod.o
run_control.o: modules.o cpulog_mod.o mod_kinds.o
set_slicer_attributes_dvrp.o: modules.o mod_kinds.o
singleton_mod.o: mod_kinds.o singleton_mod.f90
sor.o: modules.o mod_kinds.o
spectra_mod.o: spectra_mod.f90 modules.o mod_kinds.o cpulog_mod.o fft_xy_mod.o
subsidence_mod.o: modules.o mod_kinds.o
sum_up_3d_data.o: modules.o cpulog_mod.o mod_kinds.o land_surface_model_mod.o \
                  radiation_model_mod.o urban_surface_mod.o
surface_coupler.o: modules.o cpulog_mod.o mod_kinds.o
surface_layer_fluxes_mod.o: modules.o mod_kinds.o land_surface_model_mod.o \
	urban_surface_mod.o
swap_timelevel.o: modules.o cpulog_mod.o mod_kinds.o land_surface_model_mod.o \
   pmc_interface_mod.o urban_surface_mod.o
temperton_fft_mod.o: modules.o mod_kinds.o
time_integration.o: modules.o advec_ws.o buoyancy.o calc_mean_profile.o \
	cpulog_mod.o data_output_flight.o interaction_droplets_ptq.o land_surface_model_mod.o \
	ls_forcing_mod.o mod_kinds.o nudging_mod.o pmc_interface_mod.o production_e.o \
	prognostic_equations.o progress_bar_mod.o radiation_model_mod.o \
	spectra_mod.o user_actions.o surface_layer_fluxes_mod.o microphysics_mod.o \
	urban_surface_mod.o virtual_flight_mod.o wind_turbine_model_mod.o vertical_nesting_mod.o
time_to_string.o: mod_kinds.o
timestep.o: modules.o cpulog_mod.o mod_kinds.o microphysics_mod.o vertical_nesting_mod.o
timestep_scheme_steering.o: modules.o mod_kinds.o
transpose.o: modules.o cpulog_mod.o mod_kinds.o
tridia_solver_mod.o: modules.o mod_kinds.o
urban_surface_mod.o: modules.o mod_kinds.o radiation_model_mod.o plant_canopy_model_mod.o
user_3d_data_averaging.o: modules.o mod_kinds.o user_module.o
user_actions.o: modules.o cpulog_mod.o mod_kinds.o user_module.o
user_additional_routines.o: modules.o mod_kinds.o user_module.o
user_check_data_output.o: modules.o mod_kinds.o user_module.o
user_check_data_output_pr.o: modules.o mod_kinds.o user_module.o \
   netcdf_interface_mod.o
user_check_parameters.o: modules.o mod_kinds.o user_module.o
user_data_output_2d.o: modules.o mod_kinds.o user_module.o
user_data_output_3d.o: modules.o mod_kinds.o user_module.o
user_data_output_mask.o: modules.o mod_kinds.o user_module.o
user_data_output_dvrp.o: modules.o mod_kinds.o user_module.o
user_define_netcdf_grid.o: modules.o mod_kinds.o user_module.o
user_dvrp_coltab.o: modules.o mod_kinds.o user_module.o
user_flight.o: modules.o mod_kinds.o user_module.o
user_header.o: modules.o mod_kinds.o user_module.o
user_init.o: modules.o mod_kinds.o netcdf_interface_mod.o user_module.o
user_init_3d_model.o: modules.o mod_kinds.o user_module.o
user_init_flight.o: modules.o mod_kinds.o netcdf_interface_mod.o user_module.o
user_init_grid.o: modules.o mod_kinds.o user_module.o
user_init_land_surface.o: modules.o mod_kinds.o user_module.o land_surface_model_mod.o netcdf_interface_mod.o
user_init_plant_canopy.o: modules.o mod_kinds.o user_module.o plant_canopy_model_mod.o
user_init_radiation.o: modules.o mod_kinds.o user_module.o radiation_model_mod.o
user_init_urban_surface.o: modules.o mod_kinds.o user_module.o urban_surface_mod.o
user_last_actions.o: modules.o mod_kinds.o user_module.o
user_lpm_advec.o: modules.o mod_kinds.o user_module.o
user_lpm_init.o: modules.o mod_kinds.o user_module.o
user_lpm_set_attributes.o: modules.o mod_kinds.o user_module.o
user_module.o: mod_kinds.o user_module.f90
user_parin.o: modules.o mod_kinds.o user_module.o
user_read_restart_data.o: modules.o mod_kinds.o user_module.o
user_spectra.o: modules.o mod_kinds.o spectra_mod.o user_module.o
user_statistics.o: modules.o mod_kinds.o netcdf_interface_mod.o user_module.o
vertical_nesting_mod.o: modules.o mod_kinds.o
virtual_flight_mod.o: modules.o cpulog_mod.o mod_kinds.o netcdf_interface_mod.o user_init_flight.o user_flight.o
wall_fluxes.o: modules.o mod_kinds.o
wind_turbine_model_mod.o: modules.o cpulog_mod.o mod_kinds.o
write_3d_binary.o: modules.o cpulog_mod.o mod_kinds.o \
	radiation_model_mod.o random_function_mod.o random_generator_parallel_mod.o \
	spectra_mod.o
write_var_list.o: modules.o mod_kinds.o netcdf_interface_mod.o plant_canopy_model_mod.o\
   spectra_mod.o microphysics_mod.o urban_surface_mod.o virtual_flight_mod.o
