# Supplementary material for: A semi-empirical model of the energy balance closure in the surface layer
Source: PLoS One. 2018 Dec 12;13(12):e0209022. doi: 10.1371/journal.pone.0209022 (PMC6291237; doi:10.1371/journal.pone.0209022)
Supplement: S1 Text — (ZIP) [file pone.0209022.s001.zip › S1 Source/microphysics_mod.f90]

!> @file microphysics_mod.f90
!------------------------------------------------------------------------------!
! This file is part of PALM.
!
! PALM is free software: you can redistribute it and/or modify it under the
! terms of the GNU General Public License as published by the Free Software
! Foundation, either version 3 of the License, or (at your option) any later
! version.
!
! PALM is distributed in the hope that it will be useful, but WITHOUT ANY
! WARRANTY; without even the implied warranty of MERCHANTABILITY or FITNESS FOR
! A PARTICULAR PURPOSE.  See the GNU General Public License for more details.
!
! You should have received a copy of the GNU General Public License along with
! PALM. If not, see <http://www.gnu.org/licenses/>.
!
! Copyright 1997-2016 Leibniz Universitaet Hannover
!------------------------------------------------------------------------------!
!
! Current revisions:
! ------------------
! 
! 
! Former revisions:
! -----------------
! $Id: microphysics_mod.f90 2009 2016-08-30 15:07:36Z SadiqHuq $
!
! 2000 2016-08-20 18:09:15Z knoop
! Forced header and separation lines into 80 columns
! 
! 1850 2016-04-08 13:29:27Z maronga
! Module renamed
! Adapted for modularization of microphysics.
!
! 1845 2016-04-08 08:29:13Z raasch
! nzb_2d replaced by nzb_s_inner, Kessler precipitation is stored at surface
! point (instead of one point above surface)
!
! 1831 2016-04-07 13:15:51Z hoffmann
! turbulence renamed collision_turbulence,
! drizzle renamed cloud_water_sedimentation. cloud_water_sedimentation also
! avaialble for microphysics_kessler.
!
! 1822 2016-04-07 07:49:42Z hoffmann
! Unused variables removed.
! Kessler scheme integrated.
!
! 1691 2015-10-26 16:17:44Z maronga
! Added new routine calc_precipitation_amount. The routine now allows to account
! for precipitation due to sedimenation of cloud (fog) droplets
! 
! 1682 2015-10-07 23:56:08Z knoop
! Code annotations made doxygen readable 
!
! 1646 2015-09-02 16:00:10Z hoffmann
! Bugfix: Wrong computation of d_mean.
!
! 1361 2014-04-16 15:17:48Z hoffmann
! Bugfix in sedimentation_rain: Index corrected.
! Vectorized version of adjust_cloud added.
! Little reformatting of the code.
! 
! 1353 2014-04-08 15:21:23Z heinze
! REAL constants provided with KIND-attribute
! 
! 1346 2014-03-27 13:18:20Z heinze
! Bugfix: REAL constants provided with KIND-attribute especially in call of 
! intrinsic function like MAX, MIN, SIGN
! 
! 1334 2014-03-25 12:21:40Z heinze
! Bugfix: REAL constants provided with KIND-attribute
!
! 1322 2014-03-20 16:38:49Z raasch
! REAL constants defined as wp-kind
!
! 1320 2014-03-20 08:40:49Z raasch
! ONLY-attribute added to USE-statements,
! kind-parameters added to all INTEGER and REAL declaration statements,
! kinds are defined in new module kinds,
! comment fields (!:) to be used for variable explanations added to
! all variable declaration statements
!
! 1241 2013-10-30 11:36:58Z heinze
! hyp and rho have to be calculated at each time step if data from external
! file LSF_DATA are used
!
! 1115 2013-03-26 18:16:16Z hoffmann
! microphyical tendencies are calculated in microphysics_control in an optimized
! way; unrealistic values are prevented; bugfix in evaporation; some reformatting
!
! 1106 2013-03-04 05:31:38Z raasch
! small changes in code formatting
!
! 1092 2013-02-02 11:24:22Z raasch
! unused variables removed
! file put under GPL
!
! 1065 2012-11-22 17:42:36Z hoffmann
! Sedimentation process implemented according to Stevens and Seifert (2008).
! Turbulence effects on autoconversion and accretion added (Seifert, Nuijens
! and Stevens, 2010).
!
! 1053 2012-11-13 17:11:03Z hoffmann
! initial revision
! 
! Description:
! ------------
!> Calculate bilk cloud microphysics.
!------------------------------------------------------------------------------!
 MODULE microphysics_mod

    USE  kinds

    IMPLICIT NONE

    LOGICAL ::  cloud_water_sedimentation = .FALSE.  !< cloud water sedimentation
    LOGICAL ::  limiter_sedimentation = .TRUE.       !< sedimentation limiter
    LOGICAL ::  collision_turbulence = .FALSE.       !< turbulence effects
    LOGICAL ::  ventilation_effect = .TRUE.          !< ventilation effect

    REAL(wp) ::  a_1 = 8.69E-4_wp          !< coef. in turb. parametrization (cm-2 s3)
    REAL(wp) ::  a_2 = -7.38E-5_wp         !< coef. in turb. parametrization (cm-2 s3)
    REAL(wp) ::  a_3 = -1.40E-2_wp         !< coef. in turb. parametrization
    REAL(wp) ::  a_term = 9.65_wp          !< coef. for terminal velocity (m s-1)
    REAL(wp) ::  a_vent = 0.78_wp          !< coef. for ventilation effect
    REAL(wp) ::  b_1 = 11.45E-6_wp         !< coef. in turb. parametrization (m)
    REAL(wp) ::  b_2 = 9.68E-6_wp          !< coef. in turb. parametrization (m)
    REAL(wp) ::  b_3 = 0.62_wp             !< coef. in turb. parametrization
    REAL(wp) ::  b_term = 9.8_wp           !< coef. for terminal velocity (m s-1)
    REAL(wp) ::  b_vent = 0.308_wp         !< coef. for ventilation effect
    REAL(wp) ::  beta_cc = 3.09E-4_wp      !< coef. in turb. parametrization (cm-2 s3)
    REAL(wp) ::  c_1 = 4.82E-6_wp          !< coef. in turb. parametrization (m)
    REAL(wp) ::  c_2 = 4.8E-6_wp           !< coef. in turb. parametrization (m)
    REAL(wp) ::  c_3 = 0.76_wp             !< coef. in turb. parametrization
    REAL(wp) ::  c_const = 0.93_wp         !< const. in Taylor-microscale Reynolds number
    REAL(wp) ::  c_evap = 0.7_wp           !< constant in evaporation
    REAL(wp) ::  c_term = 600.0_wp         !< coef. for terminal velocity (m-1)
    REAL(wp) ::  diff_coeff_l = 0.23E-4_wp  !< diffusivity of water vapor (m2 s-1)
    REAL(wp) ::  eps_sb = 1.0E-20_wp       !< threshold in two-moments scheme
    REAL(wp) ::  k_cc = 9.44E09_wp         !< const. cloud-cloud kernel (m3 kg-2 s-1)
    REAL(wp) ::  k_cr0 = 4.33_wp           !< const. cloud-rain kernel (m3 kg-1 s-1)
    REAL(wp) ::  k_rr = 7.12_wp            !< const. rain-rain kernel (m3 kg-1 s-1)
    REAL(wp) ::  k_br = 1000.0_wp          !< const. in breakup parametrization (m-1)
    REAL(wp) ::  k_st = 1.2E8_wp           !< const. in drizzle parametrization (m-1 s-1)
    REAL(wp) ::  kappa_rr = 60.7_wp        !< const. in collision kernel (kg-1/3)
    REAL(wp) ::  kin_vis_air = 1.4086E-5_wp  !< kin. viscosity of air (m2 s-1)
    REAL(wp) ::  prec_time_const = 0.001_wp  !< coef. in Kessler scheme (s-1)
    REAL(wp) ::  ql_crit = 0.0005_wp       !< coef. in Kessler scheme (kg kg-1)
    REAL(wp) ::  schmidt_p_1d3=0.8921121_wp  !< Schmidt number**0.33333, 0.71**0.33333
    REAL(wp) ::  sigma_gc = 1.3_wp         !< geometric standard deviation cloud droplets
    REAL(wp) ::  thermal_conductivity_l = 2.43E-2_wp  !< therm. cond. air (J m-1 s-1 K-1)
    REAL(wp) ::  w_precipitation = 9.65_wp  !< maximum terminal velocity (m s-1)
    REAL(wp) ::  x0 = 2.6E-10_wp           !< separating drop mass (kg)
    REAL(wp) ::  xrmin = 2.6E-10_wp        !< minimum rain drop size (kg)
    REAL(wp) ::  xrmax = 5.0E-6_wp         !< maximum rain drop site (kg)

    REAL(wp) ::  c_sedimentation = 2.0_wp  !< Courant number of sedimentation process
    REAL(wp) ::  dpirho_l                  !< 6.0 / ( pi * rho_l )
    REAL(wp) ::  dt_micro                  !< microphysics time step
    REAL(wp) ::  nc_const = 70.0E6_wp      !< cloud droplet concentration
    REAL(wp) ::  dt_precipitation = 100.0_wp !< timestep precipitation (s)
    REAL(wp) ::  sed_qc_const              !< const. for sedimentation of cloud water
    REAL(wp) ::  pirho_l                   !< pi * rho_l / 6.0;

    REAL(wp), DIMENSION(:), ALLOCATABLE ::  nc_1d  !<
    REAL(wp), DIMENSION(:), ALLOCATABLE ::  nr_1d  !<
    REAL(wp), DIMENSION(:), ALLOCATABLE ::  pt_1d  !<
    REAL(wp), DIMENSION(:), ALLOCATABLE ::  qc_1d  !<
    REAL(wp), DIMENSION(:), ALLOCATABLE ::  qr_1d  !<
    REAL(wp), DIMENSION(:), ALLOCATABLE ::  q_1d   !<

    SAVE

    PRIVATE
    PUBLIC microphysics_control, microphysics_init

    PUBLIC cloud_water_sedimentation, collision_turbulence, c_sedimentation,   &
           dt_precipitation, limiter_sedimentation, nc_const, sigma_gc,        &
           ventilation_effect

    INTERFACE microphysics_control
       MODULE PROCEDURE microphysics_control
       MODULE PROCEDURE microphysics_control_ij
    END INTERFACE microphysics_control

    INTERFACE adjust_cloud
       MODULE PROCEDURE adjust_cloud
       MODULE PROCEDURE adjust_cloud_ij
    END INTERFACE adjust_cloud

    INTERFACE autoconversion
       MODULE PROCEDURE autoconversion
       MODULE PROCEDURE autoconversion_ij
    END INTERFACE autoconversion

    INTERFACE autoconversion_kessler
       MODULE PROCEDURE autoconversion_kessler
       MODULE PROCEDURE autoconversion_kessler_ij
    END INTERFACE autoconversion_kessler

    INTERFACE accretion
       MODULE PROCEDURE accretion
       MODULE PROCEDURE accretion_ij
    END INTERFACE accretion

    INTERFACE selfcollection_breakup
       MODULE PROCEDURE selfcollection_breakup
       MODULE PROCEDURE selfcollection_breakup_ij
    END INTERFACE selfcollection_breakup

    INTERFACE evaporation_rain
       MODULE PROCEDURE evaporation_rain
       MODULE PROCEDURE evaporation_rain_ij
    END INTERFACE evaporation_rain

    INTERFACE sedimentation_cloud
       MODULE PROCEDURE sedimentation_cloud
       MODULE PROCEDURE sedimentation_cloud_ij
    END INTERFACE sedimentation_cloud
 
    INTERFACE sedimentation_rain
       MODULE PROCEDURE sedimentation_rain
       MODULE PROCEDURE sedimentation_rain_ij
    END INTERFACE sedimentation_rain

    INTERFACE calc_precipitation_amount
       MODULE PROCEDURE calc_precipitation_amount
       MODULE PROCEDURE calc_precipitation_amount_ij
    END INTERFACE calc_precipitation_amount

 CONTAINS
!------------------------------------------------------------------------------!
! Description:
! ------------
!> Initialization of bulk microphysics
!------------------------------------------------------------------------------!
    SUBROUTINE microphysics_init

       USE arrays_3d,                                                          &
           ONLY:  dzu

       USE constants,                                                          &
           ONLY:  pi

       USE cloud_parameters,                                                   &
           ONLY:  rho_l

       USE control_parameters,                                                 &
           ONLY:  microphysics_seifert

       USE indices,                                                            &
           ONLY:  nzb, nzt

       IMPLICIT NONE

!
!--    constant for the sedimentation of cloud water (2-moment cloud physics)
       sed_qc_const = k_st * ( 3.0_wp / ( 4.0_wp * pi * rho_l )                &
                          )**( 2.0_wp / 3.0_wp ) *                             &
                      EXP( 5.0_wp * LOG( sigma_gc )**2 )

!
!--    Calculate timestep according to precipitation
       IF ( microphysics_seifert )  THEN
          dt_precipitation = c_sedimentation * MINVAL( dzu(nzb+2:nzt) ) /      &
                             w_precipitation
       ENDIF

!
!--    Pre-calculate frequently calculated fractions of pi and rho_l
       pirho_l  = pi * rho_l / 6.0_wp
       dpirho_l = 1.0_wp / pirho_l

!
!--    Allocate 1D microphysics arrays
       ALLOCATE ( nc_1d(nzb:nzt+1), pt_1d(nzb:nzt+1), q_1d(nzb:nzt+1),         &
                  qc_1d(nzb:nzt+1) )

       IF ( microphysics_seifert )  THEN
          ALLOCATE ( nr_1d(nzb:nzt+1), qr_1d(nzb:nzt+1) )
       ENDIF

!
!--    Initialze nc_1d with nc_const
       nc_1d = nc_const

    END SUBROUTINE microphysics_init


!------------------------------------------------------------------------------!
! Description:
! ------------
!> Control of microphysics for all grid points
!------------------------------------------------------------------------------!
    SUBROUTINE microphysics_control

       USE arrays_3d,                                                          &
           ONLY:  hyp, pt_init, prr, zu

       USE cloud_parameters,                                                   &
           ONLY:  cp, hyrho, pt_d_t, r_d, t_d_pt

       USE control_parameters,                                                 &
           ONLY:  call_microphysics_at_all_substeps, dt_3d, g,                 &
                  intermediate_timestep_count, large_scale_forcing,            &
                  lsf_surf, microphysics_kessler, microphysics_seifert,        &
                  pt_surface, rho_surface,surface_pressure

       USE indices,                                                            &
           ONLY:  nzb, nzt

       USE kinds

       USE statistics,                                                         &
           ONLY:  weight_pres

       IMPLICIT NONE

       INTEGER(iwp) ::  k                 !<

       REAL(wp)     ::  t_surface         !<

       IF ( large_scale_forcing  .AND.  lsf_surf ) THEN
!
!--       Calculate:
!--       pt / t : ratio of potential and actual temperature (pt_d_t)
!--       t / pt : ratio of actual and potential temperature (t_d_pt)
!--       p_0(z) : vertical profile of the hydrostatic pressure (hyp)
          t_surface = pt_surface * ( surface_pressure / 1000.0_wp )**0.286_wp
          DO  k = nzb, nzt+1
             hyp(k)    = surface_pressure * 100.0_wp * &
                         ( ( t_surface - g / cp * zu(k) ) /                    &
                         t_surface )**(1.0_wp / 0.286_wp)
             pt_d_t(k) = ( 100000.0_wp / hyp(k) )**0.286_wp
             t_d_pt(k) = 1.0_wp / pt_d_t(k)
             hyrho(k)  = hyp(k) / ( r_d * t_d_pt(k) * pt_init(k) )       
          ENDDO

!
!--       Compute reference density
          rho_surface = surface_pressure * 100.0_wp / ( r_d * t_surface )
       ENDIF

!
!--    Compute length of time step 
       IF ( call_microphysics_at_all_substeps )  THEN
          dt_micro = dt_3d * weight_pres(intermediate_timestep_count)
       ELSE
          dt_micro = dt_3d
       ENDIF

!
!--    Reset precipitation rate
       IF ( intermediate_timestep_count == 1 )  prr = 0.0_wp

!
!--    Compute cloud physics
       IF ( microphysics_kessler )  THEN

          CALL autoconversion_kessler
          IF ( cloud_water_sedimentation )  CALL sedimentation_cloud

       ELSEIF ( microphysics_seifert )  THEN

          CALL adjust_cloud
          CALL autoconversion
          CALL accretion
          CALL selfcollection_breakup
          CALL evaporation_rain
          CALL sedimentation_rain
          IF ( cloud_water_sedimentation )  CALL sedimentation_cloud

       ENDIF

       CALL calc_precipitation_amount

    END SUBROUTINE microphysics_control

!------------------------------------------------------------------------------!
! Description:
! ------------
!> Adjust number of raindrops to avoid nonlinear effects in sedimentation and 
!> evaporation of rain drops due to too small or too big weights 
!> of rain drops (Stevens and Seifert, 2008).
!------------------------------------------------------------------------------!
    SUBROUTINE adjust_cloud

       USE arrays_3d,                                                          &
           ONLY:  qr, nr

       USE cloud_parameters,                                                   &
           ONLY:  hyrho

       USE cpulog,                                                             &
           ONLY:  cpu_log, log_point_s

       USE indices,                                                            &
           ONLY:  nxl, nxr, nys, nyn, nzb_s_inner, nzt

       USE kinds

       IMPLICIT NONE

       INTEGER(iwp) ::  i                 !<
       INTEGER(iwp) ::  j                 !<
       INTEGER(iwp) ::  k                 !<

       CALL cpu_log( log_point_s(54), 'adjust_cloud', 'start' )

       DO  i = nxl, nxr
          DO  j = nys, nyn
             DO  k = nzb_s_inner(j,i)+1, nzt
                IF ( qr(k,j,i) <= eps_sb )  THEN
                   qr(k,j,i) = 0.0_wp
                   nr(k,j,i) = 0.0_wp
                ELSE
                   IF ( nr(k,j,i) * xrmin > qr(k,j,i) * hyrho(k) )  THEN
                      nr(k,j,i) = qr(k,j,i) * hyrho(k) / xrmin
                   ELSEIF ( nr(k,j,i) * xrmax < qr(k,j,i) * hyrho(k) )  THEN
                      nr(k,j,i) = qr(k,j,i) * hyrho(k) / xrmax
                   ENDIF
                ENDIF
             ENDDO
          ENDDO
       ENDDO

       CALL cpu_log( log_point_s(54), 'adjust_cloud', 'stop' )

    END SUBROUTINE adjust_cloud


!------------------------------------------------------------------------------!
! Description:
! ------------
!> Autoconversion rate (Seifert and Beheng, 2006).
!------------------------------------------------------------------------------!
    SUBROUTINE autoconversion

       USE arrays_3d,                                                          &
           ONLY:  diss, dzu, nr, qc, qr

       USE cloud_parameters,                                                   &
           ONLY:  hyrho

       USE control_parameters,                                                 &
           ONLY:  rho_surface

       USE cpulog,                                                             &
           ONLY:  cpu_log, log_point_s

       USE grid_variables,                                                     &
           ONLY:  dx, dy

       USE indices,                                                            &
           ONLY:  nxl, nxr, nys, nyn, nzb_s_inner, nzt

       USE kinds

       IMPLICIT NONE

       INTEGER(iwp) ::  i                 !<
       INTEGER(iwp) ::  j                 !<
       INTEGER(iwp) ::  k                 !<

       REAL(wp)     ::  alpha_cc          !<                   
       REAL(wp)     ::  autocon           !<
       REAL(wp)     ::  dissipation       !<
       REAL(wp)     ::  k_au              !<
       REAL(wp)     ::  l_mix             !<
       REAL(wp)     ::  nu_c              !<
       REAL(wp)     ::  phi_au            !<
       REAL(wp)     ::  r_cc              !<
       REAL(wp)     ::  rc                !<
       REAL(wp)     ::  re_lambda         !<
       REAL(wp)     ::  sigma_cc          !<
       REAL(wp)     ::  tau_cloud         !<
       REAL(wp)     ::  xc                !<

       CALL cpu_log( log_point_s(55), 'autoconversion', 'start' )

       DO  i = nxl, nxr
          DO  j = nys, nyn
             DO  k = nzb_s_inner(j,i)+1, nzt

                IF ( qc(k,j,i) > eps_sb )  THEN

                   k_au = k_cc / ( 20.0_wp * x0 )
!
!--                Intern time scale of coagulation (Seifert and Beheng, 2006):
!--                (1.0_wp - qc(k,j,i) / ( qc(k,j,i) + qr(k,j,i) ))
                   tau_cloud = 1.0_wp - qc(k,j,i) / ( qr(k,j,i) + qc(k,j,i) )
!
!--                Universal function for autoconversion process 
!--                (Seifert and Beheng, 2006):
                   phi_au = 600.0_wp * tau_cloud**0.68_wp *                    &
                            ( 1.0_wp - tau_cloud**0.68_wp )**3
!
!--                Shape parameter of gamma distribution (Geoffroy et al., 2010):
!--                (Use constant nu_c = 1.0_wp instead?)
                   nu_c = 1.0_wp !MAX( 0.0_wp, 1580.0_wp * hyrho(k) * qc(k,j,i) - 0.28_wp )
!
!--                Mean weight of cloud droplets:
                   xc = hyrho(k) * qc(k,j,i) / nc_const
!
!--                Parameterized turbulence effects on autoconversion (Seifert, 
!--                Nuijens and Stevens, 2010)
                   IF ( collision_turbulence )  THEN
!
!--                   Weight averaged radius of cloud droplets:
                      rc = 0.5_wp * ( xc * dpirho_l )**( 1.0_wp / 3.0_wp )

                      alpha_cc = ( a_1 + a_2 * nu_c ) / ( 1.0_wp + a_3 * nu_c )
                      r_cc     = ( b_1 + b_2 * nu_c ) / ( 1.0_wp + b_3 * nu_c )
                      sigma_cc = ( c_1 + c_2 * nu_c ) / ( 1.0_wp + c_3 * nu_c )
!
!--                   Mixing length (neglecting distance to ground and 
!--                   stratification)
                      l_mix = ( dx * dy * dzu(k) )**( 1.0_wp / 3.0_wp )
!
!--                   Limit dissipation rate according to Seifert, Nuijens and 
!--                   Stevens (2010)
                      dissipation = MIN( 0.06_wp, diss(k,j,i) )
!
!--                   Compute Taylor-microscale Reynolds number:
                      re_lambda = 6.0_wp / 11.0_wp *                           &
                                  ( l_mix / c_const )**( 2.0_wp / 3.0_wp ) *   &
                                  SQRT( 15.0_wp / kin_vis_air ) *              &
                                  dissipation**( 1.0_wp / 6.0_wp )
!
!--                   The factor of 1.0E4 is needed to convert the dissipation 
!--                   rate from m2 s-3 to cm2 s-3.
                      k_au = k_au * ( 1.0_wp +                                 &
                                      dissipation * 1.0E4_wp *                 &
                                      ( re_lambda * 1.0E-3_wp )**0.25_wp *     &
                                      ( alpha_cc * EXP( -1.0_wp * ( ( rc -     &      
                                                                      r_cc ) / &
                                                        sigma_cc )**2          &
                                                      ) + beta_cc              &
                                      )                                        &
                                    )
                   ENDIF
!
!--                Autoconversion rate (Seifert and Beheng, 2006):
                   autocon = k_au * ( nu_c + 2.0_wp ) * ( nu_c + 4.0_wp ) /    &
                             ( nu_c + 1.0_wp )**2 * qc(k,j,i)**2 * xc**2 *     &
                             ( 1.0_wp + phi_au / ( 1.0_wp - tau_cloud )**2 ) * &
                             rho_surface
                   autocon = MIN( autocon, qc(k,j,i) / dt_micro )

                   qr(k,j,i) = qr(k,j,i) + autocon * dt_micro
                   qc(k,j,i) = qc(k,j,i) - autocon * dt_micro 
                   nr(k,j,i) = nr(k,j,i) + autocon / x0 * hyrho(k) * dt_micro

                ENDIF

             ENDDO
          ENDDO
       ENDDO

       CALL cpu_log( log_point_s(55), 'autoconversion', 'stop' )

    END SUBROUTINE autoconversion


!------------------------------------------------------------------------------!
! Description:
! ------------
!> Autoconversion process (Kessler, 1969).
!------------------------------------------------------------------------------!
    SUBROUTINE autoconversion_kessler

       USE arrays_3d,                                                          &
           ONLY:  dzw, pt, prr, q, qc

       USE cloud_parameters,                                                   &
           ONLY:  l_d_cp, pt_d_t

       USE indices,                                                            &
           ONLY:  nxl, nxr, nyn, nys, nzb_s_inner, nzt

       USE kinds


       IMPLICIT NONE

       INTEGER(iwp) ::  i !<
       INTEGER(iwp) ::  j !<
       INTEGER(iwp) ::  k !<

       REAL(wp)    ::  dqdt_precip !<

       DO  i = nxl, nxr
          DO  j = nys, nyn
             DO  k = nzb_s_inner(j,i)+1, nzt

                IF ( qc(k,j,i) > ql_crit )  THEN
                   dqdt_precip = prec_time_const * ( qc(k,j,i) - ql_crit )
                ELSE
                   dqdt_precip = 0.0_wp
                ENDIF

                qc(k,j,i) = qc(k,j,i) - dqdt_precip * dt_micro
                q(k,j,i)  = q(k,j,i)  - dqdt_precip * dt_micro
                pt(k,j,i) = pt(k,j,i) + dqdt_precip * dt_micro * l_d_cp *      &
                                        pt_d_t(k)

!
!--             Compute the rain rate (stored on surface grid point)
                prr(nzb_s_inner(j,i),j,i) = prr(nzb_s_inner(j,i),j,i) +        &
                                            dqdt_precip * dzw(k)

             ENDDO
          ENDDO
       ENDDO

   END SUBROUTINE autoconversion_kessler


!------------------------------------------------------------------------------!
! Description:
! ------------
!> Accretion rate (Seifert and Beheng, 2006).
!------------------------------------------------------------------------------!
    SUBROUTINE accretion

       USE arrays_3d,                                                          &
           ONLY:  diss, qc, qr

       USE cloud_parameters,                                                   &
           ONLY:  hyrho

       USE control_parameters,                                                 &
           ONLY:  rho_surface

       USE cpulog,                                                             &
           ONLY:  cpu_log, log_point_s

       USE indices,                                                            &
           ONLY:  nxl, nxr, nys, nyn, nzb_s_inner, nzt

       USE kinds

       IMPLICIT NONE

       INTEGER(iwp) ::  i                 !<
       INTEGER(iwp) ::  j                 !<
       INTEGER(iwp) ::  k                 !<

       REAL(wp)     ::  accr              !<
       REAL(wp)     ::  k_cr              !<
       REAL(wp)     ::  phi_ac            !<
       REAL(wp)     ::  tau_cloud         !<

       CALL cpu_log( log_point_s(56), 'accretion', 'start' )

       DO  i = nxl, nxr
          DO  j = nys, nyn
             DO  k = nzb_s_inner(j,i)+1, nzt

                IF ( ( qc(k,j,i) > eps_sb )  .AND.  ( qr(k,j,i) > eps_sb ) )  THEN
!
!--                Intern time scale of coagulation (Seifert and Beheng, 2006):
                   tau_cloud = 1.0_wp - qc(k,j,i) / ( qc(k,j,i) + qr(k,j,i) ) 
!
!--                Universal function for accretion process (Seifert and 
!--                Beheng, 2001):
                   phi_ac = ( tau_cloud / ( tau_cloud + 5.0E-5_wp ) )**4
!
!--                Parameterized turbulence effects on autoconversion (Seifert, 
!--                Nuijens and Stevens, 2010). The factor of 1.0E4 is needed to 
!--                convert the dissipation rate (diss) from m2 s-3 to cm2 s-3.
                   IF ( collision_turbulence )  THEN
                      k_cr = k_cr0 * ( 1.0_wp + 0.05_wp *                      &
                                       MIN( 600.0_wp,                          &
                                            diss(k,j,i) * 1.0E4_wp )**0.25_wp  &
                                     )
                   ELSE
                      k_cr = k_cr0                       
                   ENDIF
!
!--                Accretion rate (Seifert and Beheng, 2006):
                   accr = k_cr * qc(k,j,i) * qr(k,j,i) * phi_ac *              &
                          SQRT( rho_surface * hyrho(k) )
                   accr = MIN( accr, qc(k,j,i) / dt_micro )

                   qr(k,j,i) = qr(k,j,i) + accr * dt_micro 
                   qc(k,j,i) = qc(k,j,i) - accr * dt_micro

                ENDIF

             ENDDO
          ENDDO
       ENDDO

       CALL cpu_log( log_point_s(56), 'accretion', 'stop' )

    END SUBROUTINE accretion


!------------------------------------------------------------------------------!
! Description:
! ------------
!> Collisional breakup rate (Seifert, 2008).
!------------------------------------------------------------------------------!
    SUBROUTINE selfcollection_breakup

       USE arrays_3d,                                                          &
           ONLY:  nr, qr

       USE cloud_parameters,                                                   &
           ONLY:  hyrho

       USE control_parameters,                                                 &
           ONLY:  rho_surface

       USE cpulog,                                                             &
           ONLY:  cpu_log, log_point_s

       USE indices,                                                            &
           ONLY:  nxl, nxr, nys, nyn, nzb_s_inner, nzt

       USE kinds
   
       IMPLICIT NONE

       INTEGER(iwp) ::  i                 !<
       INTEGER(iwp) ::  j                 !<
       INTEGER(iwp) ::  k                 !<

       REAL(wp)     ::  breakup           !<
       REAL(wp)     ::  dr                !<
       REAL(wp)     ::  phi_br            !<
       REAL(wp)     ::  selfcoll          !<

       CALL cpu_log( log_point_s(57), 'selfcollection', 'start' )

       DO  i = nxl, nxr
          DO  j = nys, nyn
             DO  k = nzb_s_inner(j,i)+1, nzt
                IF ( qr(k,j,i) > eps_sb )  THEN
!
!--                Selfcollection rate (Seifert and Beheng, 2001):
                   selfcoll = k_rr * nr(k,j,i) * qr(k,j,i) *                   &
                              SQRT( hyrho(k) * rho_surface )
!
!--                Weight averaged diameter of rain drops:
                   dr = ( hyrho(k) * qr(k,j,i) /                               &
                          nr(k,j,i) * dpirho_l )**( 1.0_wp / 3.0_wp )
!
!--                Collisional breakup rate (Seifert, 2008):
                   IF ( dr >= 0.3E-3_wp )  THEN
                      phi_br  = k_br * ( dr - 1.1E-3_wp )
                      breakup = selfcoll * ( phi_br + 1.0_wp )
                   ELSE
                      breakup = 0.0_wp
                   ENDIF

                   selfcoll = MAX( breakup - selfcoll, -nr(k,j,i) / dt_micro )
                   nr(k,j,i) = nr(k,j,i) + selfcoll * dt_micro

                ENDIF          
             ENDDO
          ENDDO
       ENDDO

       CALL cpu_log( log_point_s(57), 'selfcollection', 'stop' )

    END SUBROUTINE selfcollection_breakup


!------------------------------------------------------------------------------!
! Description:
! ------------
!> Evaporation of precipitable water. Condensation is neglected for 
!> precipitable water.
!------------------------------------------------------------------------------!
    SUBROUTINE evaporation_rain

       USE arrays_3d,                                                          &
           ONLY:  hyp, nr, pt, q,  qc, qr

       USE cloud_parameters,                                                   &
           ONLY:  hyrho, l_d_cp, l_d_r, l_v, r_v, t_d_pt

       USE constants,                                                          &
           ONLY:  pi

       USE cpulog,                                                             &
           ONLY:  cpu_log, log_point_s

       USE indices,                                                            &
           ONLY:  nxl, nxr, nys, nyn, nzb_s_inner, nzt

       USE kinds

       IMPLICIT NONE

       INTEGER(iwp) ::  i                 !<
       INTEGER(iwp) ::  j                 !<
       INTEGER(iwp) ::  k                 !<

       REAL(wp)     ::  alpha             !<
       REAL(wp)     ::  dr                !<
       REAL(wp)     ::  e_s               !<
       REAL(wp)     ::  evap              !<
       REAL(wp)     ::  evap_nr           !<
       REAL(wp)     ::  f_vent            !<
       REAL(wp)     ::  g_evap            !<
       REAL(wp)     ::  lambda_r          !<
       REAL(wp)     ::  mu_r              !<
       REAL(wp)     ::  mu_r_2            !<
       REAL(wp)     ::  mu_r_5d2          !<
       REAL(wp)     ::  nr_0              !<
       REAL(wp)     ::  q_s               !<
       REAL(wp)     ::  sat               !<
       REAL(wp)     ::  t_l               !<
       REAL(wp)     ::  temp              !<
       REAL(wp)     ::  xr                !<

       CALL cpu_log( log_point_s(58), 'evaporation', 'start' )

       DO  i = nxl, nxr
          DO  j = nys, nyn
             DO  k = nzb_s_inner(j,i)+1, nzt
                IF ( qr(k,j,i) > eps_sb )  THEN
!
!--                Actual liquid water temperature:
                   t_l = t_d_pt(k) * pt(k,j,i)
!
!--                Saturation vapor pressure at t_l:
                   e_s = 610.78_wp * EXP( 17.269_wp * ( t_l - 273.16_wp ) /    &
                                          ( t_l - 35.86_wp )                   &
                                        )
!
!--                Computation of saturation humidity:
                   q_s   = 0.622_wp * e_s / ( hyp(k) - 0.378_wp * e_s )
                   alpha = 0.622_wp * l_d_r * l_d_cp / ( t_l * t_l )
                   q_s   = q_s * ( 1.0_wp + alpha * q(k,j,i) ) /               &
                           ( 1.0_wp + alpha * q_s )
!
!--                Supersaturation:
                   sat   = ( q(k,j,i) - qr(k,j,i) - qc(k,j,i) ) / q_s - 1.0_wp
!
!--                Evaporation needs only to be calculated in subsaturated regions
                   IF ( sat < 0.0_wp )  THEN
!
!--                   Actual temperature:
                      temp = t_l + l_d_cp * ( qc(k,j,i) + qr(k,j,i) )
             
                      g_evap = 1.0_wp / ( ( l_v / ( r_v * temp ) - 1.0_wp ) *     &
                                          l_v / ( thermal_conductivity_l * temp ) &
                                          + r_v * temp / ( diff_coeff_l * e_s )   &
                                        )
!
!--                   Mean weight of rain drops
                      xr = hyrho(k) * qr(k,j,i) / nr(k,j,i)
!
!--                   Weight averaged diameter of rain drops:
                      dr = ( xr * dpirho_l )**( 1.0_wp / 3.0_wp )
!
!--                   Compute ventilation factor and intercept parameter 
!--                   (Seifert and Beheng, 2006; Seifert, 2008):
                      IF ( ventilation_effect )  THEN
!
!--                      Shape parameter of gamma distribution (Milbrandt and Yau, 
!--                      2005; Stevens and Seifert, 2008):
                         mu_r = 10.0_wp * ( 1.0_wp + TANH( 1.2E3_wp *          &
                                                          ( dr - 1.4E-3_wp ) ) )
!
!--                      Slope parameter of gamma distribution (Seifert, 2008):
                         lambda_r = ( ( mu_r + 3.0_wp ) * ( mu_r + 2.0_wp ) *  &
                                      ( mu_r + 1.0_wp )                        &
                                    )**( 1.0_wp / 3.0_wp ) / dr

                         mu_r_2   = mu_r + 2.0_wp
                         mu_r_5d2 = mu_r + 2.5_wp 

                         f_vent = a_vent * gamm( mu_r_2 ) *                     &
                                  lambda_r**( -mu_r_2 ) + b_vent *              &
                                  schmidt_p_1d3 * SQRT( a_term / kin_vis_air ) *&
                                  gamm( mu_r_5d2 ) * lambda_r**( -mu_r_5d2 ) *  &
                                  ( 1.0_wp -                                    &
                                    0.5_wp * ( b_term / a_term ) *              &
                                    ( lambda_r / ( c_term + lambda_r )          &
                                    )**mu_r_5d2 -                               &
                                    0.125_wp * ( b_term / a_term )**2 *         &
                                    ( lambda_r / ( 2.0_wp * c_term + lambda_r ) &
                                    )**mu_r_5d2 -                               &
                                    0.0625_wp * ( b_term / a_term )**3 *        &
                                    ( lambda_r / ( 3.0_wp * c_term + lambda_r ) &
                                    )**mu_r_5d2 -                               &
                                    0.0390625_wp * ( b_term / a_term )**4 *     & 
                                    ( lambda_r / ( 4.0_wp * c_term + lambda_r ) &
                                    )**mu_r_5d2                                 &
                                  )

                         nr_0   = nr(k,j,i) * lambda_r**( mu_r + 1.0_wp ) /    &
                                  gamm( mu_r + 1.0_wp ) 
                      ELSE
                         f_vent = 1.0_wp
                         nr_0   = nr(k,j,i) * dr
                      ENDIF
   !
   !--                Evaporation rate of rain water content (Seifert and 
   !--                Beheng, 2006):
                      evap    = 2.0_wp * pi * nr_0 * g_evap * f_vent * sat /   &
                                hyrho(k)
                      evap    = MAX( evap, -qr(k,j,i) / dt_micro )
                      evap_nr = MAX( c_evap * evap / xr * hyrho(k),            &
                                     -nr(k,j,i) / dt_micro )

                      qr(k,j,i) = qr(k,j,i) + evap    * dt_micro
                      nr(k,j,i) = nr(k,j,i) + evap_nr * dt_micro

                   ENDIF
                ENDIF          

             ENDDO
          ENDDO
       ENDDO

       CALL cpu_log( log_point_s(58), 'evaporation', 'stop' )

    END SUBROUTINE evaporation_rain


!------------------------------------------------------------------------------!
! Description:
! ------------
!> Sedimentation of cloud droplets (Ackermann et al., 2009, MWR).
!------------------------------------------------------------------------------!
    SUBROUTINE sedimentation_cloud

       USE arrays_3d,                                                          &
           ONLY:  ddzu, dzu, pt, prr, q, qc

       USE cloud_parameters,                                                   &
           ONLY:  hyrho, l_d_cp, pt_d_t

       USE control_parameters,                                                 &
           ONLY:  call_microphysics_at_all_substeps, intermediate_timestep_count

       USE cpulog,                                                             &
           ONLY:  cpu_log, log_point_s

       USE indices,                                                            &
           ONLY:  nxl, nxr, nys, nyn, nzb, nzb_s_inner, nzt

       USE kinds

       USE statistics,                                                         &
           ONLY:  weight_substep
    

       IMPLICIT NONE

       INTEGER(iwp) ::  i             !<
       INTEGER(iwp) ::  j             !<
       INTEGER(iwp) ::  k             !<

       REAL(wp), DIMENSION(nzb:nzt+1) :: sed_qc !<

       CALL cpu_log( log_point_s(59), 'sed_cloud', 'start' )

       sed_qc(nzt+1) = 0.0_wp

       DO  i = nxl, nxr
          DO  j = nys, nyn
             DO  k = nzt, nzb_s_inner(j,i)+1, -1

                IF ( qc(k,j,i) > eps_sb )  THEN
                   sed_qc(k) = sed_qc_const * nc_const**( -2.0_wp / 3.0_wp ) * &
                               ( qc(k,j,i) * hyrho(k) )**( 5.0_wp / 3.0_wp )
                ELSE
                   sed_qc(k) = 0.0_wp
                ENDIF

                sed_qc(k) = MIN( sed_qc(k), hyrho(k) * dzu(k+1) * q(k,j,i) /   &
                                            dt_micro + sed_qc(k+1)             &
                               )

                q(k,j,i)  = q(k,j,i)  + ( sed_qc(k+1) - sed_qc(k) ) *          &
                                        ddzu(k+1) / hyrho(k) * dt_micro
                qc(k,j,i) = qc(k,j,i) + ( sed_qc(k+1) - sed_qc(k) ) *          &
                                        ddzu(k+1) / hyrho(k) * dt_micro
                pt(k,j,i) = pt(k,j,i) - ( sed_qc(k+1) - sed_qc(k) ) *          &
                                        ddzu(k+1) / hyrho(k) * l_d_cp *        &
                                        pt_d_t(k) * dt_micro

!
!--             Compute the precipitation rate due to cloud (fog) droplets
                IF ( call_microphysics_at_all_substeps )  THEN
                   prr(k,j,i) = prr(k,j,i) +  sed_qc(k) / hyrho(k)             &
                                * weight_substep(intermediate_timestep_count)
                ELSE
                   prr(k,j,i) = prr(k,j,i) + sed_qc(k) / hyrho(k)
                ENDIF

             ENDDO
          ENDDO
       ENDDO

       CALL cpu_log( log_point_s(59), 'sed_cloud', 'stop' )

    END SUBROUTINE sedimentation_cloud


!------------------------------------------------------------------------------!
! Description:
! ------------
!> Computation of sedimentation flux. Implementation according to Stevens
!> and Seifert (2008). Code is based on UCLA-LES.
!------------------------------------------------------------------------------!
    SUBROUTINE sedimentation_rain

       USE arrays_3d,                                                          &
           ONLY:  ddzu, dzu, nr, pt, prr, q, qr

       USE cloud_parameters,                                                   &
           ONLY:  hyrho, l_d_cp, pt_d_t

       USE control_parameters,                                                 &
           ONLY:  call_microphysics_at_all_substeps, intermediate_timestep_count
       USE cpulog,                                                             &
           ONLY:  cpu_log, log_point_s

       USE indices,                                                            &
           ONLY:  nxl, nxr, nys, nyn, nzb, nzb_s_inner, nzt

       USE kinds

       USE statistics,                                                         &
           ONLY:  weight_substep
       
       IMPLICIT NONE

       INTEGER(iwp) ::  i                          !<
       INTEGER(iwp) ::  j                          !<
       INTEGER(iwp) ::  k                          !<
       INTEGER(iwp) ::  k_run                      !<

       REAL(wp)     ::  c_run                      !<
       REAL(wp)     ::  d_max                      !<
       REAL(wp)     ::  d_mean                     !<
       REAL(wp)     ::  d_min                      !<
       REAL(wp)     ::  dr                         !<
       REAL(wp)     ::  flux                       !<
       REAL(wp)     ::  lambda_r                   !<
       REAL(wp)     ::  mu_r                       !<
       REAL(wp)     ::  z_run                      !<

       REAL(wp), DIMENSION(nzb:nzt+1) ::  c_nr     !<
       REAL(wp), DIMENSION(nzb:nzt+1) ::  c_qr     !<
       REAL(wp), DIMENSION(nzb:nzt+1) ::  nr_slope !<
       REAL(wp), DIMENSION(nzb:nzt+1) ::  qr_slope !<
       REAL(wp), DIMENSION(nzb:nzt+1) ::  sed_nr   !<
       REAL(wp), DIMENSION(nzb:nzt+1) ::  sed_qr   !<
       REAL(wp), DIMENSION(nzb:nzt+1) ::  w_nr     !<
       REAL(wp), DIMENSION(nzb:nzt+1) ::  w_qr     !<

       CALL cpu_log( log_point_s(60), 'sed_rain', 'start' )

!
!--    Compute velocities 
       DO  i = nxl, nxr
          DO  j = nys, nyn
             DO  k = nzb_s_inner(j,i)+1, nzt
                IF ( qr(k,j,i) > eps_sb )  THEN
!
!--                Weight averaged diameter of rain drops:
                   dr = ( hyrho(k) * qr(k,j,i) /                               &
                          nr(k,j,i) * dpirho_l )**( 1.0_wp / 3.0_wp )
!
!--                Shape parameter of gamma distribution (Milbrandt and Yau, 2005;
!--                Stevens and Seifert, 2008):
                   mu_r = 10.0_wp * ( 1.0_wp + TANH( 1.2E3_wp *                &
                                                     ( dr - 1.4E-3_wp ) ) )
!
!--                Slope parameter of gamma distribution (Seifert, 2008):
                   lambda_r = ( ( mu_r + 3.0_wp ) * ( mu_r + 2.0_wp ) *        &
                                ( mu_r + 1.0_wp ) )**( 1.0_wp / 3.0_wp ) / dr

                   w_nr(k) = MAX( 0.1_wp, MIN( 20.0_wp,                        &
                                               a_term - b_term * ( 1.0_wp +    &
                                                  c_term /                     &
                                                  lambda_r )**( -1.0_wp *      &
                                                  ( mu_r + 1.0_wp ) )          &
                                              )                                &
                                )

                   w_qr(k) = MAX( 0.1_wp, MIN( 20.0_wp,                        &
                                               a_term - b_term * ( 1.0_wp +    &
                                                  c_term /                     &
                                                  lambda_r )**( -1.0_wp *      &
                                                  ( mu_r + 4.0_wp ) )          &
                                             )                                 &
                                )
                ELSE
                   w_nr(k) = 0.0_wp
                   w_qr(k) = 0.0_wp
                ENDIF
             ENDDO
!
!--          Adjust boundary values
             w_nr(nzb_s_inner(j,i)) = w_nr(nzb_s_inner(j,i)+1)
             w_qr(nzb_s_inner(j,i)) = w_qr(nzb_s_inner(j,i)+1)
             w_nr(nzt+1) = 0.0_wp
             w_qr(nzt+1) = 0.0_wp
!
!--          Compute Courant number
             DO  k = nzb_s_inner(j,i)+1, nzt
                c_nr(k) = 0.25_wp * ( w_nr(k-1) +                              &
                                      2.0_wp * w_nr(k) + w_nr(k+1) ) *         &
                          dt_micro * ddzu(k)
                c_qr(k) = 0.25_wp * ( w_qr(k-1) +                              &
                                      2.0_wp * w_qr(k) + w_qr(k+1) ) *         &
                          dt_micro * ddzu(k)
             ENDDO     
!
!--          Limit slopes with monotonized centered (MC) limiter (van Leer, 1977):
             IF ( limiter_sedimentation )  THEN

                DO k = nzb_s_inner(j,i)+1, nzt
                   d_mean = 0.5_wp * ( qr(k+1,j,i) - qr(k-1,j,i) )
                   d_min  = qr(k,j,i) - MIN( qr(k+1,j,i), qr(k,j,i), qr(k-1,j,i) )
                   d_max  = MAX( qr(k+1,j,i), qr(k,j,i), qr(k-1,j,i) ) - qr(k,j,i)

                   qr_slope(k) = SIGN(1.0_wp, d_mean) * MIN ( 2.0_wp * d_min,  &
                                                              2.0_wp * d_max,  &
                                                              ABS( d_mean ) )

                   d_mean = 0.5_wp * ( nr(k+1,j,i) - nr(k-1,j,i) )
                   d_min  = nr(k,j,i) - MIN( nr(k+1,j,i), nr(k,j,i), nr(k-1,j,i) )
                   d_max  = MAX( nr(k+1,j,i), nr(k,j,i), nr(k-1,j,i) ) - nr(k,j,i)

                   nr_slope(k) = SIGN(1.0_wp, d_mean) * MIN ( 2.0_wp * d_min,  &
                                                              2.0_wp * d_max,  &
                                                              ABS( d_mean ) )
                ENDDO

             ELSE

                nr_slope = 0.0_wp
                qr_slope = 0.0_wp

             ENDIF

             sed_nr(nzt+1) = 0.0_wp
             sed_qr(nzt+1) = 0.0_wp
!
!--          Compute sedimentation flux
             DO  k = nzt, nzb_s_inner(j,i)+1, -1
!
!--             Sum up all rain drop number densities which contribute to the flux 
!--             through k-1/2
                flux  = 0.0_wp
                z_run = 0.0_wp ! height above z(k)
                k_run = k
                c_run = MIN( 1.0_wp, c_nr(k) )
                DO WHILE ( c_run > 0.0_wp  .AND.  k_run <= nzt )
                   flux  = flux + hyrho(k_run) *                               &
                           ( nr(k_run,j,i) + nr_slope(k_run) *                 &
                           ( 1.0_wp - c_run ) * 0.5_wp ) * c_run * dzu(k_run)
                   z_run = z_run + dzu(k_run)
                   k_run = k_run + 1
                   c_run = MIN( 1.0_wp, c_nr(k_run) - z_run * ddzu(k_run) )
                ENDDO
!
!--             It is not allowed to sediment more rain drop number density than 
!--             available
                flux = MIN( flux,                                              &
                            hyrho(k) * dzu(k+1) * nr(k,j,i) + sed_nr(k+1) *    &
                            dt_micro                                           &
                          )

                sed_nr(k) = flux / dt_micro
                nr(k,j,i) = nr(k,j,i) + ( sed_nr(k+1) - sed_nr(k) ) *          &
                                        ddzu(k+1) / hyrho(k) * dt_micro
!
!--             Sum up all rain water content which contributes to the flux 
!--             through k-1/2
                flux  = 0.0_wp
                z_run = 0.0_wp ! height above z(k)
                k_run = k
                c_run = MIN( 1.0_wp, c_qr(k) )

                DO WHILE ( c_run > 0.0_wp  .AND.  k_run <= nzt )

                   flux  = flux + hyrho(k_run) * ( qr(k_run,j,i) +             &
                                  qr_slope(k_run) * ( 1.0_wp - c_run ) *       &
                                  0.5_wp ) * c_run * dzu(k_run)
                   z_run = z_run + dzu(k_run)
                   k_run = k_run + 1
                   c_run = MIN( 1.0_wp, c_qr(k_run) - z_run * ddzu(k_run) )

                ENDDO
!
!--             It is not allowed to sediment more rain water content than 
!--             available
                flux = MIN( flux,                                              &
                            hyrho(k) * dzu(k) * qr(k,j,i) + sed_qr(k+1) *      &
                            dt_micro                                           &
                          )

                sed_qr(k) = flux / dt_micro

                qr(k,j,i) = qr(k,j,i) + ( sed_qr(k+1) - sed_qr(k) ) *          &
                                        ddzu(k+1) / hyrho(k) * dt_micro
                q(k,j,i)  = q(k,j,i)  + ( sed_qr(k+1) - sed_qr(k) ) *          &
                                        ddzu(k+1) / hyrho(k) * dt_micro 
                pt(k,j,i) = pt(k,j,i) - ( sed_qr(k+1) - sed_qr(k) ) *          &
                                        ddzu(k+1) / hyrho(k) * l_d_cp *        &
                                        pt_d_t(k) * dt_micro
!
!--             Compute the rain rate
                IF ( call_microphysics_at_all_substeps )  THEN
                   prr(k,j,i) = prr(k,j,i) + sed_qr(k) / hyrho(k)             &
                                * weight_substep(intermediate_timestep_count)
                ELSE
                   prr(k,j,i) = prr(k,j,i) + sed_qr(k) / hyrho(k)
                ENDIF

             ENDDO
          ENDDO
       ENDDO

       CALL cpu_log( log_point_s(60), 'sed_rain', 'stop' )

    END SUBROUTINE sedimentation_rain


!------------------------------------------------------------------------------!
! Description:
! ------------
!> Computation of the precipitation amount due to gravitational settling of
!> rain and cloud (fog) droplets
!------------------------------------------------------------------------------!
    SUBROUTINE calc_precipitation_amount

       USE arrays_3d,                                                          &
           ONLY:  precipitation_amount, prr

       USE cloud_parameters,                                                   &
           ONLY:  hyrho

       USE control_parameters,                                                 &
           ONLY:  call_microphysics_at_all_substeps, dt_do2d_xy, dt_3d,        &
                  intermediate_timestep_count, intermediate_timestep_count_max,&
                  precipitation_amount_interval, time_do2d_xy

       USE indices,                                                            &
           ONLY:  nxl, nxr, nys, nyn, nzb_s_inner

       USE kinds

       IMPLICIT NONE

       INTEGER(iwp) ::  i                          !:
       INTEGER(iwp) ::  j                          !:


       IF ( ( dt_do2d_xy - time_do2d_xy ) < precipitation_amount_interval .AND.&
            ( .NOT. call_microphysics_at_all_substeps .OR.                     &
            intermediate_timestep_count == intermediate_timestep_count_max ) ) &
       THEN

          DO  i = nxl, nxr
             DO  j = nys, nyn

                precipitation_amount(j,i) = precipitation_amount(j,i) +        &
                                            prr(nzb_s_inner(j,i)+1,j,i) *      &
                                            hyrho(nzb_s_inner(j,i)+1) * dt_3d

             ENDDO
          ENDDO
       ENDIF

    END SUBROUTINE calc_precipitation_amount


!------------------------------------------------------------------------------!
! Description:
! ------------
!> Control of microphysics for grid points i,j
!------------------------------------------------------------------------------!

    SUBROUTINE microphysics_control_ij( i, j )

       USE arrays_3d,                                                          &
           ONLY:  hyp, nr, pt, pt_init, prr, q, qc, qr, zu

       USE cloud_parameters,                                                   &
           ONLY:  cp, hyrho, pt_d_t, r_d, t_d_pt

       USE control_parameters,                                                 &
           ONLY:  call_microphysics_at_all_substeps, dt_3d, g,                 &
                  intermediate_timestep_count, large_scale_forcing,            &
                  lsf_surf, microphysics_seifert, microphysics_kessler,        &
                  pt_surface, rho_surface, surface_pressure

       USE indices,                                                            &
           ONLY:  nzb, nzt

       USE kinds

       USE statistics,                                                         &
           ONLY:  weight_pres

       IMPLICIT NONE

       INTEGER(iwp) ::  i                 !<
       INTEGER(iwp) ::  j                 !<
       INTEGER(iwp) ::  k                 !<

       REAL(wp)     ::  t_surface         !<

       IF ( large_scale_forcing  .AND.  lsf_surf ) THEN
!
!--       Calculate:
!--       pt / t : ratio of potential and actual temperature (pt_d_t)
!--       t / pt : ratio of actual and potential temperature (t_d_pt)
!--       p_0(z) : vertical profile of the hydrostatic pressure (hyp)
          t_surface = pt_surface * ( surface_pressure / 1000.0_wp )**0.286_wp
          DO  k = nzb, nzt+1
             hyp(k)    = surface_pressure * 100.0_wp * &
                         ( ( t_surface - g / cp * zu(k) ) / t_surface )**(1.0_wp / 0.286_wp)
             pt_d_t(k) = ( 100000.0_wp / hyp(k) )**0.286_wp
             t_d_pt(k) = 1.0_wp / pt_d_t(k)
             hyrho(k)  = hyp(k) / ( r_d * t_d_pt(k) * pt_init(k) )       
          ENDDO
!
!--       Compute reference density
          rho_surface = surface_pressure * 100.0_wp / ( r_d * t_surface )
       ENDIF

!
!--    Compute length of time step 
       IF ( call_microphysics_at_all_substeps )  THEN
          dt_micro = dt_3d * weight_pres(intermediate_timestep_count)
       ELSE
          dt_micro = dt_3d
       ENDIF

!
!--    Use 1d arrays
       q_1d(:)  = q(:,j,i)
       pt_1d(:) = pt(:,j,i)
       qc_1d(:) = qc(:,j,i)
       nc_1d(:) = nc_const
       IF ( microphysics_seifert )  THEN
          qr_1d(:) = qr(:,j,i)
          nr_1d(:) = nr(:,j,i)
       ENDIF

!
!--    Reset precipitation rate
       IF ( intermediate_timestep_count == 1 )  prr(:,j,i) = 0.0_wp

!
!--    Compute cloud physics
       IF( microphysics_kessler )  THEN

          CALL autoconversion_kessler( i,j )
          IF ( cloud_water_sedimentation )  CALL sedimentation_cloud( i,j )

       ELSEIF ( microphysics_seifert )  THEN

          CALL adjust_cloud( i,j )
          CALL autoconversion( i,j )
          CALL accretion( i,j )
          CALL selfcollection_breakup( i,j )
          CALL evaporation_rain( i,j )
          CALL sedimentation_rain( i,j )
          IF ( cloud_water_sedimentation )  CALL sedimentation_cloud( i,j )

       ENDIF

       CALL calc_precipitation_amount( i,j )

!
!--    Store results on the 3d arrays
       q(:,j,i)  = q_1d(:)
       pt(:,j,i) = pt_1d(:)
       IF ( microphysics_seifert )  THEN
          qr(:,j,i) = qr_1d(:)
          nr(:,j,i) = nr_1d(:)
       ENDIF

    END SUBROUTINE microphysics_control_ij

!------------------------------------------------------------------------------!
! Description:
! ------------
!> Adjust number of raindrops to avoid nonlinear effects in 
!> sedimentation and evaporation of rain drops due to too small or
!> too big weights of rain drops (Stevens and Seifert, 2008).
!> The same procedure is applied to cloud droplets if they are determined
!> prognostically. Call for grid point i,j
!------------------------------------------------------------------------------!
    SUBROUTINE adjust_cloud_ij( i, j )

       USE cloud_parameters,                                                   &
           ONLY:  hyrho

       USE indices,                                                            &
           ONLY:  nzb_s_inner, nzt

       USE kinds

       IMPLICIT NONE

       INTEGER(iwp) ::  i                 !<
       INTEGER(iwp) ::  j                 !<
       INTEGER(iwp) ::  k                 !<

       DO  k = nzb_s_inner(j,i)+1, nzt

          IF ( qr_1d(k) <= eps_sb )  THEN
             qr_1d(k) = 0.0_wp
             nr_1d(k) = 0.0_wp
          ELSE
!
!--          Adjust number of raindrops to avoid nonlinear effects in 
!--          sedimentation and evaporation of rain drops due to too small or
!--          too big weights of rain drops (Stevens and Seifert, 2008).
             IF ( nr_1d(k) * xrmin > qr_1d(k) * hyrho(k) )  THEN
                nr_1d(k) = qr_1d(k) * hyrho(k) / xrmin
             ELSEIF ( nr_1d(k) * xrmax < qr_1d(k) * hyrho(k) )  THEN
                nr_1d(k) = qr_1d(k) * hyrho(k) / xrmax
             ENDIF

          ENDIF

       ENDDO

    END SUBROUTINE adjust_cloud_ij


!------------------------------------------------------------------------------!
! Description:
! ------------
!> Autoconversion rate (Seifert and Beheng, 2006). Call for grid point i,j
!------------------------------------------------------------------------------!
    SUBROUTINE autoconversion_ij( i, j )

       USE arrays_3d,                                                          &
           ONLY:  diss, dzu

       USE cloud_parameters,                                                   &
           ONLY:  hyrho

       USE control_parameters,                                                 &
           ONLY:  rho_surface

       USE grid_variables,                                                     &
           ONLY:  dx, dy

       USE indices,                                                            &
           ONLY:  nzb_s_inner, nzt

       USE kinds

       IMPLICIT NONE

       INTEGER(iwp) ::  i                 !<
       INTEGER(iwp) ::  j                 !<
       INTEGER(iwp) ::  k                 !<

       REAL(wp)     ::  alpha_cc          !<                   
       REAL(wp)     ::  autocon           !<
       REAL(wp)     ::  dissipation       !<
       REAL(wp)     ::  k_au              !<
       REAL(wp)     ::  l_mix             !<
       REAL(wp)     ::  nu_c              !<
       REAL(wp)     ::  phi_au            !<
       REAL(wp)     ::  r_cc              !<
       REAL(wp)     ::  rc                !<
       REAL(wp)     ::  re_lambda         !<
       REAL(wp)     ::  sigma_cc          !<
       REAL(wp)     ::  tau_cloud         !<
       REAL(wp)     ::  xc                !<

       DO  k = nzb_s_inner(j,i)+1, nzt

          IF ( qc_1d(k) > eps_sb )  THEN

             k_au = k_cc / ( 20.0_wp * x0 )
!
!--          Intern time scale of coagulation (Seifert and Beheng, 2006):
!--          (1.0_wp - qc(k,j,i) / ( qc(k,j,i) + qr_1d(k) ))
             tau_cloud = 1.0_wp - qc_1d(k) / ( qr_1d(k) + qc_1d(k) )
!
!--          Universal function for autoconversion process 
!--          (Seifert and Beheng, 2006):
             phi_au = 600.0_wp * tau_cloud**0.68_wp * ( 1.0_wp - tau_cloud**0.68_wp )**3
!
!--          Shape parameter of gamma distribution (Geoffroy et al., 2010):
!--          (Use constant nu_c = 1.0_wp instead?)
             nu_c = 1.0_wp !MAX( 0.0_wp, 1580.0_wp * hyrho(k) * qc_1d(k) - 0.28_wp )
!
!--          Mean weight of cloud droplets:
             xc = hyrho(k) * qc_1d(k) / nc_1d(k)
!
!--          Parameterized turbulence effects on autoconversion (Seifert, 
!--          Nuijens and Stevens, 2010)
             IF ( collision_turbulence )  THEN
!
!--             Weight averaged radius of cloud droplets:
                rc = 0.5_wp * ( xc * dpirho_l )**( 1.0_wp / 3.0_wp )

                alpha_cc = ( a_1 + a_2 * nu_c ) / ( 1.0_wp + a_3 * nu_c )
                r_cc     = ( b_1 + b_2 * nu_c ) / ( 1.0_wp + b_3 * nu_c )
                sigma_cc = ( c_1 + c_2 * nu_c ) / ( 1.0_wp + c_3 * nu_c )
!
!--             Mixing length (neglecting distance to ground and stratification)
                l_mix = ( dx * dy * dzu(k) )**( 1.0_wp / 3.0_wp )
!
!--             Limit dissipation rate according to Seifert, Nuijens and 
!--             Stevens (2010)
                dissipation = MIN( 0.06_wp, diss(k,j,i) )
!
!--             Compute Taylor-microscale Reynolds number:
                re_lambda = 6.0_wp / 11.0_wp *                                 &
                            ( l_mix / c_const )**( 2.0_wp / 3.0_wp ) *         &
                            SQRT( 15.0_wp / kin_vis_air ) *                    &
                            dissipation**( 1.0_wp / 6.0_wp )
!
!--             The factor of 1.0E4 is needed to convert the dissipation rate
!--             from m2 s-3 to cm2 s-3.
                k_au = k_au * ( 1.0_wp +                                       &
                                dissipation * 1.0E4_wp *                       &
                                ( re_lambda * 1.0E-3_wp )**0.25_wp *           &
                                ( alpha_cc * EXP( -1.0_wp * ( ( rc - r_cc ) /  &
                                                  sigma_cc )**2                &
                                                ) + beta_cc                    &
                                )                                              &
                              )
             ENDIF
!
!--          Autoconversion rate (Seifert and Beheng, 2006):
             autocon = k_au * ( nu_c + 2.0_wp ) * ( nu_c + 4.0_wp ) /          &
                       ( nu_c + 1.0_wp )**2 * qc_1d(k)**2 * xc**2 *            &
                       ( 1.0_wp + phi_au / ( 1.0_wp - tau_cloud )**2 ) *       &
                       rho_surface
             autocon = MIN( autocon, qc_1d(k) / dt_micro )

             qr_1d(k) = qr_1d(k) + autocon * dt_micro
             qc_1d(k) = qc_1d(k) - autocon * dt_micro 
             nr_1d(k) = nr_1d(k) + autocon / x0 * hyrho(k) * dt_micro

          ENDIF

       ENDDO

    END SUBROUTINE autoconversion_ij

!------------------------------------------------------------------------------!
! Description:
! ------------
!> Autoconversion process (Kessler, 1969).
!------------------------------------------------------------------------------!
    SUBROUTINE autoconversion_kessler_ij( i, j )

       USE arrays_3d,                                                          &
           ONLY:  dzw, prr

       USE cloud_parameters,                                                   &
           ONLY:  l_d_cp, pt_d_t

       USE indices,                                                            &
           ONLY:  nzb_s_inner, nzt

       USE kinds


       IMPLICIT NONE

       INTEGER(iwp) ::  i !<
       INTEGER(iwp) ::  j !<
       INTEGER(iwp) ::  k !<

       REAL(wp)    ::  dqdt_precip !<

       DO  k = nzb_s_inner(j,i)+1, nzt

          IF ( qc_1d(k) > ql_crit )  THEN
             dqdt_precip = prec_time_const * ( qc_1d(k) - ql_crit )
          ELSE
             dqdt_precip = 0.0_wp
          ENDIF

          qc_1d(k) = qc_1d(k) - dqdt_precip * dt_micro
          q_1d(k)  = q_1d(k)  - dqdt_precip * dt_micro
          pt_1d(k) = pt_1d(k) + dqdt_precip * dt_micro * l_d_cp * pt_d_t(k)

!
!--       Compute the rain rate (stored on surface grid point)
          prr(nzb_s_inner(j,i),j,i) = prr(nzb_s_inner(j,i),j,i) +              &
                                      dqdt_precip * dzw(k)

       ENDDO

    END SUBROUTINE autoconversion_kessler_ij

!------------------------------------------------------------------------------!
! Description:
! ------------
!> Accretion rate (Seifert and Beheng, 2006). Call for grid point i,j
!------------------------------------------------------------------------------!
    SUBROUTINE accretion_ij( i, j )

       USE arrays_3d,                                                          &
           ONLY:  diss

       USE cloud_parameters,                                                   &
           ONLY:  hyrho

       USE control_parameters,                                                 &
           ONLY:  rho_surface

       USE indices,                                                            &
           ONLY:  nzb_s_inner, nzt

       USE kinds

       IMPLICIT NONE

       INTEGER(iwp) ::  i                 !<
       INTEGER(iwp) ::  j                 !<
       INTEGER(iwp) ::  k                 !<

       REAL(wp)     ::  accr              !<
       REAL(wp)     ::  k_cr              !<
       REAL(wp)     ::  phi_ac            !<
       REAL(wp)     ::  tau_cloud         !<

       DO  k = nzb_s_inner(j,i)+1, nzt
          IF ( ( qc_1d(k) > eps_sb )  .AND.  ( qr_1d(k) > eps_sb ) )  THEN
!
!--          Intern time scale of coagulation (Seifert and Beheng, 2006):
             tau_cloud = 1.0_wp - qc_1d(k) / ( qc_1d(k) + qr_1d(k) ) 
!
!--          Universal function for accretion process 
!--          (Seifert and Beheng, 2001):
             phi_ac = ( tau_cloud / ( tau_cloud + 5.0E-5_wp ) )**4
!
!--          Parameterized turbulence effects on autoconversion (Seifert, 
!--          Nuijens and Stevens, 2010). The factor of 1.0E4 is needed to 
!--          convert the dissipation rate (diss) from m2 s-3 to cm2 s-3.
             IF ( collision_turbulence )  THEN
                k_cr = k_cr0 * ( 1.0_wp + 0.05_wp *                            &
                                 MIN( 600.0_wp,                                &
                                      diss(k,j,i) * 1.0E4_wp )**0.25_wp        &
                               )
             ELSE
                k_cr = k_cr0                       
             ENDIF
!
!--          Accretion rate (Seifert and Beheng, 2006):
             accr = k_cr * qc_1d(k) * qr_1d(k) * phi_ac * SQRT( rho_surface * hyrho(k) )
             accr = MIN( accr, qc_1d(k) / dt_micro )

             qr_1d(k) = qr_1d(k) + accr * dt_micro 
             qc_1d(k) = qc_1d(k) - accr * dt_micro

          ENDIF

       ENDDO

    END SUBROUTINE accretion_ij


!------------------------------------------------------------------------------!
! Description:
! ------------
!> Collisional breakup rate (Seifert, 2008). Call for grid point i,j
!------------------------------------------------------------------------------!
    SUBROUTINE selfcollection_breakup_ij( i, j )

       USE cloud_parameters,                                                   &
           ONLY:  hyrho

       USE control_parameters,                                                 &
           ONLY:  rho_surface

       USE indices,                                                            &
           ONLY:  nzb_s_inner, nzt

       USE kinds
   
       IMPLICIT NONE

       INTEGER(iwp) ::  i                 !<
       INTEGER(iwp) ::  j                 !<
       INTEGER(iwp) ::  k                 !<

       REAL(wp)     ::  breakup           !<
       REAL(wp)     ::  dr                !<
       REAL(wp)     ::  phi_br            !<
       REAL(wp)     ::  selfcoll          !<

       DO  k = nzb_s_inner(j,i)+1, nzt
          IF ( qr_1d(k) > eps_sb )  THEN
!
!--          Selfcollection rate (Seifert and Beheng, 2001):
             selfcoll = k_rr * nr_1d(k) * qr_1d(k) * SQRT( hyrho(k) * rho_surface )
!
!--          Weight averaged diameter of rain drops:
             dr = ( hyrho(k) * qr_1d(k) / nr_1d(k) * dpirho_l )**( 1.0_wp / 3.0_wp )
!
!--          Collisional breakup rate (Seifert, 2008):
             IF ( dr >= 0.3E-3_wp )  THEN
                phi_br  = k_br * ( dr - 1.1E-3_wp )
                breakup = selfcoll * ( phi_br + 1.0_wp )
             ELSE
                breakup = 0.0_wp
             ENDIF

             selfcoll = MAX( breakup - selfcoll, -nr_1d(k) / dt_micro )
             nr_1d(k) = nr_1d(k) + selfcoll * dt_micro

          ENDIF          
       ENDDO

    END SUBROUTINE selfcollection_breakup_ij


!------------------------------------------------------------------------------!
! Description:
! ------------
!> Evaporation of precipitable water. Condensation is neglected for 
!> precipitable water. Call for grid point i,j
!------------------------------------------------------------------------------!
    SUBROUTINE evaporation_rain_ij( i, j )

       USE arrays_3d,                                                          &
           ONLY:  hyp

       USE cloud_parameters,                                                   &
           ONLY:  hyrho, l_d_cp, l_d_r, l_v, r_v, t_d_pt

       USE constants,                                                          &
           ONLY:  pi

       USE indices,                                                            &
           ONLY:  nzb_s_inner, nzt

       USE kinds

       IMPLICIT NONE

       INTEGER(iwp) ::  i                 !<
       INTEGER(iwp) ::  j                 !<
       INTEGER(iwp) ::  k                 !<

       REAL(wp)     ::  alpha             !<
       REAL(wp)     ::  dr                !<
       REAL(wp)     ::  e_s               !<
       REAL(wp)     ::  evap              !<
       REAL(wp)     ::  evap_nr           !<
       REAL(wp)     ::  f_vent            !<
       REAL(wp)     ::  g_evap            !<
       REAL(wp)     ::  lambda_r          !<
       REAL(wp)     ::  mu_r              !<
       REAL(wp)     ::  mu_r_2            !<
       REAL(wp)     ::  mu_r_5d2          !<
       REAL(wp)     ::  nr_0              !<
       REAL(wp)     ::  q_s               !<
       REAL(wp)     ::  sat               !<
       REAL(wp)     ::  t_l               !<
       REAL(wp)     ::  temp              !<
       REAL(wp)     ::  xr                !<

       DO  k = nzb_s_inner(j,i)+1, nzt
          IF ( qr_1d(k) > eps_sb )  THEN
!
!--          Actual liquid water temperature:
             t_l = t_d_pt(k) * pt_1d(k)
!
!--          Saturation vapor pressure at t_l:
             e_s = 610.78_wp * EXP( 17.269_wp * ( t_l - 273.16_wp ) /          &
                                    ( t_l - 35.86_wp )                         &
                                  )
!
!--          Computation of saturation humidity:
             q_s   = 0.622_wp * e_s / ( hyp(k) - 0.378_wp * e_s )
             alpha = 0.622_wp * l_d_r * l_d_cp / ( t_l * t_l )
             q_s   = q_s * ( 1.0_wp + alpha * q_1d(k) ) / ( 1.0_wp + alpha * q_s )
!
!--          Supersaturation:
             sat   = ( q_1d(k) - qr_1d(k) - qc_1d(k) ) / q_s - 1.0_wp
!
!--          Evaporation needs only to be calculated in subsaturated regions
             IF ( sat < 0.0_wp )  THEN
!
!--             Actual temperature:
                temp = t_l + l_d_cp * ( qc_1d(k) + qr_1d(k) )
       
                g_evap = 1.0_wp / ( ( l_v / ( r_v * temp ) - 1.0_wp ) * l_v /  &
                                    ( thermal_conductivity_l * temp ) +        &
                                    r_v * temp / ( diff_coeff_l * e_s )        &
                                  )
!
!--             Mean weight of rain drops
                xr = hyrho(k) * qr_1d(k) / nr_1d(k)
!
!--             Weight averaged diameter of rain drops:
                dr = ( xr * dpirho_l )**( 1.0_wp / 3.0_wp )
!
!--             Compute ventilation factor and intercept parameter 
!--             (Seifert and Beheng, 2006; Seifert, 2008):
                IF ( ventilation_effect )  THEN
!
!--                Shape parameter of gamma distribution (Milbrandt and Yau, 2005;
!--                Stevens and Seifert, 2008):
                   mu_r = 10.0_wp * ( 1.0_wp + TANH( 1.2E3_wp * ( dr - 1.4E-3_wp ) ) )
!
!--                Slope parameter of gamma distribution (Seifert, 2008):
                   lambda_r = ( ( mu_r + 3.0_wp ) * ( mu_r + 2.0_wp ) *        &
                                ( mu_r + 1.0_wp )                              &
                              )**( 1.0_wp / 3.0_wp ) / dr

                   mu_r_2   = mu_r + 2.0_wp
                   mu_r_5d2 = mu_r + 2.5_wp 

                   f_vent = a_vent * gamm( mu_r_2 ) * lambda_r**( -mu_r_2 ) +  & 
                            b_vent * schmidt_p_1d3 *                           &
                            SQRT( a_term / kin_vis_air ) * gamm( mu_r_5d2 ) *  &
                            lambda_r**( -mu_r_5d2 ) *                          &
                            ( 1.0_wp -                                         &
                              0.5_wp * ( b_term / a_term ) *                   &
                              ( lambda_r / ( c_term + lambda_r )               &
                              )**mu_r_5d2 -                                    &
                              0.125_wp * ( b_term / a_term )**2 *              &
                              ( lambda_r / ( 2.0_wp * c_term + lambda_r )      &
                              )**mu_r_5d2 -                                    &
                              0.0625_wp * ( b_term / a_term )**3 *             &
                              ( lambda_r / ( 3.0_wp * c_term + lambda_r )      &
                              )**mu_r_5d2 -                                    &
                              0.0390625_wp * ( b_term / a_term )**4 *          & 
                              ( lambda_r / ( 4.0_wp * c_term + lambda_r )      &
                              )**mu_r_5d2                                      &
                            )

                   nr_0   = nr_1d(k) * lambda_r**( mu_r + 1.0_wp ) /           &
                            gamm( mu_r + 1.0_wp ) 
                ELSE
                   f_vent = 1.0_wp
                   nr_0   = nr_1d(k) * dr
                ENDIF
!
!--             Evaporation rate of rain water content (Seifert and Beheng, 2006):
                evap    = 2.0_wp * pi * nr_0 * g_evap * f_vent * sat / hyrho(k)
                evap    = MAX( evap, -qr_1d(k) / dt_micro )
                evap_nr = MAX( c_evap * evap / xr * hyrho(k),                  &
                               -nr_1d(k) / dt_micro )

                qr_1d(k) = qr_1d(k) + evap    * dt_micro
                nr_1d(k) = nr_1d(k) + evap_nr * dt_micro

             ENDIF
          ENDIF          

       ENDDO

    END SUBROUTINE evaporation_rain_ij


!------------------------------------------------------------------------------!
! Description:
! ------------
!> Sedimentation of cloud droplets (Ackermann et al., 2009, MWR). 
!> Call for grid point i,j
!------------------------------------------------------------------------------!
    SUBROUTINE sedimentation_cloud_ij( i, j )

       USE arrays_3d,                                                          &
           ONLY:  ddzu, dzu, prr

       USE cloud_parameters,                                                   &
           ONLY:  hyrho, l_d_cp, pt_d_t

       USE control_parameters,                                                 &
           ONLY:  call_microphysics_at_all_substeps, intermediate_timestep_count

       USE indices,                                                            &
           ONLY:  nzb, nzb_s_inner, nzt

       USE kinds
       
       USE statistics,                                                         &
           ONLY:  weight_substep

       IMPLICIT NONE

       INTEGER(iwp) ::  i             !<
       INTEGER(iwp) ::  j             !<
       INTEGER(iwp) ::  k             !<

       REAL(wp), DIMENSION(nzb:nzt+1) :: sed_qc  !<

       sed_qc(nzt+1) = 0.0_wp

       DO  k = nzt, nzb_s_inner(j,i)+1, -1
          IF ( qc_1d(k) > eps_sb )  THEN
             sed_qc(k) = sed_qc_const * nc_1d(k)**( -2.0_wp / 3.0_wp ) *       &
                         ( qc_1d(k) * hyrho(k) )**( 5.0_wp / 3.0_wp )
          ELSE
             sed_qc(k) = 0.0_wp
          ENDIF

          sed_qc(k) = MIN( sed_qc(k), hyrho(k) * dzu(k+1) * q_1d(k) /          &
                                      dt_micro + sed_qc(k+1)                   &
                         )

          q_1d(k)  = q_1d(k)  + ( sed_qc(k+1) - sed_qc(k) ) * ddzu(k+1) /      &
                                hyrho(k) * dt_micro
          qc_1d(k) = qc_1d(k) + ( sed_qc(k+1) - sed_qc(k) ) * ddzu(k+1) /      & 
                                hyrho(k) * dt_micro
          pt_1d(k) = pt_1d(k) - ( sed_qc(k+1) - sed_qc(k) ) * ddzu(k+1) /      &
                                hyrho(k) * l_d_cp * pt_d_t(k) * dt_micro

!
!--       Compute the precipitation rate of cloud (fog) droplets
          IF ( call_microphysics_at_all_substeps )  THEN
             prr(k,j,i) = prr(k,j,i) + sed_qc(k) / hyrho(k) *               &
                             weight_substep(intermediate_timestep_count)
          ELSE
             prr(k,j,i) = prr(k,j,i) + sed_qc(k) / hyrho(k)
          ENDIF

       ENDDO

    END SUBROUTINE sedimentation_cloud_ij


!------------------------------------------------------------------------------!
! Description:
! ------------
!> Computation of sedimentation flux. Implementation according to Stevens
!> and Seifert (2008). Code is based on UCLA-LES. Call for grid point i,j
!------------------------------------------------------------------------------!
    SUBROUTINE sedimentation_rain_ij( i, j )

       USE arrays_3d,                                                          &
           ONLY:  ddzu, dzu, prr

       USE cloud_parameters,                                                   &
           ONLY:  hyrho, l_d_cp, pt_d_t

       USE control_parameters,                                                 &
           ONLY:  call_microphysics_at_all_substeps, intermediate_timestep_count

       USE indices,                                                            &
           ONLY:  nzb, nzb_s_inner, nzt

       USE kinds

       USE statistics,                                                         &
           ONLY:  weight_substep
       
       IMPLICIT NONE

       INTEGER(iwp) ::  i                          !<
       INTEGER(iwp) ::  j                          !<
       INTEGER(iwp) ::  k                          !<
       INTEGER(iwp) ::  k_run                      !<

       REAL(wp)     ::  c_run                      !<
       REAL(wp)     ::  d_max                      !<
       REAL(wp)     ::  d_mean                     !<
       REAL(wp)     ::  d_min                      !<
       REAL(wp)     ::  dr                         !<
       REAL(wp)     ::  flux                       !<
       REAL(wp)     ::  lambda_r                   !<
       REAL(wp)     ::  mu_r                       !<
       REAL(wp)     ::  z_run                      !<

       REAL(wp), DIMENSION(nzb:nzt+1) ::  c_nr     !<
       REAL(wp), DIMENSION(nzb:nzt+1) ::  c_qr     !<
       REAL(wp), DIMENSION(nzb:nzt+1) ::  nr_slope !<
       REAL(wp), DIMENSION(nzb:nzt+1) ::  qr_slope !<
       REAL(wp), DIMENSION(nzb:nzt+1) ::  sed_nr   !<
       REAL(wp), DIMENSION(nzb:nzt+1) ::  sed_qr   !<
       REAL(wp), DIMENSION(nzb:nzt+1) ::  w_nr     !<
       REAL(wp), DIMENSION(nzb:nzt+1) ::  w_qr     !<

!
!--    Compute velocities 
       DO  k = nzb_s_inner(j,i)+1, nzt
          IF ( qr_1d(k) > eps_sb )  THEN
!
!--          Weight averaged diameter of rain drops:
             dr = ( hyrho(k) * qr_1d(k) / nr_1d(k) * dpirho_l )**( 1.0_wp / 3.0_wp )
!
!--          Shape parameter of gamma distribution (Milbrandt and Yau, 2005;
!--          Stevens and Seifert, 2008):
             mu_r = 10.0_wp * ( 1.0_wp + TANH( 1.2E3_wp * ( dr - 1.4E-3_wp ) ) )
!
!--          Slope parameter of gamma distribution (Seifert, 2008):
             lambda_r = ( ( mu_r + 3.0_wp ) * ( mu_r + 2.0_wp ) *              &
                          ( mu_r + 1.0_wp ) )**( 1.0_wp / 3.0_wp ) / dr

             w_nr(k) = MAX( 0.1_wp, MIN( 20.0_wp,                              &
                                         a_term - b_term * ( 1.0_wp +          &
                                            c_term / lambda_r )**( -1.0_wp *   &
                                            ( mu_r + 1.0_wp ) )                &
                                        )                                      &
                          )
             w_qr(k) = MAX( 0.1_wp, MIN( 20.0_wp,                              &
                                         a_term - b_term * ( 1.0_wp +          &
                                            c_term / lambda_r )**( -1.0_wp *   &
                                            ( mu_r + 4.0_wp ) )                &
                                       )                                       &
                          )
          ELSE
             w_nr(k) = 0.0_wp
             w_qr(k) = 0.0_wp
          ENDIF
       ENDDO
!
!--    Adjust boundary values
       w_nr(nzb_s_inner(j,i)) = w_nr(nzb_s_inner(j,i)+1)
       w_qr(nzb_s_inner(j,i)) = w_qr(nzb_s_inner(j,i)+1)
       w_nr(nzt+1) = 0.0_wp
       w_qr(nzt+1) = 0.0_wp
!
!--    Compute Courant number
       DO  k = nzb_s_inner(j,i)+1, nzt
          c_nr(k) = 0.25_wp * ( w_nr(k-1) + 2.0_wp * w_nr(k) + w_nr(k+1) ) *   &
                    dt_micro * ddzu(k)
          c_qr(k) = 0.25_wp * ( w_qr(k-1) + 2.0_wp * w_qr(k) + w_qr(k+1) ) *   &
                    dt_micro * ddzu(k)
       ENDDO     
!
!--    Limit slopes with monotonized centered (MC) limiter (van Leer, 1977):
       IF ( limiter_sedimentation )  THEN

          DO k = nzb_s_inner(j,i)+1, nzt
             d_mean = 0.5_wp * ( qr_1d(k+1) - qr_1d(k-1) )
             d_min  = qr_1d(k) - MIN( qr_1d(k+1), qr_1d(k), qr_1d(k-1) )
             d_max  = MAX( qr_1d(k+1), qr_1d(k), qr_1d(k-1) ) - qr_1d(k)

             qr_slope(k) = SIGN(1.0_wp, d_mean) * MIN ( 2.0_wp * d_min,        &
                                                        2.0_wp * d_max,        &
                                                        ABS( d_mean ) )

             d_mean = 0.5_wp * ( nr_1d(k+1) - nr_1d(k-1) )
             d_min  = nr_1d(k) - MIN( nr_1d(k+1), nr_1d(k), nr_1d(k-1) )
             d_max  = MAX( nr_1d(k+1), nr_1d(k), nr_1d(k-1) ) - nr_1d(k)

             nr_slope(k) = SIGN(1.0_wp, d_mean) * MIN ( 2.0_wp * d_min,        &
                                                        2.0_wp * d_max,        &
                                                        ABS( d_mean ) )
          ENDDO

       ELSE

          nr_slope = 0.0_wp
          qr_slope = 0.0_wp

       ENDIF

       sed_nr(nzt+1) = 0.0_wp
       sed_qr(nzt+1) = 0.0_wp
!
!--    Compute sedimentation flux
       DO  k = nzt, nzb_s_inner(j,i)+1, -1
!
!--       Sum up all rain drop number densities which contribute to the flux 
!--       through k-1/2
          flux  = 0.0_wp
          z_run = 0.0_wp ! height above z(k)
          k_run = k
          c_run = MIN( 1.0_wp, c_nr(k) )
          DO WHILE ( c_run > 0.0_wp  .AND.  k_run <= nzt )
             flux  = flux + hyrho(k_run) *                                     &
                     ( nr_1d(k_run) + nr_slope(k_run) * ( 1.0_wp - c_run ) *   &
                     0.5_wp ) * c_run * dzu(k_run)
             z_run = z_run + dzu(k_run)
             k_run = k_run + 1
             c_run = MIN( 1.0_wp, c_nr(k_run) - z_run * ddzu(k_run) )
          ENDDO
!
!--       It is not allowed to sediment more rain drop number density than 
!--       available
          flux = MIN( flux,                                                    &
                      hyrho(k) * dzu(k+1) * nr_1d(k) + sed_nr(k+1) * dt_micro )

          sed_nr(k) = flux / dt_micro
          nr_1d(k)  = nr_1d(k) + ( sed_nr(k+1) - sed_nr(k) ) * ddzu(k+1) /     &
                                    hyrho(k) * dt_micro
!
!--       Sum up all rain water content which contributes to the flux 
!--       through k-1/2
          flux  = 0.0_wp
          z_run = 0.0_wp ! height above z(k)
          k_run = k
          c_run = MIN( 1.0_wp, c_qr(k) )

          DO WHILE ( c_run > 0.0_wp  .AND.  k_run <= nzt )

             flux  = flux + hyrho(k_run) *                                     &
                     ( qr_1d(k_run) + qr_slope(k_run) * ( 1.0_wp - c_run ) *   &
                     0.5_wp ) * c_run * dzu(k_run)
             z_run = z_run + dzu(k_run)
             k_run = k_run + 1
             c_run = MIN( 1.0_wp, c_qr(k_run) - z_run * ddzu(k_run) )

          ENDDO
!
!--       It is not allowed to sediment more rain water content than available
          flux = MIN( flux,                                                    &
                      hyrho(k) * dzu(k) * qr_1d(k) + sed_qr(k+1) * dt_micro )

          sed_qr(k) = flux / dt_micro

          qr_1d(k) = qr_1d(k) + ( sed_qr(k+1) - sed_qr(k) ) * ddzu(k+1) /      &
                                hyrho(k) * dt_micro
          q_1d(k)  = q_1d(k)  + ( sed_qr(k+1) - sed_qr(k) ) * ddzu(k+1) /      &
                                hyrho(k) * dt_micro 
          pt_1d(k) = pt_1d(k) - ( sed_qr(k+1) - sed_qr(k) ) * ddzu(k+1) /      &
                                hyrho(k) * l_d_cp * pt_d_t(k) * dt_micro
!
!--       Compute the rain rate
          IF ( call_microphysics_at_all_substeps )  THEN
             prr(k,j,i) = prr(k,j,i) + sed_qr(k) / hyrho(k)                    &
                          * weight_substep(intermediate_timestep_count)
          ELSE
             prr(k,j,i) = prr(k,j,i) + sed_qr(k) / hyrho(k)
          ENDIF

       ENDDO

    END SUBROUTINE sedimentation_rain_ij


!------------------------------------------------------------------------------!
! Description:
! ------------
!> This subroutine computes the precipitation amount due to gravitational
!> settling of rain and cloud (fog) droplets
!------------------------------------------------------------------------------!
    SUBROUTINE calc_precipitation_amount_ij( i, j )

       USE arrays_3d,                                                          &
           ONLY:  precipitation_amount, prr

       USE cloud_parameters,                                                   &
           ONLY:  hyrho

       USE control_parameters,                                                 &
           ONLY:  call_microphysics_at_all_substeps, dt_do2d_xy, dt_3d,        &
                  intermediate_timestep_count, intermediate_timestep_count_max,&
                  precipitation_amount_interval, time_do2d_xy

       USE indices,                                                            &
           ONLY:  nzb_s_inner

       USE kinds

       IMPLICIT NONE

       INTEGER(iwp) ::  i                          !:
       INTEGER(iwp) ::  j                          !:


       IF ( ( dt_do2d_xy - time_do2d_xy ) < precipitation_amount_interval .AND.&
            ( .NOT. call_microphysics_at_all_substeps .OR.                     &
            intermediate_timestep_count == intermediate_timestep_count_max ) ) &
       THEN

          precipitation_amount(j,i) = precipitation_amount(j,i) +              &
                                      prr(nzb_s_inner(j,i)+1,j,i) *            &
                                      hyrho(nzb_s_inner(j,i)+1) * dt_3d
       ENDIF

    END SUBROUTINE calc_precipitation_amount_ij

!------------------------------------------------------------------------------!
! Description:
! ------------
!> This function computes the gamma function (Press et al., 1992).
!> The gamma function is needed for the calculation of the evaporation 
!> of rain drops.
!------------------------------------------------------------------------------!
    FUNCTION gamm( xx ) 

       USE kinds

       IMPLICIT NONE 

       INTEGER(iwp) ::  j            !<

       REAL(wp)     ::  gamm         !<
       REAL(wp)     ::  ser          !<
       REAL(wp)     ::  tmp          !<
       REAL(wp)     ::  x_gamm       !<
       REAL(wp)     ::  xx           !<
       REAL(wp)     ::  y_gamm       !<


       REAL(wp), PARAMETER  ::  stp = 2.5066282746310005_wp               !<
       REAL(wp), PARAMETER  ::  cof(6) = (/ 76.18009172947146_wp,      &
                                           -86.50532032941677_wp,      &
                                            24.01409824083091_wp,      &
                                            -1.231739572450155_wp,     &
                                             0.1208650973866179E-2_wp, &
                                            -0.5395239384953E-5_wp /)     !<

       x_gamm = xx
       y_gamm = x_gamm
       tmp = x_gamm + 5.5_wp
       tmp = ( x_gamm + 0.5_wp ) * LOG( tmp ) - tmp
       ser = 1.000000000190015_wp

       DO  j = 1, 6 
          y_gamm = y_gamm + 1.0_wp 
          ser    = ser + cof( j ) / y_gamm 
       ENDDO

! 
!--    Until this point the algorithm computes the logarithm of the gamma 
!--    function. Hence, the exponential function is used.  
!       gamm = EXP( tmp + LOG( stp * ser / x_gamm ) ) 
       gamm = EXP( tmp ) * stp * ser / x_gamm 

       RETURN 
 
    END FUNCTION gamm 

 END MODULE microphysics_mod
