# Supplementary material for: A semi-empirical model of the energy balance closure in the surface layer
Source: PLoS One. 2018 Dec 12;13(12):e0209022. doi: 10.1371/journal.pone.0209022 (PMC6291237; doi:10.1371/journal.pone.0209022)
Supplement: S1 Text — (ZIP) [file pone.0209022.s001.zip › S1 Source/pmc_handle_communicator_mod.f90]

  MODULE PMC_handle_communicator

!------------------------------------------------------------------------------!
! This file is part of PALM.
!
! PALM is free software: you can redistribute it and/or modify it under the
! terms of the GNU General Public License as published by the Free Software
! Foundation, either version 3 of the License, or (at your option) any later
! version.
!
! PALM is distributed in the hope that it will be useful, but WITHOUT ANY
! WARRANTY; without even the implied warranty of MERCHANTABILITY or FITNESS FOR
! A PARTICULAR PURPOSE.  See the GNU General Public License for more details.
!
! You should have received a copy of the GNU General Public License along with
! PALM. If not, see <http://www.gnu.org/licenses/>.
!
! Copyright 1997-2016 Leibniz Universitaet Hannover
!------------------------------------------------------------------------------!
!
! Current revisions:
! ------------------
! 
! 
! Former revisions:
! -----------------
! $Id: pmc_handle_communicator_mod.f90 2009 2016-08-30 15:07:36Z SadiqHuq $
!
! 2000 2016-08-20 18:09:15Z knoop
! Forced header and separation lines into 80 columns
! 
! 1938 2016-06-13 15:26:05Z hellstea
! Minor clean-up.
! 
! 1901 2016-05-04 15:39:38Z raasch
! Initial version of purely vertical nesting introduced.
! Code clean up. The words server/client changed to parent/child.
!
! 1900 2016-05-04 15:27:53Z raasch
! re-formatting to match PALM style
!
! 1882 2016-04-20 15:24:46Z hellstea
! MPI_BCAST-calls to broadcast nesting_mode and nesting_datatransfer_mode 
! are moved out from the DO i = 1, m_ncpl loop.
! 
! 1850 2016-04-08 13:29:27Z maronga
! Module renamed
!
! 1808 2016-04-05 19:44:00Z raasch
! MPI module used by default on all machines
!
! 1797 2016-03-21 16:50:28Z raasch
! introduction of different datatransfer modes,
! export of comm_world_nesting
!
! 1791 2016-03-11 10:41:25Z raasch
! m_nrofcpl renamed m_ncpl,
! pmc_get_local_model_info renamed pmc_get_model_info, some keywords also
! renamed and some added,
! debug write-statements commented out
!
! 1786 2016-03-08 05:49:27Z raasch
! Bugfix: nesting_mode is broadcast now
!
! 1779 2016-03-03 08:01:28Z raasch
! only the total number of PEs is given in the nestpar-NAMELIST,
! additional comments included
!
! 1764 2016-02-28 12:45:19Z raasch
! pmc_layout type: comm_cpl and comm_parent removed, character "name" moved at
! the beginning of the variable list,
! domain layout is read with new NAMELIST nestpar from standard file PARIN,
! MPI-datatype REAL8 replaced by REAL, kind=8 replaced by wp,
! variable domain_layouts instead of m_couplers introduced for this NAMELIST,
! general format changed to PALM style
!
! 1762 2016-02-25 12:31:13Z hellstea
! Initial revision by K. Ketelsen
!
! Description:
! ------------
! Handle MPI communicator in PALM model coupler
!-------------------------------------------------------------------------------!

#if defined( __parallel )
    USE kinds

#if defined( __mpifh )
    INCLUDE "mpif.h"
#else
    USE MPI
#endif

    USE pmc_general,                                                            &
        ONLY: pmc_status_ok, pmc_status_error, pmc_max_models
    USE control_parameters,                                                     &
        ONLY: message_string

    IMPLICIT NONE

    TYPE pmc_layout

       CHARACTER(LEN=32) ::  name

       INTEGER  ::  id            !<
       INTEGER  ::  parent_id     !<
       INTEGER  ::  npe_total     !<

       REAL(wp) ::  lower_left_x  !<
       REAL(wp) ::  lower_left_y  !<

    END TYPE pmc_layout

    PUBLIC  pmc_status_ok, pmc_status_error

    INTEGER, PARAMETER, PUBLIC ::  pmc_error_npes        = 1  !< illegal number of PEs
    INTEGER, PARAMETER, PUBLIC ::  pmc_namelist_error    = 2  !< error(s) in nestpar namelist
    INTEGER, PARAMETER, PUBLIC ::  pmc_no_namelist_found = 3  !< no couple layout namelist found

    INTEGER ::  m_world_comm  !< global nesting communicator
    INTEGER ::  m_my_cpl_id   !< coupler id of this model
    INTEGER ::  m_parent_id   !< coupler id of parent of this model
    INTEGER ::  m_ncpl        !< number of couplers given in nestpar namelist

    TYPE(pmc_layout), DIMENSION(pmc_max_models) ::  m_couplers  !< information of all couplers

    INTEGER, PUBLIC ::  m_model_comm          !< communicator of this model
    INTEGER, PUBLIC ::  m_to_parent_comm      !< communicator to the parent
    INTEGER, PUBLIC ::  m_world_rank          !<
    INTEGER         ::  m_world_npes          !<
    INTEGER, PUBLIC ::  m_model_rank          !<
    INTEGER, PUBLIC ::  m_model_npes          !<
    INTEGER         ::  m_parent_remote_size  !< number of parent PEs

    INTEGER, DIMENSION(pmc_max_models), PUBLIC ::  m_to_child_comm    !< communicator to the child(ren)
    INTEGER, DIMENSION(:), POINTER, PUBLIC ::  pmc_parent_for_child   !<


    INTERFACE pmc_is_rootmodel
       MODULE PROCEDURE pmc_is_rootmodel
    END INTERFACE pmc_is_rootmodel

    INTERFACE pmc_get_model_info
       MODULE PROCEDURE pmc_get_model_info
    END INTERFACE pmc_get_model_info

    PUBLIC pmc_get_model_info, pmc_init_model, pmc_is_rootmodel

 CONTAINS

 SUBROUTINE pmc_init_model( comm, nesting_datatransfer_mode, nesting_mode,      &
                              pmc_status )

    USE control_parameters,                                                     &
        ONLY:  message_string

    USE pegrid,                                                                 &
        ONLY:  myid

      IMPLICIT NONE

    CHARACTER(LEN=8), INTENT(OUT) ::  nesting_mode               !<
    CHARACTER(LEN=7), INTENT(OUT) ::  nesting_datatransfer_mode  !<

    INTEGER, INTENT(OUT) ::  comm        !<
    INTEGER, INTENT(OUT) ::  pmc_status  !<

    INTEGER ::  childcount     !<
    INTEGER ::  i              !<
    INTEGER ::  ierr           !<
    INTEGER ::  istat          !<
    INTEGER ::  m_my_cpl_rank  !<
    INTEGER ::  tag            !<

    INTEGER, DIMENSION(pmc_max_models)   ::  activeparent  ! I am active parent for this child ID
    INTEGER, DIMENSION(pmc_max_models+1) ::  start_pe

    pmc_status   = pmc_status_ok
    comm         = -1
    m_world_comm = MPI_COMM_WORLD
    m_my_cpl_id  = -1
    childcount   =  0
    activeparent = -1
    start_pe(:)  =  0

    CALL MPI_COMM_RANK( MPI_COMM_WORLD, m_world_rank, istat )
    CALL MPI_COMM_SIZE( MPI_COMM_WORLD, m_world_npes, istat )
!
!-- Only PE 0 of root model reads
    IF ( m_world_rank == 0 )  THEN

       CALL read_coupling_layout( nesting_datatransfer_mode, nesting_mode,      &
                                  pmc_status )

       IF ( pmc_status /= pmc_no_namelist_found  .AND.                          &
            pmc_status /= pmc_namelist_error )                                  &
       THEN
!
!--       Calculate start PE of every model
          start_pe(1) = 0
          DO  i = 2, m_ncpl+1
             start_pe(i) = start_pe(i-1) + m_couplers(i-1)%npe_total
          ENDDO

!
!--       The number of cores provided with the run must be the same as the
!--       total sum of cores required by all nest domains
          IF ( start_pe(m_ncpl+1) /= m_world_npes )  THEN
             WRITE ( message_string, '(A,I6,A,I6,A)' )                          &
                             'nesting-setup requires different number of ',     &
                             'MPI procs (', start_pe(m_ncpl+1), ') than ',      &
                             'provided (', m_world_npes,')'
             CALL message( 'pmc_init_model', 'PA0229', 3, 2, 0, 6, 0 )
          ENDIF

       ENDIF

    ENDIF
!
!-- Broadcast the read status. This synchronises all other PEs with PE 0 of
!-- the root model. Without synchronisation, they would not behave in the
!-- correct way (e.g. they would not return in case of a missing NAMELIST)
    CALL MPI_BCAST( pmc_status, 1, MPI_INTEGER, 0, MPI_COMM_WORLD, istat )

    IF ( pmc_status == pmc_no_namelist_found )  THEN
!
!--    Not a nested run; return the MPI_WORLD communicator
       comm = MPI_COMM_WORLD
       RETURN

    ELSEIF ( pmc_status == pmc_namelist_error )  THEN
!
!--    Only the root model gives the error message. Others are aborted by the
!--    message-routine with MPI_ABORT. Must be done this way since myid and
!--    comm2d have not yet been assigned at this point.
       IF ( m_world_rank == 0 )  THEN
          message_string = 'errors in \$nestpar'
          CALL message( 'pmc_init_model', 'PA0223', 3, 2, 0, 6, 0 )
       ENDIF

    ENDIF

    CALL MPI_BCAST( m_ncpl,          1, MPI_INTEGER, 0, MPI_COMM_WORLD, istat)
    CALL MPI_BCAST( start_pe, m_ncpl+1, MPI_INTEGER, 0, MPI_COMM_WORLD, istat)

!
!-- Broadcast coupling layout
    DO  i = 1, m_ncpl
       CALL MPI_BCAST( m_couplers(i)%name, LEN( m_couplers(i)%name ),           &
                       MPI_CHARACTER, 0, MPI_COMM_WORLD, istat )
       CALL MPI_BCAST( m_couplers(i)%id,           1, MPI_INTEGER, 0,           &
                       MPI_COMM_WORLD, istat )
       CALL MPI_BCAST( m_couplers(i)%Parent_id,    1, MPI_INTEGER, 0,           &
                       MPI_COMM_WORLD, istat )
       CALL MPI_BCAST( m_couplers(i)%npe_total,    1, MPI_INTEGER, 0,           &
                       MPI_COMM_WORLD, istat )
       CALL MPI_BCAST( m_couplers(i)%lower_left_x, 1, MPI_REAL,    0,           &
                       MPI_COMM_WORLD, istat )
       CALL MPI_BCAST( m_couplers(i)%lower_left_y, 1, MPI_REAL,    0,           &
                       MPI_COMM_WORLD, istat )
    ENDDO
    CALL MPI_BCAST( nesting_mode, LEN( nesting_mode ), MPI_CHARACTER, 0,        &
                    MPI_COMM_WORLD, istat )
    CALL MPI_BCAST( nesting_datatransfer_mode, LEN(nesting_datatransfer_mode),  &
                    MPI_CHARACTER, 0, MPI_COMM_WORLD, istat )

!
!-- Assign global MPI processes to individual models by setting the couple id
    DO  i = 1, m_ncpl
       IF ( m_world_rank >= start_pe(i)  .AND.  m_world_rank < start_pe(i+1) )  &
       THEN
          m_my_cpl_id = i
          EXIT
       ENDIF
    ENDDO
    m_my_cpl_rank = m_world_rank - start_pe(i)

!
!-- MPI_COMM_WORLD is the communicator for ALL models (MPI-1 approach).
!-- The communictors for the individual models as created by MPI_COMM_SPLIT.
!-- The color of the model is represented by the coupler id
    CALL MPI_COMM_SPLIT( MPI_COMM_WORLD, m_my_cpl_id, m_my_cpl_rank, comm,      &
                         istat )
!
!-- Get size and rank of the model running on this PE
    CALL  MPI_COMM_RANK( comm, m_model_rank, istat )
    CALL  MPI_COMM_SIZE( comm, m_model_npes, istat )

!
!-- Broadcast (from PE 0) the parent id and id of every model
    DO  i = 1, m_ncpl
       CALL MPI_BCAST( m_couplers(i)%parent_id, 1, MPI_INTEGER, 0,              &
                       MPI_COMM_WORLD, istat )
       CALL MPI_BCAST( m_couplers(i)%id,        1, MPI_INTEGER, 0,              &
                       MPI_COMM_WORLD, istat )
    ENDDO

!
!-- Save the current model communicator for pmc internal use
    m_model_comm = comm

!
!-- Create intercommunicator between parent and children.
!-- MPI_INTERCOMM_CREATE creates an intercommunicator between 2 groups of
!-- different colors.
!-- The grouping was done above with MPI_COMM_SPLIT
    DO  i = 2, m_ncpl

       IF ( m_couplers(i)%parent_id == m_my_cpl_id )  THEN
!
!--       Collect parent PEs.
!--       Every model exept the root model has a parent model which acts as
!--       parent model. Create an intercommunicator to connect current PE to
!--       all children PEs
          tag = 500 + i
          CALL MPI_INTERCOMM_CREATE( comm, 0, MPI_COMM_WORLD, start_pe(i),      &
                                     tag, m_to_child_comm(i), istat)
          childcount = childcount + 1
          activeparent(i) = 1

       ELSEIF ( i == m_my_cpl_id)  THEN
!
!--       Collect children PEs.
!--       Every model except the root model has a parent model. 
!--       Create an intercommunicator to connect current PE to all parent PEs
          tag = 500 + i
          CALL MPI_INTERCOMM_CREATE( comm, 0, MPI_COMM_WORLD,                   &
                                     start_pe(m_couplers(i)%parent_id),         &
                                     tag, m_to_parent_comm, istat )
       ENDIF

    ENDDO

!
!-- If I am parent, count the number of children that I have
!-- Although this loop is symmetric on all processes, the "activeparent" flag
!-- is true (==1) on the respective individual PE only.
    ALLOCATE( pmc_parent_for_child(childcount+1) )

    childcount = 0
    DO  i = 2, m_ncpl
       IF ( activeparent(i) == 1 )  THEN
          childcount = childcount + 1
          pmc_parent_for_child(childcount) = i
       ENDIF
    ENDDO
!
!-- Get the size of the parent model
    IF ( m_my_cpl_id > 1 )  THEN
       CALL MPI_COMM_REMOTE_SIZE( m_to_parent_comm, m_parent_remote_size,       &
                                  istat)
    ELSE
!
!--    The root model does not have a parent
       m_parent_remote_size = -1
    ENDIF
!
!-- Set myid to non-tero value except for the root domain. This is a setting
!-- for the message routine which is called at the end of pmci_init. That
!-- routine outputs messages for myid = 0, only. However, myid has not been
!-- assigened so far, so that all PEs of the root model would output a
!-- message. To avoid this, set myid to some other value except for PE0 of the
!-- root domain.
    IF ( m_world_rank /= 0 )  myid = 1

 END SUBROUTINE PMC_init_model


 SUBROUTINE pmc_get_model_info( comm_world_nesting, cpl_id, cpl_name,           &
                                cpl_parent_id, lower_left_x, lower_left_y,      &
                                ncpl, npe_total, request_for_cpl_id )
!
!-- Provide module private variables of the pmc for PALM

    USE kinds

    IMPLICIT NONE

    CHARACTER(LEN=*), INTENT(OUT), OPTIONAL ::  cpl_name   !<

    INTEGER, INTENT(IN), OPTIONAL ::  request_for_cpl_id   !<

    INTEGER, INTENT(OUT), OPTIONAL ::  comm_world_nesting  !<
    INTEGER, INTENT(OUT), OPTIONAL ::  cpl_id              !<
    INTEGER, INTENT(OUT), OPTIONAL ::  cpl_parent_id       !<
    INTEGER, INTENT(OUT), OPTIONAL ::  ncpl                !<
    INTEGER, INTENT(OUT), OPTIONAL ::  npe_total           !<

    INTEGER ::  requested_cpl_id  !<

    REAL(wp), INTENT(OUT), OPTIONAL ::  lower_left_x  !<
    REAL(wp), INTENT(OUT), OPTIONAL ::  lower_left_y  !<

!
!-- Set the requested coupler id
    IF ( PRESENT( request_for_cpl_id ) )  THEN
       requested_cpl_id = request_for_cpl_id
!
!--    Check for allowed range of values
       IF ( requested_cpl_id < 1  .OR.  requested_cpl_id > m_ncpl )  RETURN
    ELSE
       requested_cpl_id = m_my_cpl_id
    ENDIF

!
!-- Return the requested information
    IF ( PRESENT( comm_world_nesting )  )  THEN
       comm_world_nesting = m_world_comm
    ENDIF
    IF ( PRESENT( cpl_id )        )  THEN
       cpl_id = requested_cpl_id
    ENDIF
    IF ( PRESENT( cpl_parent_id ) )  THEN
       cpl_parent_id = m_couplers(requested_cpl_id)%parent_id
    ENDIF
    IF ( PRESENT( cpl_name )      )  THEN
       cpl_name = m_couplers(requested_cpl_id)%name
    ENDIF
    IF ( PRESENT( ncpl )          )  THEN
       ncpl = m_ncpl
    ENDIF
    IF ( PRESENT( npe_total )     )  THEN
       npe_total = m_couplers(requested_cpl_id)%npe_total
    ENDIF
    IF ( PRESENT( lower_left_x )  )  THEN
       lower_left_x = m_couplers(requested_cpl_id)%lower_left_x
    ENDIF
    IF ( PRESENT( lower_left_y )  )  THEN
       lower_left_y = m_couplers(requested_cpl_id)%lower_left_y
    ENDIF

 END SUBROUTINE pmc_get_model_info


 LOGICAL function pmc_is_rootmodel( )

    IMPLICIT NONE

    pmc_is_rootmodel = ( m_my_cpl_id == 1 )

 END FUNCTION pmc_is_rootmodel


 SUBROUTINE read_coupling_layout( nesting_datatransfer_mode, nesting_mode,      &
                                  pmc_status )

    IMPLICIT NONE

    CHARACTER(LEN=8), INTENT(INOUT) ::  nesting_mode
    CHARACTER(LEN=7), INTENT(INOUT) ::  nesting_datatransfer_mode

    INTEGER(iwp), INTENT(INOUT) ::  pmc_status
    INTEGER(iwp)                ::  bad_llcorner
    INTEGER(iwp)                ::  i
    INTEGER(iwp)                ::  istat

    TYPE(pmc_layout), DIMENSION(pmc_max_models) ::  domain_layouts

    NAMELIST /nestpar/  domain_layouts, nesting_datatransfer_mode, nesting_mode

!
!-- Initialize some coupling variables
    domain_layouts(1:pmc_max_models)%id = -1
    m_ncpl =   0

    pmc_status = pmc_status_ok

!
!-- Open the NAMELIST-file and read the nesting layout
    CALL check_open( 11 )
    READ ( 11, nestpar, IOSTAT=istat )

    IF ( istat < 0 )  THEN

!
!--    No nestpar-NAMELIST found
       pmc_status = pmc_no_namelist_found

!
!--    Set filepointer to the beginning of the file. Otherwise PE0 will later
!--    be unable to read the inipar-NAMELIST
       REWIND ( 11 )
       RETURN

    ELSEIF ( istat > 0 )  THEN

!
!--    Errors in reading nestpar-NAMELIST
       pmc_status = pmc_namelist_error
       RETURN

    ENDIF

!
!-- Output location message
    CALL location_message( 'initialize communicators for nesting', .FALSE. )

!
!-- Assign the layout to the internally used variable
    m_couplers = domain_layouts

!
!-- Get the number of nested models given in the nestpar-NAMELIST
    DO  i = 1, pmc_max_models
!
!--    When id=-1 is found for the first time, the list of domains is finished
        IF ( m_couplers(i)%id == -1  .OR.  i == pmc_max_models )  THEN
          IF ( m_couplers(i)%id == -1 )  THEN
             m_ncpl = i - 1
             EXIT
          ELSE
             m_ncpl = pmc_max_models
          ENDIF
       ENDIF

    ENDDO

!
!-- Make sure that all domains have equal lower left corner in case of vertical
!-- nesting
    IF ( nesting_mode == 'vertical' )  THEN
       bad_llcorner = 0
       DO  i = 1, m_ncpl
          IF ( domain_layouts(i)%lower_left_x /= 0.0_wp .OR.                    &
               domain_layouts(i)%lower_left_y /= 0.0_wp )  THEN
             bad_llcorner = bad_llcorner + 1
             domain_layouts(i)%lower_left_x = 0.0_wp
             domain_layouts(i)%lower_left_y = 0.0_wp
          ENDIF
       ENDDO
       IF ( bad_llcorner /= 0)  THEN
          WRITE ( message_string, *)  'lower left corners do not match,',       &
                                      'they were set to (0, 0)'
          CALL message( 'read_coupling_layout', 'PA0427', 0, 0, 0, 6, 0 )
       ENDIF
    ENDIF

 END SUBROUTINE read_coupling_layout

#endif
 END MODULE pmc_handle_communicator
