# Supplementary material for: A semi-empirical model of the energy balance closure in the surface layer
Source: PLoS One. 2018 Dec 12;13(12):e0209022. doi: 10.1371/journal.pone.0209022 (PMC6291237; doi:10.1371/journal.pone.0209022)
Supplement: S1 Text — (ZIP) [file pone.0209022.s001.zip › S1 Source/poismg_noopt.f90]

!> @file poismg_noopt.f90
!------------------------------------------------------------------------------!
! This file is part of PALM.
!
! PALM is free software: you can redistribute it and/or modify it under the
! terms of the GNU General Public License as published by the Free Software
! Foundation, either version 3 of the License, or (at your option) any later
! version.
!
! PALM is distributed in the hope that it will be useful, but WITHOUT ANY
! WARRANTY; without even the implied warranty of MERCHANTABILITY or FITNESS FOR
! A PARTICULAR PURPOSE.  See the GNU General Public License for more details.
!
! You should have received a copy of the GNU General Public License along with
! PALM. If not, see <http://www.gnu.org/licenses/>.
!
! Copyright 1997-2016 Leibniz Universitaet Hannover
!------------------------------------------------------------------------------!
!
! Current revisions:
! -----------------
! 
! 
! Former revisions:
! -----------------
! $Id: poismg_noopt.f90 2009 2016-08-30 15:07:36Z SadiqHuq $
!
! 2000 2016-08-20 18:09:15Z knoop
! Forced header and separation lines into 80 columns
! 
! 1934 2016-06-13 09:46:57Z hellstea
! Rename subroutines and cpu-measure log points to indicate _noopt version
! 
! 1762 2016-02-25 12:31:13Z hellstea
! Introduction of nested domain feature
!
! 1682 2015-10-07 23:56:08Z knoop
! Code annotations made doxygen readable 
! 
! 1353 2014-04-08 15:21:23Z heinze
! REAL constants provided with KIND-attribute
!
! 1322 2014-03-20 16:38:49Z raasch
! REAL constants defined as wp-kind
!
! 1320 2014-03-20 08:40:49Z raasch
! ONLY-attribute added to USE-statements,
! kind-parameters added to all INTEGER and REAL declaration statements,
! kinds are defined in new module kinds,
! old module precision_kind is removed,
! revision history before 2012 removed,
! comment fields (!:) to be used for variable explanations added to
! all variable declaration statements
!
! 1318 2014-03-17 13:35:16Z raasch
! module interfaces removed
!
! 1159 2013-05-21 11:58:22Z fricke
! bc_lr/ns_dirneu/neudir removed
!
! 1092 2013-02-02 11:24:22Z raasch
! unused variables removed
!
! 1056 2012-11-16 15:28:04Z raasch
! Bugfix: all ghost points have to be used for allocating p3
! arrays p2, f2, and f2_l changed from allocatable to automatic
!
! 1036 2012-10-22 13:43:42Z raasch
! code put under GPL (PALM 3.9)
!
! 996 2012-09-07 10:41:47Z raasch
! little reformatting
!
! 978 2012-08-09 08:28:32Z fricke
! bc_lr/ns_dirneu/neudir added
!
! 880 2012-04-13 06:28:59Z raasch
! Bugfix: preprocessor statements for parallel execution added
!
! 778 2011-11-07 14:18:25Z fricke
! Allocation of p3 changes when multigrid is used and the collected field on PE0
! has more grid points than the subdomain of an PE.
!
! 707 2011-03-29 11:39:40Z raasch
! p_loc is used instead of p in the main routine (poismg).
! On coarse grid levels, gathered data are identically processed on all PEs
! (before, on PE0 only), so that the subsequent scattering of data is not
! neccessary any more.
! bc_lr/ns replaced by bc_lr/ns_cyc/dirrad/raddir
! Bugfix: bottom (nzb) and top (nzt+1) boundary conditions set in routines
! resid and restrict. They were missed before which may have led to
! unpredictable results.
!
! 667 2010-12-23 12:06:00Z suehring/gryschka
! Calls of exchange_horiz are modified.
!
! 622 2010-12-10 08:08:13Z raasch
! optional barriers included in order to speed up collective operations
!
! 257 2009-03-11 15:17:42Z heinze
! Output of messages replaced by message handling routine.
!
! 181 2008-07-30 07:07:47Z raasch
! Bugfix: grid_level+1 has to be used in restrict for flags-array
!
! 114 2007-10-10 00:03:15Z raasch
! Boundary conditions at walls are implicitly set using flag arrays. Only
! Neumann BC is allowed. Upper walls are still not realized.
! Bottom and top BCs for array f_mg in restrict removed because boundary
! values are not needed (right hand side of SOR iteration).
!
! 75 2007-03-22 09:54:05Z raasch
! 2nd+3rd argument removed from exchange horiz
!
! RCS Log replace by Id keyword, revision history cleaned up
!
! Revision 1.6  2005/03/26 20:55:54  raasch
! Implementation of non-cyclic (Neumann) horizontal boundary conditions,
! routine prolong simplified (one call of exchange_horiz spared)
!
! Revision 1.1  2001/07/20 13:10:51  raasch
! Initial revision
!
!
! Description:
! ------------
!> Solves the Poisson equation for the perturbation pressure with a multigrid
!> V- or W-Cycle scheme.
!>
!> This multigrid method was originally developed for PALM by Joerg Uhlenbrock,
!> September 2000 - July 2001.
!> 
!> @attention Loop unrolling and cache optimization in SOR-Red/Black method
!>            still does not give the expected speedup! 
!>
!> @todo Further work required.
!------------------------------------------------------------------------------!
 SUBROUTINE poismg_noopt( r )
 

    USE arrays_3d,                                                             &
        ONLY:  d, p_loc

    USE control_parameters,                                                    &
        ONLY:  gathered_size, grid_level, grid_level_count,                    &
               maximum_grid_level, message_string, mgcycles, mg_cycles,        &
               mg_switch_to_pe0_level, residual_limit, subdomain_size

    USE cpulog,                                                                &
        ONLY:  cpu_log, log_point_s

    USE indices,                                                               &
        ONLY:  nxl, nxlg, nxl_mg, nxr, nxrg, nxr_mg, nys, nysg, nys_mg, nyn,   &
               nyng, nyn_mg, nzb, nzt, nzt_mg

    USE kinds

    USE pegrid

    IMPLICIT NONE

    REAL(wp) ::  maxerror          !<
    REAL(wp) ::  maximum_mgcycles  !<
    REAL(wp) ::  residual_norm     !<

    REAL(wp), DIMENSION(nzb:nzt+1,nys-1:nyn+1,nxl-1:nxr+1) ::  r  !<

    REAL(wp), DIMENSION(:,:,:), ALLOCATABLE ::  p3  !<


    CALL cpu_log( log_point_s(29), 'poismg_noopt', 'start' )
!
!-- Initialize arrays and variables used in this subroutine

!-- If the number of grid points of the gathered grid, which is collected
!-- on PE0, is larger than the number of grid points of an PE, than array
!-- p3 will be enlarged.
    IF ( gathered_size > subdomain_size )  THEN 
       ALLOCATE( p3(nzb:nzt_mg(mg_switch_to_pe0_level)+1,nys_mg(               &
                    mg_switch_to_pe0_level)-1:nyn_mg(mg_switch_to_pe0_level)+1,&
                    nxl_mg(mg_switch_to_pe0_level)-1:nxr_mg(                   &
                    mg_switch_to_pe0_level)+1) )
    ELSE
       ALLOCATE ( p3(nzb:nzt+1,nysg:nyng,nxlg:nxrg) )
    ENDIF

    p3 = 0.0_wp
 
!
!-- Ghost boundaries have to be added to divergence array.
!-- Exchange routine needs to know the grid level!
    grid_level = maximum_grid_level
    CALL exchange_horiz( d, 1)
    d(nzb,:,:) = d(nzb+1,:,:)

!
!-- Initiation of the multigrid scheme. Does n cycles until the 
!-- residual is smaller than the given limit. The accuracy of the solution 
!-- of the poisson equation will increase with the number of cycles.
!-- If the number of cycles is preset by the user, this number will be
!-- carried out regardless of the accuracy.
    grid_level_count =  0
    mgcycles         =  0
    IF ( mg_cycles == -1 )  THEN
       maximum_mgcycles = 0
       residual_norm    = 1.0_wp
    ELSE
       maximum_mgcycles = mg_cycles
       residual_norm    = 0.0_wp
    ENDIF

    DO WHILE ( residual_norm > residual_limit  .OR. &
               mgcycles < maximum_mgcycles )
 
       CALL next_mg_level_noopt( d, p_loc, p3, r)

!
!--    Calculate the residual if the user has not preset the number of
!--    cycles to be performed
       IF ( maximum_mgcycles == 0 )  THEN
          CALL resid_noopt( d, p_loc, r )
          maxerror = SUM( r(nzb+1:nzt,nys:nyn,nxl:nxr)**2 )

#if defined( __parallel )
          IF ( collective_wait )  CALL MPI_BARRIER( comm2d, ierr )
             CALL MPI_ALLREDUCE( maxerror, residual_norm, 1, MPI_REAL, MPI_SUM, &
                              comm2d, ierr)
#else
             residual_norm = maxerror
#endif
          residual_norm = SQRT( residual_norm )
       ENDIF

       mgcycles = mgcycles + 1

!
!--    If the user has not limited the number of cycles, stop the run in case
!--    of insufficient convergence
       IF ( mgcycles > 1000  .AND.  mg_cycles == -1 )  THEN
          message_string = 'no sufficient convergence within 1000 cycles'
          CALL message( 'poismg_noopt', 'PA0283', 1, 2, 0, 6, 0 )
       ENDIF

    ENDDO

    DEALLOCATE( p3 )

!
!-- Unset the grid level. Variable is used to determine the MPI datatypes for
!-- ghost point exchange
    grid_level = 0 

    CALL cpu_log( log_point_s(29), 'poismg_noopt', 'stop' )

 END SUBROUTINE poismg_noopt


!------------------------------------------------------------------------------!
! Description:
! ------------
!> Computes the residual of the perturbation pressure.
!------------------------------------------------------------------------------!
 SUBROUTINE resid_noopt( f_mg, p_mg, r )


    USE arrays_3d,                                                             &
        ONLY:  f1_mg, f2_mg, f3_mg

    USE control_parameters,                                                    &
        ONLY:  bc_lr_cyc, bc_ns_cyc, grid_level, ibc_p_b, ibc_p_t, inflow_l,   &
               inflow_n, inflow_r, inflow_s, nest_bound_l, nest_bound_n,       &
               nest_bound_r, nest_bound_s, outflow_l, outflow_n, outflow_r,    &
               outflow_s

    USE grid_variables,                                                        &
        ONLY:  ddx2_mg, ddy2_mg

    USE indices,                                                               &
        ONLY:  flags, wall_flags_1, wall_flags_2, wall_flags_3, wall_flags_4,  &
               wall_flags_5, wall_flags_6, wall_flags_7, wall_flags_8,         &
               wall_flags_9, wall_flags_10, nxl_mg, nxr_mg, nys_mg, nyn_mg,    &
               nzb, nzt_mg

    USE kinds

    IMPLICIT NONE

    INTEGER(iwp) ::  i
    INTEGER(iwp) ::  j
    INTEGER(iwp) ::  k
    INTEGER(iwp) ::  l

    REAL(wp), DIMENSION(nzb:nzt_mg(grid_level)+1,                              &
                    nys_mg(grid_level)-1:nyn_mg(grid_level)+1,                 &
                    nxl_mg(grid_level)-1:nxr_mg(grid_level)+1) ::  f_mg  !<
    REAL(wp), DIMENSION(nzb:nzt_mg(grid_level)+1,                              &
                    nys_mg(grid_level)-1:nyn_mg(grid_level)+1,                 &
                    nxl_mg(grid_level)-1:nxr_mg(grid_level)+1) ::  p_mg  !<
    REAL(wp), DIMENSION(nzb:nzt_mg(grid_level)+1,                              &
                    nys_mg(grid_level)-1:nyn_mg(grid_level)+1,                 &
                    nxl_mg(grid_level)-1:nxr_mg(grid_level)+1) ::  r     !<

!
!-- Calculate the residual
    l = grid_level

!
!-- Choose flag array of this level
    SELECT CASE ( l )
       CASE ( 1 )
          flags => wall_flags_1
       CASE ( 2 )
          flags => wall_flags_2
       CASE ( 3 )
          flags => wall_flags_3
       CASE ( 4 )
          flags => wall_flags_4
       CASE ( 5 )
          flags => wall_flags_5
       CASE ( 6 )
          flags => wall_flags_6
       CASE ( 7 )
          flags => wall_flags_7
       CASE ( 8 )
          flags => wall_flags_8
       CASE ( 9 )
          flags => wall_flags_9
       CASE ( 10 )
          flags => wall_flags_10
    END SELECT

!$OMP PARALLEL PRIVATE (i,j,k)
!$OMP DO
    DO  i = nxl_mg(l), nxr_mg(l)
       DO  j = nys_mg(l), nyn_mg(l) 
          DO  k = nzb+1, nzt_mg(l)
             r(k,j,i) = f_mg(k,j,i)                                         &
                        - ddx2_mg(l) *                                      &
                            ( p_mg(k,j,i+1) + IBITS( flags(k,j,i), 5, 1 ) * &
                                          ( p_mg(k,j,i) - p_mg(k,j,i+1) ) + &
                              p_mg(k,j,i-1) + IBITS( flags(k,j,i), 4, 1 ) * &
                                          ( p_mg(k,j,i) - p_mg(k,j,i-1) ) ) &
                        - ddy2_mg(l) *                                      &
                            ( p_mg(k,j+1,i) + IBITS( flags(k,j,i), 3, 1 ) * &
                                          ( p_mg(k,j,i) - p_mg(k,j+1,i) ) + &
                              p_mg(k,j-1,i) + IBITS( flags(k,j,i), 2, 1 ) * &
                                          ( p_mg(k,j,i) - p_mg(k,j-1,i) ) ) &
                        - f2_mg(k,l) * p_mg(k+1,j,i)                        &
                        - f3_mg(k,l) *                                      &
                            ( p_mg(k-1,j,i) + IBITS( flags(k,j,i), 0, 1 ) * &
                                          ( p_mg(k,j,i) - p_mg(k-1,j,i) ) ) &
                        + f1_mg(k,l) * p_mg(k,j,i)
!
!--          Residual within topography should be zero
             r(k,j,i) = r(k,j,i) * ( 1.0_wp - IBITS( flags(k,j,i), 6, 1 ) )
          ENDDO
       ENDDO
    ENDDO
!$OMP END PARALLEL

!
!-- Horizontal boundary conditions
    CALL exchange_horiz( r, 1)

    IF ( .NOT. bc_lr_cyc )  THEN
       IF ( inflow_l .OR. outflow_l .OR. nest_bound_l )  THEN
          r(:,:,nxl_mg(l)-1) = r(:,:,nxl_mg(l))
       ENDIF
       IF ( inflow_r .OR. outflow_r .OR. nest_bound_r )  THEN
          r(:,:,nxr_mg(l)+1) = r(:,:,nxr_mg(l))
       ENDIF
    ENDIF

    IF ( .NOT. bc_ns_cyc )  THEN
       IF ( inflow_n .OR. outflow_n .OR. nest_bound_n )  THEN
          r(:,nyn_mg(l)+1,:) = r(:,nyn_mg(l),:)
       ENDIF
       IF ( inflow_s .OR. outflow_s .OR. nest_bound_s )  THEN
          r(:,nys_mg(l)-1,:) = r(:,nys_mg(l),:)
       ENDIF
    ENDIF

!
!-- Boundary conditions at bottom and top of the domain.
!-- These points are not handled by the above loop. Points may be within
!-- buildings, but that doesn't matter. 
    IF ( ibc_p_b == 1 )  THEN
       r(nzb,:,: ) = r(nzb+1,:,:)
    ELSE
       r(nzb,:,: ) = 0.0_wp
    ENDIF

    IF ( ibc_p_t == 1 )  THEN
       r(nzt_mg(l)+1,:,: ) = r(nzt_mg(l),:,:)
    ELSE
       r(nzt_mg(l)+1,:,: ) = 0.0_wp
    ENDIF


 END SUBROUTINE resid_noopt


!------------------------------------------------------------------------------!
! Description:
! ------------
!> Interpolates the residual on the next coarser grid with "full weighting"
!> scheme.
!------------------------------------------------------------------------------!
 SUBROUTINE restrict_noopt( f_mg, r )


    USE control_parameters,                                                    &
        ONLY:  bc_lr_cyc, bc_ns_cyc, grid_level, ibc_p_b, ibc_p_t, inflow_l,   &
               inflow_n, inflow_r, inflow_s, nest_bound_l, nest_bound_n,       &
               nest_bound_r, nest_bound_s, outflow_l, outflow_n, outflow_r,    &
               outflow_s

    USE indices,                                                               &
        ONLY:  flags, wall_flags_1, wall_flags_2, wall_flags_3, wall_flags_4,  &
               wall_flags_5, wall_flags_6, wall_flags_7, wall_flags_8,         &
               wall_flags_9, wall_flags_10, nxl_mg, nxr_mg, nys_mg, nyn_mg,    &
               nzb, nzt_mg

    USE kinds

    IMPLICIT NONE

    INTEGER(iwp) ::  i    !<
    INTEGER(iwp) ::  ic   !<
    INTEGER(iwp) ::  j    !<
    INTEGER(iwp) ::  jc   !<
    INTEGER(iwp) ::  k    !<
    INTEGER(iwp) ::  kc   !<
    INTEGER(iwp) ::  l    !<

    REAL(wp) ::  rkjim    !<
    REAL(wp) ::  rkjip    !<
    REAL(wp) ::  rkjmi    !<
    REAL(wp) ::  rkjmim   !<
    REAL(wp) ::  rkjmip   !<
    REAL(wp) ::  rkjpi    !<
    REAL(wp) ::  rkjpim   !<
    REAL(wp) ::  rkjpip   !<
    REAL(wp) ::  rkmji    !<
    REAL(wp) ::  rkmjim   !<
    REAL(wp) ::  rkmjip   !<
    REAL(wp) ::  rkmjmi   !<
    REAL(wp) ::  rkmjmim  !<
    REAL(wp) ::  rkmjmip  !<
    REAL(wp) ::  rkmjpi   !<
    REAL(wp) ::  rkmjpim  !<
    REAL(wp) ::  rkmjpip  !<

    REAL(wp), DIMENSION(nzb:nzt_mg(grid_level)+1,                            &
                        nys_mg(grid_level)-1:nyn_mg(grid_level)+1,           &
                        nxl_mg(grid_level)-1:nxr_mg(grid_level)+1) ::  f_mg  !<

    REAL(wp), DIMENSION(nzb:nzt_mg(grid_level+1)+1,                          &
                        nys_mg(grid_level+1)-1:nyn_mg(grid_level+1)+1,       &
                        nxl_mg(grid_level+1)-1:nxr_mg(grid_level+1)+1) ::  r !<

!
!-- Interpolate the residual
    l = grid_level

!
!-- Choose flag array of the upper level
    SELECT CASE ( l+1 )
       CASE ( 1 )
          flags => wall_flags_1
       CASE ( 2 )
          flags => wall_flags_2
       CASE ( 3 )
          flags => wall_flags_3
       CASE ( 4 )
          flags => wall_flags_4
       CASE ( 5 )
          flags => wall_flags_5
       CASE ( 6 )
          flags => wall_flags_6
       CASE ( 7 )
          flags => wall_flags_7
       CASE ( 8 )
          flags => wall_flags_8
       CASE ( 9 )
          flags => wall_flags_9
       CASE ( 10 )
          flags => wall_flags_10
    END SELECT
    
!$OMP PARALLEL PRIVATE (i,j,k,ic,jc,kc)
!$OMP DO
    DO  ic = nxl_mg(l), nxr_mg(l)    
       i = 2*ic 
       DO  jc = nys_mg(l), nyn_mg(l)  
          j = 2*jc
          DO  kc = nzb+1, nzt_mg(l)
             k = 2*kc-1
!
!--          Use implicit Neumann BCs if the respective gridpoint is inside
!--          the building
             rkjim   = r(k,j,i-1)     + IBITS( flags(k,j,i-1), 6, 1 ) *     &
                                        ( r(k,j,i) - r(k,j,i-1) )
             rkjip   = r(k,j,i+1)     + IBITS( flags(k,j,i+1), 6, 1 ) *     &
                                        ( r(k,j,i) - r(k,j,i+1) )
             rkjpi   = r(k,j+1,i)     + IBITS( flags(k,j+1,i), 6, 1 ) *     &
                                        ( r(k,j,i) - r(k,j+1,i) )
             rkjmi   = r(k,j-1,i)     + IBITS( flags(k,j-1,i), 6, 1 ) *     &
                                        ( r(k,j,i) - r(k,j-1,i) )
             rkjmim  = r(k,j-1,i-1)   + IBITS( flags(k,j-1,i-1), 6, 1 ) *   &
                                        ( r(k,j,i) - r(k,j-1,i-1) )
             rkjpim  = r(k,j+1,i-1)   + IBITS( flags(k,j+1,i-1), 6, 1 ) *   &
                                        ( r(k,j,i) - r(k,j+1,i-1) )
             rkjmip  = r(k,j-1,i+1)   + IBITS( flags(k,j-1,i+1), 6, 1 ) *   &
                                        ( r(k,j,i) - r(k,j-1,i+1) )
             rkjpip  = r(k,j+1,i+1)   + IBITS( flags(k,j+1,i+1), 6, 1 ) *   &
                                        ( r(k,j,i) - r(k,j+1,i+1) )
             rkmji   = r(k-1,j,i)     + IBITS( flags(k-1,j,i), 6, 1 ) *     &
                                        ( r(k,j,i) - r(k-1,j,i) )
             rkmjim  = r(k-1,j,i-1)   + IBITS( flags(k-1,j,i-1), 6, 1 ) *   &
                                        ( r(k,j,i) - r(k-1,j,i-1) )
             rkmjip  = r(k-1,j,i+1)   + IBITS( flags(k-1,j,i+1), 6, 1 ) *   &
                                        ( r(k,j,i) - r(k-1,j,i+1) )
             rkmjpi  = r(k-1,j+1,i)   + IBITS( flags(k-1,j+1,i), 6, 1 ) *   &
                                        ( r(k,j,i) - r(k-1,j+1,i) )
             rkmjmi  = r(k-1,j-1,i)   + IBITS( flags(k-1,j-1,i), 6, 1 ) *   &
                                        ( r(k,j,i) - r(k-1,j-1,i) )
             rkmjmim = r(k-1,j-1,i-1) + IBITS( flags(k-1,j-1,i-1), 6, 1 ) * &
                                        ( r(k,j,i) - r(k-1,j-1,i-1) )
             rkmjpim = r(k-1,j+1,i-1) + IBITS( flags(k-1,j+1,i-1), 6, 1 ) * &
                                        ( r(k,j,i) - r(k-1,j+1,i-1) )
             rkmjmip = r(k-1,j-1,i+1) + IBITS( flags(k-1,j-1,i+1), 6, 1 ) * &
                                        ( r(k,j,i) - r(k-1,j-1,i+1) )
             rkmjpip = r(k-1,j+1,i+1) + IBITS( flags(k-1,j+1,i+1), 6, 1 ) * &
                                        ( r(k,j,i) - r(k-1,j+1,i+1) )

             f_mg(kc,jc,ic) = 1.0_wp / 64.0_wp * (                         &
                              8.0_wp * r(k,j,i)                            &
                            + 4.0_wp * ( rkjim   + rkjip   +               &
                                         rkjpi   + rkjmi   )               &
                            + 2.0_wp * ( rkjmim  + rkjpim  +               &
                                         rkjmip  + rkjpip  )               &
                            + 4.0_wp * rkmji                               &
                            + 2.0_wp * ( rkmjim  + rkmjim  +               &
                                         rkmjpi  + rkmjmi  )               &
                            +          ( rkmjmim + rkmjpim +               &
                                         rkmjmip + rkmjpip )               &
                            + 4.0_wp * r(k+1,j,i)                          &
                            + 2.0_wp * ( r(k+1,j,i-1)   + r(k+1,j,i+1)   + &
                                         r(k+1,j+1,i)   + r(k+1,j-1,i)   ) &
                            +          ( r(k+1,j-1,i-1) + r(k+1,j+1,i-1) + &
                                         r(k+1,j-1,i+1) + r(k+1,j+1,i+1) ) &
                                                 )

!             f_mg(kc,jc,ic) = 1.0_wp / 64.0_wp * (                         &
!                              8.0_wp * r(k,j,i)                            &
!                            + 4.0_wp * ( r(k,j,i-1)     + r(k,j,i+1)     + &
!                                         r(k,j+1,i)     + r(k,j-1,i)     ) &
!                            + 2.0_wp * ( r(k,j-1,i-1)   + r(k,j+1,i-1)   + &
!                                         r(k,j-1,i+1)   + r(k,j+1,i+1)   ) &
!                            + 4.0_wp * r(k-1,j,i)                          &
!                            + 2.0_wp * ( r(k-1,j,i-1)   + r(k-1,j,i+1)   + &
!                                         r(k-1,j+1,i)   + r(k-1,j-1,i)   ) &
!                            +          ( r(k-1,j-1,i-1) + r(k-1,j+1,i-1) + &
!                                         r(k-1,j-1,i+1) + r(k-1,j+1,i+1) ) &
!                            + 4.0_wp * r(k+1,j,i)                          &
!                            + 2.0_wp * ( r(k+1,j,i-1)   + r(k+1,j,i+1)   + &
!                                         r(k+1,j+1,i)   + r(k+1,j-1,i)   ) &
!                            +          ( r(k+1,j-1,i-1) + r(k+1,j+1,i-1) + &
!                                         r(k+1,j-1,i+1) + r(k+1,j+1,i+1) ) &
!                                                )
          ENDDO
       ENDDO
    ENDDO
!$OMP END PARALLEL

!
!-- Horizontal boundary conditions
    CALL exchange_horiz( f_mg, 1)

    IF ( .NOT. bc_lr_cyc )  THEN
       IF ( inflow_l .OR. outflow_l .OR. nest_bound_l )  THEN
          f_mg(:,:,nxl_mg(l)-1) = f_mg(:,:,nxl_mg(l))
       ENDIF
       IF ( inflow_r .OR. outflow_r .OR. nest_bound_r )  THEN
          f_mg(:,:,nxr_mg(l)+1) = f_mg(:,:,nxr_mg(l))
       ENDIF
    ENDIF

    IF ( .NOT. bc_ns_cyc )  THEN
       IF ( inflow_n .OR. outflow_n .OR. nest_bound_n )  THEN
          f_mg(:,nyn_mg(l)+1,:) = f_mg(:,nyn_mg(l),:)
       ENDIF
       IF ( inflow_s .OR. outflow_s .OR. nest_bound_s )  THEN
          f_mg(:,nys_mg(l)-1,:) = f_mg(:,nys_mg(l),:)
       ENDIF
    ENDIF

!
!-- Boundary conditions at bottom and top of the domain.
!-- These points are not handled by the above loop. Points may be within
!-- buildings, but that doesn't matter. 
    IF ( ibc_p_b == 1 )  THEN
       f_mg(nzb,:,: ) = f_mg(nzb+1,:,:)
    ELSE
       f_mg(nzb,:,: ) = 0.0_wp
    ENDIF

    IF ( ibc_p_t == 1 )  THEN
       f_mg(nzt_mg(l)+1,:,: ) = f_mg(nzt_mg(l),:,:)
    ELSE
       f_mg(nzt_mg(l)+1,:,: ) = 0.0_wp
    ENDIF


END SUBROUTINE restrict_noopt


!------------------------------------------------------------------------------!
! Description:
! ------------
!> Interpolates the correction of the perturbation pressure 
!> to the next finer grid.
!------------------------------------------------------------------------------!
 SUBROUTINE prolong_noopt( p, temp )


    USE control_parameters,                                                    &
        ONLY:  bc_lr_cyc, bc_ns_cyc, grid_level, ibc_p_b, ibc_p_t, inflow_l,   &
               inflow_n, inflow_r, inflow_s, nest_bound_l, nest_bound_n,       &
               nest_bound_r, nest_bound_s, outflow_l, outflow_n, outflow_r,    &
               outflow_s

    USE indices,                                                               &
        ONLY:  nxl_mg, nxr_mg, nys_mg, nyn_mg, nzb, nzt_mg

    USE kinds

    IMPLICIT NONE

    INTEGER(iwp) ::  i  !<
    INTEGER(iwp) ::  j  !<
    INTEGER(iwp) ::  k  !<
    INTEGER(iwp) ::  l  !<

    REAL(wp), DIMENSION(nzb:nzt_mg(grid_level-1)+1,                           &
                        nys_mg(grid_level-1)-1:nyn_mg(grid_level-1)+1,        &
                        nxl_mg(grid_level-1)-1:nxr_mg(grid_level-1)+1 ) ::  p  !<

    REAL(wp), DIMENSION(nzb:nzt_mg(grid_level)+1,                           &
                        nys_mg(grid_level)-1:nyn_mg(grid_level)+1,          &
                        nxl_mg(grid_level)-1:nxr_mg(grid_level)+1) ::  temp  !<


!
!-- First, store elements of the coarser grid on the next finer grid
    l = grid_level

!$OMP PARALLEL PRIVATE (i,j,k)
!$OMP DO
    DO  i = nxl_mg(l-1), nxr_mg(l-1)
       DO  j = nys_mg(l-1), nyn_mg(l-1)
!CDIR NODEP
          DO  k = nzb+1, nzt_mg(l-1)
!
!--          Points of the coarse grid are directly stored on the next finer
!--          grid
             temp(2*k-1,2*j,2*i) = p(k,j,i) 
! 
!--          Points between two coarse-grid points
             temp(2*k-1,2*j,2*i+1) = 0.5_wp * ( p(k,j,i) + p(k,j,i+1) )
             temp(2*k-1,2*j+1,2*i) = 0.5_wp * ( p(k,j,i) + p(k,j+1,i) )
             temp(2*k,2*j,2*i)     = 0.5_wp * ( p(k,j,i) + p(k+1,j,i) )
!
!--          Points in the center of the planes stretched by four points
!--          of the coarse grid cube
             temp(2*k-1,2*j+1,2*i+1) = 0.25_wp * ( p(k,j,i)   + p(k,j,i+1) + &
                                                   p(k,j+1,i) + p(k,j+1,i+1) )
             temp(2*k,2*j,2*i+1)     = 0.25_wp * ( p(k,j,i)   + p(k,j,i+1) + &
                                                   p(k+1,j,i) + p(k+1,j,i+1) )
             temp(2*k,2*j+1,2*i)     = 0.25_wp * ( p(k,j,i)   + p(k,j+1,i) + &
                                                   p(k+1,j,i) + p(k+1,j+1,i) )
!
!--          Points in the middle of coarse grid cube
             temp(2*k,2*j+1,2*i+1) = 0.125_wp * ( p(k,j,i)     + p(k,j,i+1)   + &
                                                  p(k,j+1,i)   + p(k,j+1,i+1) + &
                                                  p(k+1,j,i)   + p(k+1,j,i+1) + &
                                                  p(k+1,j+1,i) + p(k+1,j+1,i+1) )
          ENDDO
       ENDDO
    ENDDO
!$OMP END PARALLEL 
                          
!
!-- Horizontal boundary conditions
    CALL exchange_horiz( temp, 1)

    IF ( .NOT. bc_lr_cyc )  THEN
       IF ( inflow_l .OR. outflow_l .OR. nest_bound_l )  THEN
          temp(:,:,nxl_mg(l)-1) = temp(:,:,nxl_mg(l))
       ENDIF
       IF ( inflow_r .OR. outflow_r .OR. nest_bound_r )  THEN
          temp(:,:,nxr_mg(l)+1) = temp(:,:,nxr_mg(l))
       ENDIF
    ENDIF

    IF ( .NOT. bc_ns_cyc )  THEN
       IF ( inflow_n .OR. outflow_n .OR. nest_bound_n )  THEN
          temp(:,nyn_mg(l)+1,:) = temp(:,nyn_mg(l),:)
       ENDIF
       IF ( inflow_s .OR. outflow_s .OR. nest_bound_s )  THEN
          temp(:,nys_mg(l)-1,:) = temp(:,nys_mg(l),:)
       ENDIF
    ENDIF

!
!-- Bottom and top boundary conditions
    IF ( ibc_p_b == 1 )  THEN
       temp(nzb,:,: ) = temp(nzb+1,:,:)
    ELSE
       temp(nzb,:,: ) = 0.0_wp
    ENDIF

    IF ( ibc_p_t == 1 )  THEN
       temp(nzt_mg(l)+1,:,: ) = temp(nzt_mg(l),:,:)
    ELSE
       temp(nzt_mg(l)+1,:,: ) = 0.0_wp
    ENDIF

  
 END SUBROUTINE prolong_noopt


!------------------------------------------------------------------------------!
! Description:
! ------------
!> Relaxation method for the multigrid scheme. A Gauss-Seidel iteration with
!> 3D-Red-Black decomposition (GS-RB) is used.
!------------------------------------------------------------------------------!
 SUBROUTINE redblack_noopt( f_mg, p_mg )


    USE arrays_3d,                                                             &
        ONLY:  f1_mg, f2_mg, f3_mg

    USE control_parameters,                                                    &
        ONLY:  bc_lr_cyc, bc_ns_cyc, grid_level, ibc_p_b, ibc_p_t, inflow_l,   &
               inflow_n, inflow_r, inflow_s, ngsrb, nest_bound_l,              &
               nest_bound_n, nest_bound_r, nest_bound_s, outflow_l, outflow_n, &
               outflow_r, outflow_s

    USE cpulog,                                                                &
        ONLY:  cpu_log, log_point_s

    USE grid_variables,                                                        &
        ONLY:  ddx2_mg, ddy2_mg

    USE indices,                                                               &
        ONLY:  flags, wall_flags_1, wall_flags_2, wall_flags_3, wall_flags_4,  &
               wall_flags_5, wall_flags_6, wall_flags_7, wall_flags_8,         &
               wall_flags_9, wall_flags_10, nxl_mg, nxr_mg, nys_mg, nyn_mg,    &
               nzb, nzt_mg

    USE kinds

    IMPLICIT NONE

    INTEGER(iwp) :: color    !<
    INTEGER(iwp) :: i        !<
    INTEGER(iwp) :: ic       !<
    INTEGER(iwp) :: j        !<
    INTEGER(iwp) :: jc       !<
    INTEGER(iwp) :: jj       !<
    INTEGER(iwp) :: k        !<
    INTEGER(iwp) :: l        !<
    INTEGER(iwp) :: n        !<

    LOGICAL :: unroll        !<

    REAL(wp) ::  wall_left   !<
    REAL(wp) ::  wall_north  !<
    REAL(wp) ::  wall_right  !<
    REAL(wp) ::  wall_south  !<
    REAL(wp) ::  wall_total  !<
    REAL(wp) ::  wall_top    !<

    REAL(wp), DIMENSION(nzb:nzt_mg(grid_level)+1,                              &
                        nys_mg(grid_level)-1:nyn_mg(grid_level)+1,             &
                        nxl_mg(grid_level)-1:nxr_mg(grid_level)+1) ::  f_mg  !<
    REAL(wp), DIMENSION(nzb:nzt_mg(grid_level)+1,                              &
                        nys_mg(grid_level)-1:nyn_mg(grid_level)+1,             &
                        nxl_mg(grid_level)-1:nxr_mg(grid_level)+1) ::  p_mg  !<

    l = grid_level

!
!-- Choose flag array of this level
    SELECT CASE ( l )
       CASE ( 1 )
          flags => wall_flags_1
       CASE ( 2 )
          flags => wall_flags_2
       CASE ( 3 )
          flags => wall_flags_3
       CASE ( 4 )
          flags => wall_flags_4
       CASE ( 5 )
          flags => wall_flags_5
       CASE ( 6 )
          flags => wall_flags_6
       CASE ( 7 )
          flags => wall_flags_7
       CASE ( 8 )
          flags => wall_flags_8
       CASE ( 9 )
          flags => wall_flags_9
       CASE ( 10 )
          flags => wall_flags_10
    END SELECT

    unroll = ( MOD( nyn_mg(l)-nys_mg(l)+1, 4 ) == 0  .AND. &
               MOD( nxr_mg(l)-nxl_mg(l)+1, 2 ) == 0 )

    DO  n = 1, ngsrb
       
       DO  color = 1, 2

          IF ( .NOT. unroll )  THEN

             CALL cpu_log( log_point_s(36), 'redblack_no_unroll_noopt', 'start' )

!
!--          Without unrolling of loops, no cache optimization
             DO  i = nxl_mg(l), nxr_mg(l), 2
                DO  j = nys_mg(l) + 2 - color, nyn_mg(l), 2 
                   DO  k = nzb+1, nzt_mg(l), 2
!                      p_mg(k,j,i) = 1.0_wp / f1_mg(k,l) * (                    &
!                                ddx2_mg(l) * ( p_mg(k,j,i+1) + p_mg(k,j,i-1) ) &
!                              + ddy2_mg(l) * ( p_mg(k,j+1,i) + p_mg(k,j-1,i) ) &
!                              + f2_mg(k,l) * p_mg(k+1,j,i)                     &
!                              + f3_mg(k,l) * p_mg(k-1,j,i) - f_mg(k,j,i)       &
!                                                       )

                      p_mg(k,j,i) = 1.0_wp / f1_mg(k,l) * (                    &
                             ddx2_mg(l) *                                      &
                               ( p_mg(k,j,i+1) + IBITS( flags(k,j,i), 5, 1 ) * &
                                             ( p_mg(k,j,i) - p_mg(k,j,i+1) ) + &
                                 p_mg(k,j,i-1) + IBITS( flags(k,j,i), 4, 1 ) * &
                                             ( p_mg(k,j,i) - p_mg(k,j,i-1) ) ) &
                           + ddy2_mg(l) *                                      &
                               ( p_mg(k,j+1,i) + IBITS( flags(k,j,i), 3, 1 ) * &
                                             ( p_mg(k,j,i) - p_mg(k,j+1,i) ) + &
                                 p_mg(k,j-1,i) + IBITS( flags(k,j,i), 2, 1 ) * &
                                             ( p_mg(k,j,i) - p_mg(k,j-1,i) ) ) &
                           + f2_mg(k,l) * p_mg(k+1,j,i)                        &
                           + f3_mg(k,l) *                                      &
                               ( p_mg(k-1,j,i) + IBITS( flags(k,j,i), 0, 1 ) * &
                                             ( p_mg(k,j,i) - p_mg(k-1,j,i) ) ) &
                           - f_mg(k,j,i)               )
                   ENDDO
                ENDDO
             ENDDO
   
             DO  i = nxl_mg(l)+1, nxr_mg(l), 2
                DO  j = nys_mg(l) + (color-1), nyn_mg(l), 2
                   DO  k = nzb+1, nzt_mg(l), 2 
                      p_mg(k,j,i) = 1.0_wp / f1_mg(k,l) * (                    &
                             ddx2_mg(l) *                                      &
                               ( p_mg(k,j,i+1) + IBITS( flags(k,j,i), 5, 1 ) * &
                                             ( p_mg(k,j,i) - p_mg(k,j,i+1) ) + &
                                 p_mg(k,j,i-1) + IBITS( flags(k,j,i), 4, 1 ) * &
                                             ( p_mg(k,j,i) - p_mg(k,j,i-1) ) ) &
                           + ddy2_mg(l) *                                      &
                               ( p_mg(k,j+1,i) + IBITS( flags(k,j,i), 3, 1 ) * &
                                             ( p_mg(k,j,i) - p_mg(k,j+1,i) ) + &
                                 p_mg(k,j-1,i) + IBITS( flags(k,j,i), 2, 1 ) * &
                                             ( p_mg(k,j,i) - p_mg(k,j-1,i) ) ) &
                           + f2_mg(k,l) * p_mg(k+1,j,i)                        &
                           + f3_mg(k,l) *                                      &
                               ( p_mg(k-1,j,i) + IBITS( flags(k,j,i), 0, 1 ) * &
                                             ( p_mg(k,j,i) - p_mg(k-1,j,i) ) ) &
                           - f_mg(k,j,i)               )
                   ENDDO
                ENDDO
             ENDDO
  
             DO  i = nxl_mg(l), nxr_mg(l), 2
                DO  j = nys_mg(l) + (color-1), nyn_mg(l), 2
                   DO  k = nzb+2, nzt_mg(l), 2
                      p_mg(k,j,i) = 1.0_wp / f1_mg(k,l) * (                    &
                             ddx2_mg(l) *                                      &
                               ( p_mg(k,j,i+1) + IBITS( flags(k,j,i), 5, 1 ) * &
                                             ( p_mg(k,j,i) - p_mg(k,j,i+1) ) + &
                                 p_mg(k,j,i-1) + IBITS( flags(k,j,i), 4, 1 ) * &
                                             ( p_mg(k,j,i) - p_mg(k,j,i-1) ) ) &
                           + ddy2_mg(l) *                                      &
                               ( p_mg(k,j+1,i) + IBITS( flags(k,j,i), 3, 1 ) * &
                                             ( p_mg(k,j,i) - p_mg(k,j+1,i) ) + &
                                 p_mg(k,j-1,i) + IBITS( flags(k,j,i), 2, 1 ) * &
                                             ( p_mg(k,j,i) - p_mg(k,j-1,i) ) ) &
                           + f2_mg(k,l) * p_mg(k+1,j,i)                        &
                           + f3_mg(k,l) *                                      &
                               ( p_mg(k-1,j,i) + IBITS( flags(k,j,i), 0, 1 ) * &
                                             ( p_mg(k,j,i) - p_mg(k-1,j,i) ) ) &
                           - f_mg(k,j,i)               )
                   ENDDO
                ENDDO
             ENDDO

             DO  i = nxl_mg(l)+1, nxr_mg(l), 2
                DO  j = nys_mg(l) + 2 - color, nyn_mg(l), 2
                   DO  k = nzb+2, nzt_mg(l), 2
                      p_mg(k,j,i) = 1.0_wp / f1_mg(k,l) * (                    &
                             ddx2_mg(l) *                                      &
                               ( p_mg(k,j,i+1) + IBITS( flags(k,j,i), 5, 1 ) * &
                                             ( p_mg(k,j,i) - p_mg(k,j,i+1) ) + &
                                 p_mg(k,j,i-1) + IBITS( flags(k,j,i), 4, 1 ) * &
                                             ( p_mg(k,j,i) - p_mg(k,j,i-1) ) ) &
                           + ddy2_mg(l) *                                      &
                               ( p_mg(k,j+1,i) + IBITS( flags(k,j,i), 3, 1 ) * &
                                             ( p_mg(k,j,i) - p_mg(k,j+1,i) ) + &
                                 p_mg(k,j-1,i) + IBITS( flags(k,j,i), 2, 1 ) * &
                                             ( p_mg(k,j,i) - p_mg(k,j-1,i) ) ) &
                           + f2_mg(k,l) * p_mg(k+1,j,i)                        &
                           + f3_mg(k,l) *                                      &
                               ( p_mg(k-1,j,i) + IBITS( flags(k,j,i), 0, 1 ) * &
                                             ( p_mg(k,j,i) - p_mg(k-1,j,i) ) ) &
                           - f_mg(k,j,i)               )
                   ENDDO
                ENDDO
             ENDDO
             CALL cpu_log( log_point_s(36), 'redblack_no_unroll_noopt', 'stop' )

          ELSE

!
!--          Loop unrolling along y, only one i loop for better cache use
             CALL cpu_log( log_point_s(38), 'redblack_unroll_noopt', 'start' )
             DO  ic = nxl_mg(l), nxr_mg(l), 2
                DO  jc = nys_mg(l), nyn_mg(l), 4
                   i  = ic
                   jj = jc+2-color
                   DO  k = nzb+1, nzt_mg(l), 2
                      j = jj
                      p_mg(k,j,i) = 1.0_wp / f1_mg(k,l) * (                    &
                             ddx2_mg(l) *                                      &
                               ( p_mg(k,j,i+1) + IBITS( flags(k,j,i), 5, 1 ) * &
                                             ( p_mg(k,j,i) - p_mg(k,j,i+1) ) + &
                                 p_mg(k,j,i-1) + IBITS( flags(k,j,i), 4, 1 ) * &
                                             ( p_mg(k,j,i) - p_mg(k,j,i-1) ) ) &
                           + ddy2_mg(l) *                                      &
                               ( p_mg(k,j+1,i) + IBITS( flags(k,j,i), 3, 1 ) * &
                                             ( p_mg(k,j,i) - p_mg(k,j+1,i) ) + &
                                 p_mg(k,j-1,i) + IBITS( flags(k,j,i), 2, 1 ) * &
                                             ( p_mg(k,j,i) - p_mg(k,j-1,i) ) ) &
                           + f2_mg(k,l) * p_mg(k+1,j,i)                        &
                           + f3_mg(k,l) *                                      &
                               ( p_mg(k-1,j,i) + IBITS( flags(k,j,i), 0, 1 ) * &
                                             ( p_mg(k,j,i) - p_mg(k-1,j,i) ) ) &
                           - f_mg(k,j,i)               )
                      j = jj+2
                      p_mg(k,j,i) = 1.0_wp / f1_mg(k,l) * (                    &
                             ddx2_mg(l) *                                      &
                               ( p_mg(k,j,i+1) + IBITS( flags(k,j,i), 5, 1 ) * &
                                             ( p_mg(k,j,i) - p_mg(k,j,i+1) ) + &
                                 p_mg(k,j,i-1) + IBITS( flags(k,j,i), 4, 1 ) * &
                                             ( p_mg(k,j,i) - p_mg(k,j,i-1) ) ) &
                           + ddy2_mg(l) *                                      &
                               ( p_mg(k,j+1,i) + IBITS( flags(k,j,i), 3, 1 ) * &
                                             ( p_mg(k,j,i) - p_mg(k,j+1,i) ) + &
                                 p_mg(k,j-1,i) + IBITS( flags(k,j,i), 2, 1 ) * &
                                             ( p_mg(k,j,i) - p_mg(k,j-1,i) ) ) &
                           + f2_mg(k,l) * p_mg(k+1,j,i)                        &
                           + f3_mg(k,l) *                                      &
                               ( p_mg(k-1,j,i) + IBITS( flags(k,j,i), 0, 1 ) * &
                                             ( p_mg(k,j,i) - p_mg(k-1,j,i) ) ) &
                           - f_mg(k,j,i)               )
                   ENDDO
   
                   i  = ic+1
                   jj = jc+color-1
                   DO  k = nzb+1, nzt_mg(l), 2 
                      j =jj
                      p_mg(k,j,i) = 1.0_wp / f1_mg(k,l) * (                    &
                             ddx2_mg(l) *                                      &
                               ( p_mg(k,j,i+1) + IBITS( flags(k,j,i), 5, 1 ) * &
                                             ( p_mg(k,j,i) - p_mg(k,j,i+1) ) + &
                                 p_mg(k,j,i-1) + IBITS( flags(k,j,i), 4, 1 ) * &
                                             ( p_mg(k,j,i) - p_mg(k,j,i-1) ) ) &
                           + ddy2_mg(l) *                                      &
                               ( p_mg(k,j+1,i) + IBITS( flags(k,j,i), 3, 1 ) * &
                                             ( p_mg(k,j,i) - p_mg(k,j+1,i) ) + &
                                 p_mg(k,j-1,i) + IBITS( flags(k,j,i), 2, 1 ) * &
                                             ( p_mg(k,j,i) - p_mg(k,j-1,i) ) ) &
                           + f2_mg(k,l) * p_mg(k+1,j,i)                        &
                           + f3_mg(k,l) *                                      &
                               ( p_mg(k-1,j,i) + IBITS( flags(k,j,i), 0, 1 ) * &
                                             ( p_mg(k,j,i) - p_mg(k-1,j,i) ) ) &
                           - f_mg(k,j,i)               )
                      j = jj+2
                      p_mg(k,j,i) = 1.0_wp / f1_mg(k,l) * (                    &
                             ddx2_mg(l) *                                      &
                               ( p_mg(k,j,i+1) + IBITS( flags(k,j,i), 5, 1 ) * &
                                             ( p_mg(k,j,i) - p_mg(k,j,i+1) ) + &
                                 p_mg(k,j,i-1) + IBITS( flags(k,j,i), 4, 1 ) * &
                                             ( p_mg(k,j,i) - p_mg(k,j,i-1) ) ) &
                           + ddy2_mg(l) *                                      &
                               ( p_mg(k,j+1,i) + IBITS( flags(k,j,i), 3, 1 ) * &
                                             ( p_mg(k,j,i) - p_mg(k,j+1,i) ) + &
                                 p_mg(k,j-1,i) + IBITS( flags(k,j,i), 2, 1 ) * &
                                             ( p_mg(k,j,i) - p_mg(k,j-1,i) ) ) &
                           + f2_mg(k,l) * p_mg(k+1,j,i)                        &
                           + f3_mg(k,l) *                                      &
                               ( p_mg(k-1,j,i) + IBITS( flags(k,j,i), 0, 1 ) * &
                                             ( p_mg(k,j,i) - p_mg(k-1,j,i) ) ) &
                           - f_mg(k,j,i)               )
                   ENDDO

                   i  = ic
                   jj = jc+color-1
                   DO  k = nzb+2, nzt_mg(l), 2
                      j =jj
                      p_mg(k,j,i) = 1.0_wp / f1_mg(k,l) * (                    &
                             ddx2_mg(l) *                                      &
                               ( p_mg(k,j,i+1) + IBITS( flags(k,j,i), 5, 1 ) * &
                                             ( p_mg(k,j,i) - p_mg(k,j,i+1) ) + &
                                 p_mg(k,j,i-1) + IBITS( flags(k,j,i), 4, 1 ) * &
                                             ( p_mg(k,j,i) - p_mg(k,j,i-1) ) ) &
                           + ddy2_mg(l) *                                      &
                               ( p_mg(k,j+1,i) + IBITS( flags(k,j,i), 3, 1 ) * &
                                             ( p_mg(k,j,i) - p_mg(k,j+1,i) ) + &
                                 p_mg(k,j-1,i) + IBITS( flags(k,j,i), 2, 1 ) * &
                                             ( p_mg(k,j,i) - p_mg(k,j-1,i) ) ) &
                           + f2_mg(k,l) * p_mg(k+1,j,i)                        &
                           + f3_mg(k,l) *                                      &
                               ( p_mg(k-1,j,i) + IBITS( flags(k,j,i), 0, 1 ) * &
                                             ( p_mg(k,j,i) - p_mg(k-1,j,i) ) ) &
                           - f_mg(k,j,i)               )
                      j = jj+2
                      p_mg(k,j,i) = 1.0_wp / f1_mg(k,l) * (                    &
                             ddx2_mg(l) *                                      &
                               ( p_mg(k,j,i+1) + IBITS( flags(k,j,i), 5, 1 ) * &
                                             ( p_mg(k,j,i) - p_mg(k,j,i+1) ) + &
                                 p_mg(k,j,i-1) + IBITS( flags(k,j,i), 4, 1 ) * &
                                             ( p_mg(k,j,i) - p_mg(k,j,i-1) ) ) &
                           + ddy2_mg(l) *                                      &
                               ( p_mg(k,j+1,i) + IBITS( flags(k,j,i), 3, 1 ) * &
                                             ( p_mg(k,j,i) - p_mg(k,j+1,i) ) + &
                                 p_mg(k,j-1,i) + IBITS( flags(k,j,i), 2, 1 ) * &
                                             ( p_mg(k,j,i) - p_mg(k,j-1,i) ) ) &
                           + f2_mg(k,l) * p_mg(k+1,j,i)                        &
                           + f3_mg(k,l) *                                      &
                               ( p_mg(k-1,j,i) + IBITS( flags(k,j,i), 0, 1 ) * &
                                             ( p_mg(k,j,i) - p_mg(k-1,j,i) ) ) &
                           - f_mg(k,j,i)               )
                   ENDDO

                   i  = ic+1
                   jj = jc+2-color
                   DO  k = nzb+2, nzt_mg(l), 2
                      j =jj
                      p_mg(k,j,i) = 1.0_wp / f1_mg(k,l) * (                    &
                             ddx2_mg(l) *                                      &
                               ( p_mg(k,j,i+1) + IBITS( flags(k,j,i), 5, 1 ) * &
                                             ( p_mg(k,j,i) - p_mg(k,j,i+1) ) + &
                                 p_mg(k,j,i-1) + IBITS( flags(k,j,i), 4, 1 ) * &
                                             ( p_mg(k,j,i) - p_mg(k,j,i-1) ) ) &
                           + ddy2_mg(l) *                                      &
                               ( p_mg(k,j+1,i) + IBITS( flags(k,j,i), 3, 1 ) * &
                                             ( p_mg(k,j,i) - p_mg(k,j+1,i) ) + &
                                 p_mg(k,j-1,i) + IBITS( flags(k,j,i), 2, 1 ) * &
                                             ( p_mg(k,j,i) - p_mg(k,j-1,i) ) ) &
                           + f2_mg(k,l) * p_mg(k+1,j,i)                        &
                           + f3_mg(k,l) *                                      &
                               ( p_mg(k-1,j,i) + IBITS( flags(k,j,i), 0, 1 ) * &
                                             ( p_mg(k,j,i) - p_mg(k-1,j,i) ) ) &
                           - f_mg(k,j,i)               )
                      j = jj+2
                      p_mg(k,j,i) = 1.0_wp / f1_mg(k,l) * (                    &
                             ddx2_mg(l) *                                      &
                               ( p_mg(k,j,i+1) + IBITS( flags(k,j,i), 5, 1 ) * &
                                             ( p_mg(k,j,i) - p_mg(k,j,i+1) ) + &
                                 p_mg(k,j,i-1) + IBITS( flags(k,j,i), 4, 1 ) * &
                                             ( p_mg(k,j,i) - p_mg(k,j,i-1) ) ) &
                           + ddy2_mg(l) *                                      &
                               ( p_mg(k,j+1,i) + IBITS( flags(k,j,i), 3, 1 ) * &
                                             ( p_mg(k,j,i) - p_mg(k,j+1,i) ) + &
                                 p_mg(k,j-1,i) + IBITS( flags(k,j,i), 2, 1 ) * &
                                             ( p_mg(k,j,i) - p_mg(k,j-1,i) ) ) &
                           + f2_mg(k,l) * p_mg(k+1,j,i)                        &
                           + f3_mg(k,l) *                                      &
                               ( p_mg(k-1,j,i) + IBITS( flags(k,j,i), 0, 1 ) * &
                                             ( p_mg(k,j,i) - p_mg(k-1,j,i) ) ) &
                           - f_mg(k,j,i)               )
                   ENDDO

                ENDDO
             ENDDO
             CALL cpu_log( log_point_s(38), 'redblack_unroll_noopt', 'stop' )

          ENDIF

!
!--       Horizontal boundary conditions
          CALL exchange_horiz( p_mg, 1 )

          IF ( .NOT. bc_lr_cyc )  THEN
             IF ( inflow_l .OR. outflow_l .OR. nest_bound_l )  THEN
                p_mg(:,:,nxl_mg(l)-1) = p_mg(:,:,nxl_mg(l))
             ENDIF
             IF ( inflow_r .OR. outflow_r .OR. nest_bound_r )  THEN
                p_mg(:,:,nxr_mg(l)+1) = p_mg(:,:,nxr_mg(l))
             ENDIF
          ENDIF

          IF ( .NOT. bc_ns_cyc )  THEN
             IF ( inflow_n .OR. outflow_n .OR. nest_bound_n )  THEN
                p_mg(:,nyn_mg(l)+1,:) = p_mg(:,nyn_mg(l),:)
             ENDIF
             IF ( inflow_s .OR. outflow_s .OR. nest_bound_s )  THEN
                p_mg(:,nys_mg(l)-1,:) = p_mg(:,nys_mg(l),:)
             ENDIF
          ENDIF

!
!--       Bottom and top boundary conditions
          IF ( ibc_p_b == 1 )  THEN
             p_mg(nzb,:,: ) = p_mg(nzb+1,:,:)
          ELSE
             p_mg(nzb,:,: ) = 0.0_wp
          ENDIF

          IF ( ibc_p_t == 1 )  THEN
             p_mg(nzt_mg(l)+1,:,: ) = p_mg(nzt_mg(l),:,:)
          ELSE
             p_mg(nzt_mg(l)+1,:,: ) = 0.0_wp
          ENDIF

       ENDDO

    ENDDO

!
!-- Set pressure within topography and at the topography surfaces
!$OMP PARALLEL PRIVATE (i,j,k,wall_left,wall_north,wall_right,wall_south,wall_top,wall_total)
!$OMP DO
    DO  i = nxl_mg(l), nxr_mg(l)
       DO  j = nys_mg(l), nyn_mg(l) 
          DO  k = nzb, nzt_mg(l)
!
!--          First, set pressure inside topography to zero
             p_mg(k,j,i) = p_mg(k,j,i) * ( 1.0_wp - IBITS( flags(k,j,i), 6, 1 ) )
!
!--          Second, determine if the gridpoint inside topography is adjacent
!--          to a wall and set its value to a value given by the average of
!--          those values obtained from Neumann boundary condition
             wall_left  = IBITS( flags(k,j,i-1), 5, 1 )
             wall_right = IBITS( flags(k,j,i+1), 4, 1 )
             wall_south = IBITS( flags(k,j-1,i), 3, 1 )
             wall_north = IBITS( flags(k,j+1,i), 2, 1 )
             wall_top   = IBITS( flags(k+1,j,i), 0, 1 )
             wall_total = wall_left + wall_right + wall_south + wall_north + &
                          wall_top

             IF ( wall_total > 0.0_wp )  THEN
                p_mg(k,j,i) = 1.0_wp / wall_total *                 &
                                     ( wall_left  * p_mg(k,j,i-1) + &
                                       wall_right * p_mg(k,j,i+1) + &
                                       wall_south * p_mg(k,j-1,i) + &
                                       wall_north * p_mg(k,j+1,i) + &
                                       wall_top   * p_mg(k+1,j,i) )
             ENDIF
          ENDDO
       ENDDO
    ENDDO
!$OMP END PARALLEL

!
!-- One more time horizontal boundary conditions
    CALL exchange_horiz( p_mg, 1)


 END SUBROUTINE redblack_noopt


!------------------------------------------------------------------------------!
! Description:
! ------------
!> Gather subdomain data from all PEs.
!------------------------------------------------------------------------------!
 SUBROUTINE mg_gather_noopt( f2, f2_sub )

    USE control_parameters,                                                    &
        ONLY:  grid_level

    USE cpulog,                                                                &
        ONLY:  cpu_log, log_point_s

    USE indices,                                                               &
        ONLY:  mg_loc_ind, nxl_mg, nxr_mg, nys_mg, nyn_mg, nzb, nzt_mg

    USE kinds

    USE pegrid

    IMPLICIT NONE

    INTEGER(iwp) ::  i       !<
    INTEGER(iwp) ::  il      !<
    INTEGER(iwp) ::  ir      !<
    INTEGER(iwp) ::  j       !<
    INTEGER(iwp) ::  jn      !<
    INTEGER(iwp) ::  js      !<
    INTEGER(iwp) ::  k       !<
    INTEGER(iwp) ::  nwords  !<

    REAL(wp), DIMENSION(nzb:nzt_mg(grid_level)+1,                              &
                    nys_mg(grid_level)-1:nyn_mg(grid_level)+1,                 &
                    nxl_mg(grid_level)-1:nxr_mg(grid_level)+1) ::  f2    !<
    REAL(wp), DIMENSION(nzb:nzt_mg(grid_level)+1,                              &
                    nys_mg(grid_level)-1:nyn_mg(grid_level)+1,                 &
                    nxl_mg(grid_level)-1:nxr_mg(grid_level)+1) ::  f2_l  !<

    REAL(wp), DIMENSION(nzb:mg_loc_ind(5,myid)+1,                              &
                        mg_loc_ind(3,myid)-1:mg_loc_ind(4,myid)+1,             &
                        mg_loc_ind(1,myid)-1:mg_loc_ind(2,myid)+1) ::  f2_sub  !<


#if defined( __parallel )
    CALL cpu_log( log_point_s(34), 'mg_gather_noopt', 'start' )

    f2_l = 0.0_wp

!
!-- Store the local subdomain array on the total array
    js = mg_loc_ind(3,myid)
    IF ( south_border_pe )  js = js - 1
    jn = mg_loc_ind(4,myid)
    IF ( north_border_pe )  jn = jn + 1
    il = mg_loc_ind(1,myid)
    IF ( left_border_pe )   il = il - 1
    ir = mg_loc_ind(2,myid)
    IF ( right_border_pe )  ir = ir + 1
    DO  i = il, ir
       DO  j = js, jn
          DO  k = nzb, nzt_mg(grid_level)+1
             f2_l(k,j,i) = f2_sub(k,j,i)
          ENDDO
       ENDDO
    ENDDO

!
!-- Find out the number of array elements of the total array
    nwords = SIZE( f2 )

!
!-- Gather subdomain data from all PEs
    IF ( collective_wait )  CALL MPI_BARRIER( comm2d, ierr )
    CALL MPI_ALLREDUCE( f2_l(nzb,nys_mg(grid_level)-1,nxl_mg(grid_level)-1), &
                        f2(nzb,nys_mg(grid_level)-1,nxl_mg(grid_level)-1),   &
                        nwords, MPI_REAL, MPI_SUM, comm2d, ierr )

    CALL cpu_log( log_point_s(34), 'mg_gather_noopt', 'stop' )
#endif
    
 END SUBROUTINE mg_gather_noopt


!------------------------------------------------------------------------------!
! Description:
! ------------
!> @todo It may be possible to improve the speed of this routine by using
!>       non-blocking communication
!------------------------------------------------------------------------------!
 SUBROUTINE mg_scatter_noopt( p2, p2_sub )

    USE control_parameters,                                                    &
        ONLY:  grid_level

    USE cpulog,                                                                &
        ONLY:  cpu_log, log_point_s

    USE indices,                                                               &
        ONLY:  mg_loc_ind, nxl_mg, nxr_mg, nys_mg, nyn_mg, nzb, nzt_mg

    USE kinds

    USE pegrid

    IMPLICIT NONE

    INTEGER(iwp) ::  nwords  !<

    REAL(wp), DIMENSION(nzb:nzt_mg(grid_level-1)+1,                            &
                        nys_mg(grid_level-1)-1:nyn_mg(grid_level-1)+1,         &
                        nxl_mg(grid_level-1)-1:nxr_mg(grid_level-1)+1) ::  p2  !<

    REAL(wp), DIMENSION(nzb:mg_loc_ind(5,myid)+1,                              &
                        mg_loc_ind(3,myid)-1:mg_loc_ind(4,myid)+1,             &
                        mg_loc_ind(1,myid)-1:mg_loc_ind(2,myid)+1) ::  p2_sub  !<

!
!-- Find out the number of array elements of the subdomain array
    nwords = SIZE( p2_sub )

#if defined( __parallel )
    CALL cpu_log( log_point_s(35), 'mg_scatter_noopt', 'start' )

    p2_sub = p2(:,mg_loc_ind(3,myid)-1:mg_loc_ind(4,myid)+1, &
                  mg_loc_ind(1,myid)-1:mg_loc_ind(2,myid)+1)

    CALL cpu_log( log_point_s(35), 'mg_scatter_noopt', 'stop' )
#endif
    
 END SUBROUTINE mg_scatter_noopt


!------------------------------------------------------------------------------!
! Description:
! ------------
!> This is where the multigrid technique takes place. V- and W- Cycle are
!> implemented and steered by the parameter "gamma". Parameter "nue" determines
!> the convergence of the multigrid iterative solution. There are nue times
!> RB-GS iterations. It should be set to "1" or "2", considering the time effort
!> one would like to invest. Last choice shows a very good converging factor,
!> but leads to an increase in computing time.
!------------------------------------------------------------------------------!
 RECURSIVE SUBROUTINE next_mg_level_noopt( f_mg, p_mg, p3, r )

    USE control_parameters,                                                    &
        ONLY:  bc_lr_dirrad, bc_lr_raddir, bc_ns_dirrad, bc_ns_raddir,         &
               gamma_mg, grid_level, grid_level_count, ibc_p_b, ibc_p_t,       &
               inflow_l, inflow_n, inflow_r, inflow_s, maximum_grid_level,     &
               mg_switch_to_pe0_level, mg_switch_to_pe0, nest_domain,          &
               nest_bound_l, nest_bound_n, nest_bound_r, nest_bound_s, ngsrb,  &
               outflow_l, outflow_n, outflow_r, outflow_s


    USE indices,                                                               &
        ONLY:  mg_loc_ind, nxl, nxl_mg, nxr, nxr_mg, nys, nys_mg, nyn,         &
               nyn_mg, nzb, nzt, nzt_mg

    USE kinds

    USE pegrid

    IMPLICIT NONE

    INTEGER(iwp) ::  i            !<
    INTEGER(iwp) ::  j            !<
    INTEGER(iwp) ::  k            !<
    INTEGER(iwp) ::  nxl_mg_save  !<
    INTEGER(iwp) ::  nxr_mg_save  !<
    INTEGER(iwp) ::  nyn_mg_save  !<
    INTEGER(iwp) ::  nys_mg_save  !<
    INTEGER(iwp) ::  nzt_mg_save  !<

    REAL(wp), DIMENSION(nzb:nzt_mg(grid_level)+1,                              &
                        nys_mg(grid_level)-1:nyn_mg(grid_level)+1,             &
                        nxl_mg(grid_level)-1:nxr_mg(grid_level)+1) :: f_mg  !<
    REAL(wp), DIMENSION(nzb:nzt_mg(grid_level)+1,                              &
                        nys_mg(grid_level)-1:nyn_mg(grid_level)+1,             &
                        nxl_mg(grid_level)-1:nxr_mg(grid_level)+1) :: p_mg  !<
    REAL(wp), DIMENSION(nzb:nzt_mg(grid_level)+1,                              &
                        nys_mg(grid_level)-1:nyn_mg(grid_level)+1,             &
                        nxl_mg(grid_level)-1:nxr_mg(grid_level)+1) :: p3    !<
    REAL(wp), DIMENSION(nzb:nzt_mg(grid_level)+1,                              &
                        nys_mg(grid_level)-1:nyn_mg(grid_level)+1,             &
                        nxl_mg(grid_level)-1:nxr_mg(grid_level)+1) :: r     !<

    REAL(wp), DIMENSION(nzb:nzt_mg(grid_level-1)+1,                            &
                        nys_mg(grid_level-1)-1:nyn_mg(grid_level-1)+1,         &
                        nxl_mg(grid_level-1)-1:nxr_mg(grid_level-1)+1) ::  f2  !<
    REAL(wp), DIMENSION(nzb:nzt_mg(grid_level-1)+1,                            &
                        nys_mg(grid_level-1)-1:nyn_mg(grid_level-1)+1,         &
                        nxl_mg(grid_level-1)-1:nxr_mg(grid_level-1)+1) ::  p2  !<

    REAL(wp), DIMENSION(:,:,:), ALLOCATABLE ::  f2_sub  !<
    REAL(wp), DIMENSION(:,:,:), ALLOCATABLE ::  p2_sub  !<

!
!-- Restriction to the coarsest grid
 10 IF ( grid_level == 1 )  THEN

!
!--    Solution on the coarsest grid. Double the number of Gauss-Seidel
!--    iterations in order to get a more accurate solution.
       ngsrb = 2 * ngsrb

       CALL redblack_noopt( f_mg, p_mg )

       ngsrb = ngsrb / 2


    ELSEIF ( grid_level /= 1 )  THEN

       grid_level_count(grid_level) = grid_level_count(grid_level) + 1

!
!--    Solution on the actual grid level
       CALL redblack_noopt( f_mg, p_mg )

!
!--    Determination of the actual residual
       CALL resid_noopt( f_mg, p_mg, r )

!
!--    Restriction of the residual (finer grid values!) to the next coarser
!--    grid. Therefore, the grid level has to be decremented now. nxl..nzt have
!--    to be set to the coarse grid values, because these variables are needed
!--    for the exchange of ghost points in routine exchange_horiz
       grid_level = grid_level - 1
       nxl = nxl_mg(grid_level)
       nys = nys_mg(grid_level)
       nxr = nxr_mg(grid_level)
       nyn = nyn_mg(grid_level)
       nzt = nzt_mg(grid_level)

       IF ( grid_level == mg_switch_to_pe0_level )  THEN

!
!--       From this level on, calculations are done on PE0 only.
!--       First, carry out restriction on the subdomain.
!--       Therefore, indices of the level have to be changed to subdomain values
!--       in between (otherwise, the restrict routine would expect
!--       the gathered array)

          nxl_mg_save = nxl_mg(grid_level)
          nxr_mg_save = nxr_mg(grid_level)
          nys_mg_save = nys_mg(grid_level)
          nyn_mg_save = nyn_mg(grid_level)
          nzt_mg_save = nzt_mg(grid_level)
          nxl_mg(grid_level) = mg_loc_ind(1,myid)
          nxr_mg(grid_level) = mg_loc_ind(2,myid)
          nys_mg(grid_level) = mg_loc_ind(3,myid)
          nyn_mg(grid_level) = mg_loc_ind(4,myid)
          nzt_mg(grid_level) = mg_loc_ind(5,myid)
          nxl = mg_loc_ind(1,myid)
          nxr = mg_loc_ind(2,myid)
          nys = mg_loc_ind(3,myid)
          nyn = mg_loc_ind(4,myid)
          nzt = mg_loc_ind(5,myid)

          ALLOCATE( f2_sub(nzb:nzt_mg(grid_level)+1,                    &
                           nys_mg(grid_level)-1:nyn_mg(grid_level)+1,   &
                           nxl_mg(grid_level)-1:nxr_mg(grid_level)+1) )

          CALL restrict_noopt( f2_sub, r )

!
!--       Restore the correct indices of this level
          nxl_mg(grid_level) = nxl_mg_save
          nxr_mg(grid_level) = nxr_mg_save
          nys_mg(grid_level) = nys_mg_save
          nyn_mg(grid_level) = nyn_mg_save
          nzt_mg(grid_level) = nzt_mg_save
          nxl = nxl_mg(grid_level)
          nxr = nxr_mg(grid_level)
          nys = nys_mg(grid_level)
          nyn = nyn_mg(grid_level)
          nzt = nzt_mg(grid_level)
!
!--       Gather all arrays from the subdomains on PE0
          CALL mg_gather_noopt( f2, f2_sub )

!
!--       Set switch for routine exchange_horiz, that no ghostpoint exchange
!--       has to be carried out from now on
          mg_switch_to_pe0 = .TRUE.

!
!--       In case of non-cyclic lateral boundary conditions, both in- and
!--       outflow conditions have to be used on all PEs after the switch,
!--       because then they have the total domain.
          IF ( bc_lr_dirrad )  THEN
             inflow_l  = .TRUE.
             inflow_r  = .FALSE.
             outflow_l = .FALSE.
             outflow_r = .TRUE.
          ELSEIF ( bc_lr_raddir )  THEN
             inflow_l  = .FALSE.
             inflow_r  = .TRUE.
             outflow_l = .TRUE.
             outflow_r = .FALSE.
          ELSEIF ( nest_domain )  THEN
             nest_bound_l = .TRUE.
             nest_bound_r = .TRUE.
          ENDIF

          IF ( bc_ns_dirrad )  THEN
             inflow_n  = .TRUE.
             inflow_s  = .FALSE.
             outflow_n = .FALSE.
             outflow_s = .TRUE.
          ELSEIF ( bc_ns_raddir )  THEN
             inflow_n  = .FALSE.
             inflow_s  = .TRUE.
             outflow_n = .TRUE.
             outflow_s = .FALSE.
          ELSEIF ( nest_domain )  THEN
             nest_bound_s = .TRUE.
             nest_bound_n = .TRUE.
          ENDIF

          DEALLOCATE( f2_sub )

       ELSE

          CALL restrict_noopt( f2, r )

       ENDIF

       p2 = 0.0_wp

!
!--    Repeat the same procedure till the coarsest grid is reached
       CALL next_mg_level_noopt( f2, p2, p3, r )

    ENDIF

!
!-- Now follows the prolongation
    IF ( grid_level >= 2 )  THEN

!
!--    Prolongation of the new residual. The values are transferred 
!--    from the coarse to the next finer grid.
       IF ( grid_level == mg_switch_to_pe0_level+1 )  THEN

#if defined( __parallel )
!
!--       At this level, the new residual first has to be scattered from
!--       PE0 to the other PEs
          ALLOCATE( p2_sub(nzb:mg_loc_ind(5,myid)+1,             &
                    mg_loc_ind(3,myid)-1:mg_loc_ind(4,myid)+1,   &
                    mg_loc_ind(1,myid)-1:mg_loc_ind(2,myid)+1) )

          CALL mg_scatter_noopt( p2, p2_sub )

!
!--       Therefore, indices of the previous level have to be changed to
!--       subdomain values in between (otherwise, the prolong routine would
!--       expect the gathered array)
          nxl_mg_save = nxl_mg(grid_level-1)
          nxr_mg_save = nxr_mg(grid_level-1)
          nys_mg_save = nys_mg(grid_level-1)
          nyn_mg_save = nyn_mg(grid_level-1)
          nzt_mg_save = nzt_mg(grid_level-1)
          nxl_mg(grid_level-1) = mg_loc_ind(1,myid)
          nxr_mg(grid_level-1) = mg_loc_ind(2,myid)
          nys_mg(grid_level-1) = mg_loc_ind(3,myid)
          nyn_mg(grid_level-1) = mg_loc_ind(4,myid)
          nzt_mg(grid_level-1) = mg_loc_ind(5,myid)

!
!--       Set switch for routine exchange_horiz, that ghostpoint exchange
!--       has to be carried again out from now on
          mg_switch_to_pe0 = .FALSE.

!
!--       For non-cyclic lateral boundary conditions, restore the
!--       in-/outflow conditions
          inflow_l  = .FALSE.;  inflow_r  = .FALSE.
          inflow_n  = .FALSE.;  inflow_s  = .FALSE.
          outflow_l = .FALSE.;  outflow_r = .FALSE.
          outflow_n = .FALSE.;  outflow_s = .FALSE.

          IF ( pleft == MPI_PROC_NULL )  THEN
             IF ( bc_lr_dirrad )  THEN
                inflow_l  = .TRUE.
             ELSEIF ( bc_lr_raddir )  THEN
                outflow_l = .TRUE.
             ELSEIF ( nest_domain )  THEN
                nest_bound_l = .TRUE.
             ENDIF
          ENDIF

          IF ( pright == MPI_PROC_NULL )  THEN
             IF ( bc_lr_dirrad )  THEN
                outflow_r = .TRUE.
             ELSEIF ( bc_lr_raddir )  THEN
                inflow_r  = .TRUE.
             ELSEIF ( nest_domain )  THEN
                nest_bound_r = .TRUE.
             ENDIF
          ENDIF

          IF ( psouth == MPI_PROC_NULL )  THEN
             IF ( bc_ns_dirrad )  THEN
                outflow_s = .TRUE.
             ELSEIF ( bc_ns_raddir )  THEN
                inflow_s  = .TRUE.
             ELSEIF ( nest_domain )  THEN
                nest_bound_s = .TRUE.
             ENDIF
          ENDIF

          IF ( pnorth == MPI_PROC_NULL )  THEN
             IF ( bc_ns_dirrad )  THEN
                inflow_n  = .TRUE.
             ELSEIF ( bc_ns_raddir )  THEN
                outflow_n = .TRUE.
             ELSEIF ( nest_domain )  THEN
                nest_bound_n = .TRUE.
             ENDIF
          ENDIF

          CALL prolong_noopt( p2_sub, p3 )

!
!--       Restore the correct indices of the previous level
          nxl_mg(grid_level-1) = nxl_mg_save
          nxr_mg(grid_level-1) = nxr_mg_save
          nys_mg(grid_level-1) = nys_mg_save
          nyn_mg(grid_level-1) = nyn_mg_save
          nzt_mg(grid_level-1) = nzt_mg_save

          DEALLOCATE( p2_sub )
#endif

       ELSE

          CALL prolong_noopt( p2, p3 )

       ENDIF

!
!--    Computation of the new pressure correction. Therefore, 
!--    values from prior grids are added up automatically stage by stage.
       DO  i = nxl_mg(grid_level)-1, nxr_mg(grid_level)+1
          DO  j = nys_mg(grid_level)-1, nyn_mg(grid_level)+1
             DO  k = nzb, nzt_mg(grid_level)+1 
                p_mg(k,j,i) = p_mg(k,j,i) + p3(k,j,i)
             ENDDO
          ENDDO
       ENDDO

!
!--    Relaxation of the new solution
       CALL redblack_noopt( f_mg, p_mg )

    ENDIF


!
!-- The following few lines serve the steering of the multigrid scheme 
    IF ( grid_level == maximum_grid_level )  THEN

       GOTO 20

    ELSEIF ( grid_level /= maximum_grid_level  .AND.  grid_level /= 1  .AND. &
             grid_level_count(grid_level) /= gamma_mg )  THEN

       GOTO 10

    ENDIF

!
!-- Reset counter for the next call of poismg_noopt
    grid_level_count(grid_level) = 0

!
!-- Continue with the next finer level. nxl..nzt have to be
!-- set to the finer grid values, because these variables are needed for the
!-- exchange of ghost points in routine exchange_horiz
    grid_level = grid_level + 1
    nxl = nxl_mg(grid_level)
    nxr = nxr_mg(grid_level)
    nys = nys_mg(grid_level)
    nyn = nyn_mg(grid_level)
    nzt = nzt_mg(grid_level)

 20 CONTINUE

 END SUBROUTINE next_mg_level_noopt
