# Supplementary material for: A semi-empirical model of the energy balance closure in the surface layer
Source: PLoS One. 2018 Dec 12;13(12):e0209022. doi: 10.1371/journal.pone.0209022 (PMC6291237; doi:10.1371/journal.pone.0209022)
Supplement: S1 Text — (ZIP) [file pone.0209022.s001.zip › S1 Source/posix_calls_from_fortran.f90]

!> @posix_calls_from_fortran.f90
!------------------------------------------------------------------------------!
! This file is part of PALM.
!
! PALM is free software: you can redistribute it and/or modify it under the
! terms of the GNU General Public License as published by the Free Software
! Foundation, either version 3 of the License, or (at your option) any later
! version.
!
! PALM is distributed in the hope that it will be useful, but WITHOUT ANY
! WARRANTY; without even the implied warranty of MERCHANTABILITY or FITNESS FOR
! A PARTICULAR PURPOSE.  See the GNU General Public License for more details.
!
! You should have received a copy of the GNU fGeneral Public License along with
! PALM. If not, see <http://www.gnu.org/licenses/>.
!
! Copyright 1997-2016 Leibniz Universitaet Hannover
!------------------------------------------------------------------------------!
!
! Current revisions:
! -----------------
! 
! 
! Former revisions:
! -----------------
! $Id: posix_calls_from_fortran.f90 1986 2016-08-10 14:07:17Z gronemeier $
!
! 1986 2016-08-10 14:07:17Z gronemeier
! Forced header and separation lines into 80 columns
! 
! 1986 2016-08-10 14:07:17Z gronemeier
! Initial revision
! 
! Description:
! ------------
!> Collection of POSIX-command calls for Fortran
!------------------------------------------------------------------------------!
 MODULE posix_calls_from_fortran

    USE, INTRINSIC ::  iso_c_binding, ONLY: c_int

    IMPLICIT none

    PRIVATE


    INTERFACE

       FUNCTION fsleep( seconds )  BIND( C, NAME='sleep' )
          IMPORT
          INTEGER(c_int) ::  fsleep
          INTEGER(c_int), INTENT(IN), VALUE ::  seconds
       END FUNCTION fsleep

    END INTERFACE

    INTERFACE fortran_sleep
       MODULE PROCEDURE fortran_sleep
    END INTERFACE fortran_sleep

    PUBLIC fortran_sleep


 CONTAINS

!------------------------------------------------------------------------------!
! Description:
! ------------
!> Wait a specified amount of seconds
!------------------------------------------------------------------------------!
    SUBROUTINE fortran_sleep( seconds )

       INTEGER, INTENT(IN) ::  seconds

       INTEGER(c_int)      ::  seconds_in_c
       INTEGER(c_int)      ::  sleep_return_value

       seconds_in_c = seconds

       sleep_return_value = fsleep( seconds_in_c )

   END SUBROUTINE fortran_sleep

 END MODULE posix_calls_from_fortran
