# Supplementary material for: A semi-empirical model of the energy balance closure in the surface layer
Source: PLoS One. 2018 Dec 12;13(12):e0209022. doi: 10.1371/journal.pone.0209022 (PMC6291237; doi:10.1371/journal.pone.0209022)
Supplement: S1 Text — (ZIP) [file pone.0209022.s001.zip › S1 Source/random_generator_parallel_mod.f90]

!> @file random_generator_parallel_mod.f90
!------------------------------------------------------------------------------!
! This file is part of PALM.
!
! PALM is free software: you can redistribute it and/or modify it under the
! terms of the GNU General Public License as published by the Free Software
! Foundation, either version 3 of the License, or (at your option) any later
! version.
!
! PALM is distributed in the hope that it will be useful, but WITHOUT ANY
! WARRANTY; without even the implied warranty of MERCHANTABILITY or FITNESS FOR
! A PARTICULAR PURPOSE.  See the GNU General Public License for more details.
!
! You should have received a copy of the GNU General Public License along with
! PALM. If not, see <http://www.gnu.org/licenses/>.
!
! Copyright 1997-2016 Leibniz Universitaet Hannover
!------------------------------------------------------------------------------!
!
! Current revisions:
! -----------------
! 
! 
! Former revisions:
! -----------------
! $Id: random_generator_parallel_mod.f90 2009 2016-08-30 15:07:36Z SadiqHuq $
!
! 2000 2016-08-20 18:09:15Z knoop
! Forced header and separation lines into 80 columns
! 
! 1850 2016-04-08 13:29:27Z maronga
! Module renamed
! 
! 
! 1682 2015-10-07 23:56:08Z knoop
! Code annotations made doxygen readable 
! 
! 1400 2014-05-09 14:03:54Z knoop
! Initial revision
! 
!
! Description:
! ------------
!> This module contains and supports the random number generating routine ran_parallel.
!> ran_parallel returns a uniform random deviate between 0.0 and 1.0 
!> (exclusive of the end point values).
!> Additionally it provides the generator with five integer for use as initial state space.
!> The first tree integers (iran, jran, kran) are maintained as non negative values, 
!> while the last two (mran, nran) have 32-bit nonzero values. 
!> Also provided by this module is support for initializing or reinitializing 
!> the state space to a desired standard sequence number, hashing the initial 
!> values to random values, and allocating and deallocating the internal workspace
!> Random number generator, produces numbers equally distributed in interval
!>
!> This routine is taken from the "numerical recipies vol. 2"
!------------------------------------------------------------------------------!
MODULE random_generator_parallel
 

   USE kinds
   
   IMPLICIT NONE
   
   PRIVATE
   PUBLIC random_number_parallel, random_seed_parallel, random_dummy,          &
          id_random_array, seq_random_array
   
   INTEGER(isp), SAVE :: lenran=0             !< 
   INTEGER(isp), SAVE :: seq=0                !< 
   INTEGER(isp), SAVE :: iran0                !< 
   INTEGER(isp), SAVE :: jran0                !< 
   INTEGER(isp), SAVE :: kran0                !< 
   INTEGER(isp), SAVE :: mran0                !< 
   INTEGER(isp), SAVE :: nran0                !< 
   INTEGER(isp), SAVE :: rans                 !< 
   
   INTEGER(isp), DIMENSION(:, :), POINTER, SAVE :: ranseeds   !< 
   
   INTEGER(isp), DIMENSION(:), POINTER, SAVE :: iran   !< 
   INTEGER(isp), DIMENSION(:), POINTER, SAVE :: jran   !< 
   INTEGER(isp), DIMENSION(:), POINTER, SAVE :: kran   !< 
   INTEGER(isp), DIMENSION(:), POINTER, SAVE :: mran   !< 
   INTEGER(isp), DIMENSION(:), POINTER, SAVE :: nran   !< 
   INTEGER(isp), DIMENSION(:), POINTER, SAVE :: ranv   !< 
   
   
    
   INTEGER(isp), DIMENSION(:,:), ALLOCATABLE   ::  id_random_array    !< 
   INTEGER(isp), DIMENSION(:,:,:), ALLOCATABLE ::  seq_random_array   !< 
   
   REAL(wp), SAVE :: amm   !< 
   
   REAL(wp) :: random_dummy=0.0   !< 
   
   INTERFACE random_number_parallel
      MODULE PROCEDURE ran0_s
   END INTERFACE
   
   INTERFACE random_seed_parallel
      MODULE PROCEDURE random_seed_parallel
   END INTERFACE
   
   INTERFACE ran_hash
      MODULE PROCEDURE ran_hash_v
   END INTERFACE
   
   INTERFACE reallocate
      MODULE PROCEDURE reallocate_iv,reallocate_im
   END INTERFACE
   
   INTERFACE arth
      MODULE PROCEDURE arth_i
   END INTERFACE

 CONTAINS
 
!------------------------------------------------------------------------------!
! Description:
! ------------
!> Lagged Fibonacci generator combined with a Marsaglia shiftsequence. 
!> Returns as harvest a uniform random deviate between 0.0 and 1.0 (exclusive of the end point values). 
!> This generator has the same calling and initialization conventions as Fortran 90's random_number routine. 
!> Use random_seed_parallel to initialize or reinitialize to a particular sequence. 
!> The period of this generator is about 2.0 x 10^28, and it fully vectorizes.
!> Validity of the integer model assumed by this generator is tested at initialization.
!------------------------------------------------------------------------------!
   SUBROUTINE ran0_s(harvest)

      USE kinds
      
      IMPLICIT NONE
      
      REAL(wp), INTENT(OUT) :: harvest   !< 
      
      IF  (lenran < 1) CALL ran_init(1)  !- Initialization routine in ran_state.
      
      !- Update Fibonacci generator, which has period p^2 + p + 1, p = 2^31 - 69.
      rans = iran0 - kran0   
      
      IF  (rans < 0) rans = rans + 2147483579_isp
      
      iran0 = jran0
      jran0 = kran0
      kran0 = rans
      
      nran0 = ieor( nran0, ishft (nran0, 13) ) !- Update Marsaglia shift sequence with period 2^32 - 1.
      nran0 = ieor( nran0, ishft (nran0, -17) )
      nran0 = ieor( nran0, ishft (nran0, 5) )
      
      rans  = ieor( nran0, rans )   !- Combine the generators.
      
      harvest = amm * merge( rans, not(rans), rans < 0 ) !- Make the result positive definite (note that amm is negative).
      
   END SUBROUTINE ran0_s

!------------------------------------------------------------------------------!
! Description:
! ------------
!> Initialize or reinitialize the random generator state space to vectors of size length. 
!> The saved variable seq is hashed (via calls to the module routine ran_hash) 
!> to create unique starting seeds, different for each vector component.
!------------------------------------------------------------------------------!
   SUBROUTINE ran_init( length )
   
      USE kinds
      
      IMPLICIT NONE
      
      INTEGER(isp), INTENT(IN) ::  length   !< 
   
      INTEGER(isp), PARAMETER:: hg=huge(1_isp)   !< 
      INTEGER(isp), PARAMETER:: hgm=-hg          !< 
      INTEGER(isp), PARAMETER:: hgng=hgm-1       !< 
      
      INTEGER(isp) ::  new   !< 
      INTEGER(isp) ::  j     !< 
      INTEGER(isp) ::  hgt   !< 
      
      IF ( length < lenran ) RETURN !- Simply return if enough space is already allocated.
      
      hgt = hg
      
      !- The following lines check that kind value isp is in fact a 32-bit integer 
      !- with the usual properties that we expect it to have (under negation and wrap-around addition).
      !- If all of these tests are satisfied, then the routines that use this module are portable, 
      !- even though they go beyond Fortran 90's integer model.
      
      IF  ( hg /= 2147483647 ) CALL ran_error('ran_init: arith assump 1 fails')
      IF  ( hgng >= 0 )        CALL ran_error('ran_init: arith assump 2 fails')
      IF  ( hgt+1 /= hgng )    CALL ran_error('ran_init: arith assump 3 fails')
      IF  ( not(hg) >= 0 )     CALL ran_error('ran_init: arith assump 4 fails')
      IF  ( not(hgng) < 0 )    CALL ran_error('ran_init: arith assump 5 fails')
      IF  ( hg+hgng >= 0 )     CALL ran_error('ran_init: arith assump 6 fails')
      IF  ( not(-1_isp) < 0 )  CALL ran_error('ran_init: arith assump 7 fails')
      IF  ( not(0_isp) >= 0 )  CALL ran_error('ran_init: arith assump 8 fails')
      IF  ( not(1_isp) >= 0 )  CALL ran_error('ran_init: arith assump 9 fails')
      
      IF  ( lenran > 0) THEN                          !- Reallocate space, or ...
      
         ranseeds => reallocate( ranseeds, length, 5)
         ranv => reallocate( ranv, length-1)
         new = lenran+1
         
      ELSE                                            !- allocate space.
      
         ALLOCATE(ranseeds(length,5))
         ALLOCATE(ranv(length-1))
         new = 1   !- Index of first location not yet initialized.
         amm = nearest(1.0_wp,-1.0_wp)/hgng
         !- Use of nearest is to ensure that returned random deviates are strictly lessthan 1.0.
         IF  (amm*hgng >= 1.0 .or. amm*hgng <= 0.0)                            &
            CALL ran_error('ran_init: arith assump 10 fails')
            
      END IF 
      
      !- Set starting values, unique by seq and vector component.
      ranseeds(new:,1) = seq
      ranseeds(new:,2:5)=spread(arth(new,1,size(ranseeds(new:,1))),2,4)
      
      DO j=1,4   !- Hash them.
         CALL ran_hash(ranseeds(new:,j), ranseeds(new:,j+1))
      END DO
      
      WHERE (ranseeds (new: ,1:3) < 0)                                         & 
         ranseeds(new: ,1:3)=not(ranseeds(new: ,1:3))  !- Enforce nonnegativity.
         
      WHERE (ranseeds(new: ,4:5) == 0) ranseeds(new: ,4:5)=1 !- Enforce nonzero.
      
      IF  (new == 1) THEN !- Set scalar seeds.
      
         iran0 = ranseeds(1,1)
         jran0 = ranseeds(1,2)
         kran0 = ranseeds(1,3)
         mran0 = ranseeds(1,4)
         nran0 = ranseeds(1,5)
         rans  = nran0
         
      END IF 
      
      IF  (length > 1) THEN   !- Point to vector seeds.
      
         iran => ranseeds(2:,1)
         jran => ranseeds(2:,2)
         kran => ranseeds(2:,3)
         mran => ranseeds(2:,4)
         nran => ranseeds(2:,5)
         ranv = nran
         
      END IF 
      
      lenran = length
      
   END SUBROUTINE ran_init

!------------------------------------------------------------------------------!
! Description:
! ------------
!> User interface to release the workspace used by the random number routines.
!------------------------------------------------------------------------------!
   SUBROUTINE ran_deallocate
   
      IF  ( lenran > 0 ) THEN
      
         DEALLOCATE(ranseeds, ranv)
         NULLIFY(ranseeds, ranv, iran, jran, kran, mran, nran)
         lenran = 0
         
      END IF 
      
   END SUBROUTINE ran_deallocate

!------------------------------------------------------------------------------!
! Description:
! ------------
!> User interface for seeding the random number routines. 
!> Syntax is exactly like Fortran 90's random_seed routine, 
!> with one additional argument keyword: random_sequence, set to any integer 
!> value, causes an immediate new initialization, seeded by that integer.
!------------------------------------------------------------------------------!
   SUBROUTINE random_seed_parallel( random_sequence, state_size, put, get )
   
      IMPLICIT NONE
      
      INTEGER(isp), OPTIONAL, INTENT(IN)  ::  random_sequence   !< 
      INTEGER(isp), OPTIONAL, INTENT(OUT) ::  state_size        !< 
      
      INTEGER(isp), DIMENSION(:), OPTIONAL, INTENT(IN)  ::  put   !< 
      INTEGER(isp), DIMENSION(:), OPTIONAL, INTENT(OUT) ::  get   !< 
      
      IF  ( present(state_size) ) THEN
      
         state_size = 5 * lenran
         
      ELSE IF  ( present(put) ) THEN
      
         IF  ( lenran == 0 ) RETURN
         
         ranseeds = reshape( put,shape(ranseeds) )
         
         WHERE (ranseeds(:,1:3) < 0) ranseeds(: ,1:3) = not(ranseeds(: ,1:3))
         !- Enforce nonnegativity and nonzero conditions on any user-supplied seeds.
         
         WHERE (ranseeds(:,4:5) == 0) ranseeds(:,4:5) = 1
         
         iran0 = ranseeds(1,1)
         jran0 = ranseeds(1,2)
         kran0 = ranseeds(1,3)
         mran0 = ranseeds(1,4)
         nran0 = ranseeds(1,5)
         
      ELSE IF  ( present(get) ) THEN
      
         IF  (lenran == 0) RETURN
         
         ranseeds(1,1:5) = (/ iran0,jran0,kran0,mran0,nran0 /)
         get = reshape( ranseeds, shape(get) )
         
      ELSE IF  ( present(random_sequence) ) THEN
      
         CALL ran_deallocate
         seq = random_sequence
         
      END IF 
      
   END SUBROUTINE random_seed_parallel

!------------------------------------------------------------------------------!
! Description:
! ------------
!> DES-like hashing of two 32-bit integers, using shifts, 
!> xor's, and adds to make the internal nonlinear function.
!------------------------------------------------------------------------------!
   SUBROUTINE ran_hash_v( il, ir )
   
      IMPLICIT NONE
      
      INTEGER(isp), DIMENSION(:), INTENT(INOUT) ::  il   !< 
      INTEGER(isp), DIMENSION(:), INTENT(INOUT) ::  ir   !< 
      
      INTEGER(isp), DIMENSION(size(il)) ::  is   !< 
      
      INTEGER(isp) :: j   !< 
      
      DO j=1,4
      
         is = ir
         ir = ieor( ir, ishft(ir,5) ) + 1422217823
         ir = ieor( ir, ishft(ir,-16) ) + 1842055030
         ir = ieor( ir, ishft(ir,9) ) + 80567781
         ir = ieor( il, ir )
         il = is
      END DO
      
   END SUBROUTINE ran_hash_v

!------------------------------------------------------------------------------!
! Description:
! ------------
!> User interface to process error-messages 
!> produced by the random_number_parallel module
!------------------------------------------------------------------------------!
   SUBROUTINE ran_error(string)
   
      CHARACTER(LEN=*), INTENT(IN) ::  string   !< 
      
      write (*,*) 'Error in module random_number_parallel: ',string
      
      STOP 'Program terminated by ran_error'
      
   END SUBROUTINE ran_error

!------------------------------------------------------------------------------!
! Description:
! ------------
!> Reallocates the generators state space "ranseeds" to vectors of size length. 
!------------------------------------------------------------------------------!
   FUNCTION reallocate_iv( p, n )
   
      INTEGER(isp), DIMENSION(:), POINTER ::  p               !< 
      INTEGER(isp), DIMENSION(:), POINTER ::  reallocate_iv   !< 
      
      INTEGER(isp), INTENT(IN) ::  n   !< 
      
      INTEGER(isp) ::  nold   !< 
      INTEGER(isp) ::  ierr   !< 
      
      ALLOCATE(reallocate_iv(n),stat=ierr)
      
      IF (ierr /= 0) CALL                                                      &
         ran_error('reallocate_iv: problem in attempt to allocate memory')
         
      IF (.not. associated(p)) RETURN
      
      nold = size(p)
      
      reallocate_iv(1:min(nold,n)) = p(1:min(nold,n))
      
      DEALLOCATE(p)
      
   END FUNCTION reallocate_iv
   
   FUNCTION reallocate_im( p, n, m )
   
      INTEGER(isp), DIMENSION(:,:), POINTER ::  p               !< 
      INTEGER(isp), DIMENSION(:,:), POINTER ::  reallocate_im   !< 
      
      INTEGER(isp), INTENT(IN) ::  m   !< 
      INTEGER(isp), INTENT(IN) ::  n   !< 
      
      INTEGER(isp) ::  mold   !< 
      INTEGER(isp) ::  nold   !< 
      INTEGER(isp) ::  ierr   !< 
      
      ALLOCATE(reallocate_im(n,m),stat=ierr)
      
      IF (ierr /= 0) CALL                                                      &
         ran_error('reallocate_im: problem in attempt to allocate memory')
         
      IF (.not. associated(p)) RETURN
      
      nold = size(p,1)
      mold = size(p,2)
      
      reallocate_im(1:min(nold,n),1:min(mold,m)) =                             &
         p(1:min(nold,n),1:min(mold,m))
         
      DEALLOCATE(p)
      
   END FUNCTION reallocate_im

!------------------------------------------------------------------------------!
! Description:
! ------------
!> Reallocates the generators state space "ranseeds" to vectors of size length. 
!------------------------------------------------------------------------------!
   FUNCTION arth_i(first,increment,n)
   
      INTEGER(isp), INTENT(IN) ::  first       !< 
      INTEGER(isp), INTENT(IN) ::  increment   !< 
      INTEGER(isp), INTENT(IN) ::  n           !< 
      
      INTEGER(isp), DIMENSION(n) ::  arth_i    !< 
      
      INTEGER(isp) ::  k      !< 
      INTEGER(isp) ::  k2     !< 
      INTEGER(isp) ::  temp   !< 
      
      INTEGER(isp), PARAMETER ::  npar_arth=16   !< 
      INTEGER(isp), PARAMETER ::  npar2_arth=8   !< 
      
      IF (n > 0) arth_i(1) = first
      
      IF (n <= npar_arth) THEN
      
         DO k=2,n
            arth_i(k) = arth_i(k-1)+increment
         END DO
         
      ELSE
      
         DO k=2,npar2_arth
            arth_i(k) = arth_i(k-1) + increment
         END DO
         
         temp = increment * npar2_arth
         k = npar2_arth
         
         DO
            IF (k >= n) EXIT
            k2 = k + k
            arth_i(k+1:min(k2,n)) = temp + arth_i(1:min(k,n-k))
            temp = temp + temp
            k = k2
         END DO
         
      END IF
      
   END FUNCTION arth_i

END MODULE random_generator_parallel
