# Supplementary material for: A semi-empirical model of the energy balance closure in the surface layer
Source: PLoS One. 2018 Dec 12;13(12):e0209022. doi: 10.1371/journal.pone.0209022 (PMC6291237; doi:10.1371/journal.pone.0209022)
Supplement: S1 Text — (ZIP) [file pone.0209022.s001.zip › S1 Source/sum_up_3d_data.f90]

!> @file sum_up_3d_data.f90
!------------------------------------------------------------------------------!
! This file is part of PALM.
!
! PALM is free software: you can redistribute it and/or modify it under the
! terms of the GNU General Public License as published by the Free Software
! Foundation, either version 3 of the License, or (at your option) any later
! version.
!
! PALM is distributed in the hope that it will be useful, but WITHOUT ANY
! WARRANTY; without even the implied warranty of MERCHANTABILITY or FITNESS FOR
! A PARTICULAR PURPOSE.  See the GNU General Public License for more details.
!
! You should have received a copy of the GNU General Public License along with
! PALM. If not, see <http://www.gnu.org/licenses/>.
!
! Copyright 1997-2016 Leibniz Universitaet Hannover
!------------------------------------------------------------------------------!
!
! Current revisions:
! -----------------
! 
! 
! Former revisions:
! -----------------
! $Id: sum_up_3d_data.f90 2009 2016-08-30 15:07:36Z SadiqHuq $
!
! 2000 2016-08-20 18:09:15Z knoop
! Forced header and separation lines into 80 columns
! 
! 1992 2016-08-12 15:14:59Z suehring
! Bugfix in summation of passive scalar
! 
! 1976 2016-07-27 13:28:04Z maronga
! Radiation actions are now done directly in the respective module
! 
! 1972 2016-07-26 07:52:02Z maronga
! Land surface actions are now done directly in the respective module
! 
! 1960 2016-07-12 16:34:24Z suehring
! Scalar surface flux added
! 
! 1949 2016-06-17 07:19:16Z maronga
! Bugfix: calculation of lai_av, c_veg_av and c_liq_av.
! 
! 1849 2016-04-08 11:33:18Z hoffmann
! precipitation_rate moved to arrays_3d
!
! 1788 2016-03-10 11:01:04Z maronga
! Added z0q and z0q_av
! 
! 1693 2015-10-27 08:35:45Z maronga
! Last revision text corrected
! 
! 1691 2015-10-26 16:17:44Z maronga
! Added output of Obukhov length and radiative heating rates for RRTMG. 
! Corrected output of liquid water path.
! 
! 1682 2015-10-07 23:56:08Z knoop
! Code annotations made doxygen readable 
! 
! 1585 2015-04-30 07:05:52Z maronga
! Adapted for RRTMG
! 
! 1555 2015-03-04 17:44:27Z maronga
! Added output of r_a and r_s
! 
! 1551 2015-03-03 14:18:16Z maronga
! Added support for land surface model and radiation model data.
! 
! 1359 2014-04-11 17:15:14Z hoffmann
! New particle structure integrated. 
!
! 1353 2014-04-08 15:21:23Z heinze
! REAL constants provided with KIND-attribute
! 
! 1320 2014-03-20 08:40:49Z raasch
! ONLY-attribute added to USE-statements,
! kind-parameters added to all INTEGER and REAL declaration statements,
! kinds are defined in new module kinds,
! old module precision_kind is removed,
! revision history before 2012 removed,
! comment fields (!:) to be used for variable explanations added to
! all variable declaration statements 
!
! 1318 2014-03-17 13:35:16Z raasch
! barrier argument removed from cpu_log,
! module interfaces removed
!
! 1115 2013-03-26 18:16:16Z hoffmann
! ql is calculated by calc_liquid_water_content
!
! 1053 2012-11-13 17:11:03Z hoffmann
! +nr, prr, qr
!
! 1036 2012-10-22 13:43:42Z raasch
! code put under GPL (PALM 3.9)
!
! 1007 2012-09-19 14:30:36Z franke
! Bugfix in calculation of ql_vp
!
! 978 2012-08-09 08:28:32Z fricke
! +z0h*
!
! Revision 1.1  2006/02/23 12:55:23  raasch
! Initial revision
!
!
! Description:
! ------------
!> Sum-up the values of 3d-arrays. The real averaging is later done in routine
!> average_3d_data. 
!------------------------------------------------------------------------------!
 SUBROUTINE sum_up_3d_data
 

    USE arrays_3d,                                                             &
        ONLY:  dzw, e, nr, ol, p, pt, precipitation_rate, q, qc, ql, ql_c,     &
               ql_v, qr, qsws, rho, s, sa, shf, ssws, ts, u, us, v, vpt, w, z0,&
               z0h, z0q

    USE averaging,                                                             &
        ONLY:  e_av, lpt_av, lwp_av, nr_av, ol_av, p_av, pc_av, pr_av, prr_av, &
               precipitation_rate_av, pt_av, q_av, qc_av, ql_av, ql_c_av,      &
               ql_v_av, ql_vp_av, qr_av, qsws_av, qv_av, rho_av, s_av, sa_av,  &
               shf_av, ssws_av, ts_av, u_av, us_av, v_av, vpt_av, w_av, z0_av, &
               z0h_av, z0q_av

    USE cloud_parameters,                                                      &
        ONLY:  l_d_cp, pt_d_t

    USE control_parameters,                                                    &
        ONLY:  average_count_3d, cloud_physics, doav, doav_n, rho_surface

    USE cpulog,                                                                &
        ONLY:  cpu_log, log_point

    USE indices,                                                               &
        ONLY:  nxl, nxlg, nxr, nxrg, nyn, nyng, nys, nysg, nzb, nzt 

    USE kinds

    USE land_surface_model_mod,                                                &
        ONLY:  land_surface, lsm_3d_data_averaging

    USE particle_attributes,                                                   &
        ONLY:  grid_particles, number_of_particles, particles, prt_count

    USE radiation_model_mod,                                                   &
        ONLY:  radiation, radiation_3d_data_averaging


    IMPLICIT NONE

    INTEGER(iwp) ::  i   !< 
    INTEGER(iwp) ::  ii  !< 
    INTEGER(iwp) ::  j   !< 
    INTEGER(iwp) ::  k   !< 
    INTEGER(iwp) ::  n   !< 
    INTEGER(iwp) ::  psi !< 

    REAL(wp)     ::  mean_r !< 
    REAL(wp)     ::  s_r2   !< 
    REAL(wp)     ::  s_r3   !< 

    CALL cpu_log (log_point(34),'sum_up_3d_data','start')

!
!-- Allocate and initialize the summation arrays if called for the very first
!-- time or the first time after average_3d_data has been called 
!-- (some or all of the arrays may have been already allocated
!-- in read_3d_binary)
    IF ( average_count_3d == 0 )  THEN

       DO  ii = 1, doav_n

          SELECT CASE ( TRIM( doav(ii) ) )

             CASE ( 'e' )
                IF ( .NOT. ALLOCATED( e_av ) )  THEN
                   ALLOCATE( e_av(nzb:nzt+1,nysg:nyng,nxlg:nxrg) )
                ENDIF
                e_av = 0.0_wp

             CASE ( 'lpt' )
                IF ( .NOT. ALLOCATED( lpt_av ) )  THEN
                   ALLOCATE( lpt_av(nzb:nzt+1,nysg:nyng,nxlg:nxrg) )
                ENDIF
                lpt_av = 0.0_wp

             CASE ( 'lwp*' )
                IF ( .NOT. ALLOCATED( lwp_av ) )  THEN
                   ALLOCATE( lwp_av(nysg:nyng,nxlg:nxrg) )
                ENDIF
                lwp_av = 0.0_wp

             CASE ( 'nr' )
                IF ( .NOT. ALLOCATED( nr_av ) )  THEN
                   ALLOCATE( nr_av(nzb:nzt+1,nysg:nyng,nxlg:nxrg) )
                ENDIF
                nr_av = 0.0_wp

             CASE ( 'ol*' )
                IF ( .NOT. ALLOCATED( ol_av ) )  THEN
                   ALLOCATE( ol_av(nysg:nyng,nxlg:nxrg) )
                ENDIF
                ol_av = 0.0_wp

             CASE ( 'p' )
                IF ( .NOT. ALLOCATED( p_av ) )  THEN
                   ALLOCATE( p_av(nzb:nzt+1,nysg:nyng,nxlg:nxrg) )
                ENDIF
                p_av = 0.0_wp

             CASE ( 'pc' )
                IF ( .NOT. ALLOCATED( pc_av ) )  THEN
                   ALLOCATE( pc_av(nzb:nzt+1,nysg:nyng,nxlg:nxrg) )
                ENDIF
                pc_av = 0.0_wp

             CASE ( 'pr' )
                IF ( .NOT. ALLOCATED( pr_av ) )  THEN
                   ALLOCATE( pr_av(nzb:nzt+1,nysg:nyng,nxlg:nxrg) )
                ENDIF
                pr_av = 0.0_wp

             CASE ( 'prr' )
                IF ( .NOT. ALLOCATED( prr_av ) )  THEN
                   ALLOCATE( prr_av(nzb:nzt+1,nysg:nyng,nxlg:nxrg) )
                ENDIF
                prr_av = 0.0_wp

             CASE ( 'prr*' )
                IF ( .NOT. ALLOCATED( precipitation_rate_av ) )  THEN
                   ALLOCATE( precipitation_rate_av(nysg:nyng,nxlg:nxrg) )
                ENDIF
                precipitation_rate_av = 0.0_wp

             CASE ( 'pt' )
                IF ( .NOT. ALLOCATED( pt_av ) )  THEN
                   ALLOCATE( pt_av(nzb:nzt+1,nysg:nyng,nxlg:nxrg) )
                ENDIF
                pt_av = 0.0_wp

             CASE ( 'q' )
                IF ( .NOT. ALLOCATED( q_av ) )  THEN
                   ALLOCATE( q_av(nzb:nzt+1,nysg:nyng,nxlg:nxrg) )
                ENDIF
                q_av = 0.0_wp

             CASE ( 'qc' )
                IF ( .NOT. ALLOCATED( qc_av ) )  THEN
                   ALLOCATE( qc_av(nzb:nzt+1,nysg:nyng,nxlg:nxrg) )
                ENDIF
                qc_av = 0.0_wp

             CASE ( 'ql' )
                IF ( .NOT. ALLOCATED( ql_av ) )  THEN
                   ALLOCATE( ql_av(nzb:nzt+1,nysg:nyng,nxlg:nxrg) )
                ENDIF
                ql_av = 0.0_wp

             CASE ( 'ql_c' )
                IF ( .NOT. ALLOCATED( ql_c_av ) )  THEN
                   ALLOCATE( ql_c_av(nzb:nzt+1,nysg:nyng,nxlg:nxrg) )
                ENDIF
                ql_c_av = 0.0_wp

             CASE ( 'ql_v' )
                IF ( .NOT. ALLOCATED( ql_v_av ) )  THEN
                   ALLOCATE( ql_v_av(nzb:nzt+1,nysg:nyng,nxlg:nxrg) )
                ENDIF
                ql_v_av = 0.0_wp

             CASE ( 'ql_vp' )
                IF ( .NOT. ALLOCATED( ql_vp_av ) )  THEN
                   ALLOCATE( ql_vp_av(nzb:nzt+1,nysg:nyng,nxlg:nxrg) )
                ENDIF
                ql_vp_av = 0.0_wp

             CASE ( 'qr' )
                IF ( .NOT. ALLOCATED( qr_av ) )  THEN
                   ALLOCATE( qr_av(nzb:nzt+1,nysg:nyng,nxlg:nxrg) )
                ENDIF
                qr_av = 0.0_wp

             CASE ( 'qsws*' )
                IF ( .NOT. ALLOCATED( qsws_av ) )  THEN
                   ALLOCATE( qsws_av(nysg:nyng,nxlg:nxrg) )
                ENDIF
                qsws_av = 0.0_wp

             CASE ( 'qv' )
                IF ( .NOT. ALLOCATED( qv_av ) )  THEN
                   ALLOCATE( qv_av(nzb:nzt+1,nysg:nyng,nxlg:nxrg) )
                ENDIF
                qv_av = 0.0_wp

             CASE ( 'rho' )
                IF ( .NOT. ALLOCATED( rho_av ) )  THEN
                   ALLOCATE( rho_av(nzb:nzt+1,nysg:nyng,nxlg:nxrg) )
                ENDIF
                rho_av = 0.0_wp

             CASE ( 's' )
                IF ( .NOT. ALLOCATED( s_av ) )  THEN
                   ALLOCATE( s_av(nzb:nzt+1,nysg:nyng,nxlg:nxrg) )
                ENDIF
                s_av = 0.0_wp

             CASE ( 'sa' )
                IF ( .NOT. ALLOCATED( sa_av ) )  THEN
                   ALLOCATE( sa_av(nzb:nzt+1,nysg:nyng,nxlg:nxrg) )
                ENDIF
                sa_av = 0.0_wp

             CASE ( 'shf*' )
                IF ( .NOT. ALLOCATED( shf_av ) )  THEN
                   ALLOCATE( shf_av(nysg:nyng,nxlg:nxrg) )
                ENDIF
                shf_av = 0.0_wp

             CASE ( 't*' )
                IF ( .NOT. ALLOCATED( ts_av ) )  THEN
                   ALLOCATE( ts_av(nysg:nyng,nxlg:nxrg) )
                ENDIF
                ts_av = 0.0_wp

             CASE ( 'u' )
                IF ( .NOT. ALLOCATED( u_av ) )  THEN
                   ALLOCATE( u_av(nzb:nzt+1,nysg:nyng,nxlg:nxrg) )
                ENDIF
                u_av = 0.0_wp

             CASE ( 'u*' )
                IF ( .NOT. ALLOCATED( us_av ) )  THEN
                   ALLOCATE( us_av(nysg:nyng,nxlg:nxrg) )
                ENDIF
                us_av = 0.0_wp

             CASE ( 'v' )
                IF ( .NOT. ALLOCATED( v_av ) )  THEN
                   ALLOCATE( v_av(nzb:nzt+1,nysg:nyng,nxlg:nxrg) )
                ENDIF
                v_av = 0.0_wp

             CASE ( 'vpt' )
                IF ( .NOT. ALLOCATED( vpt_av ) )  THEN
                   ALLOCATE( vpt_av(nzb:nzt+1,nysg:nyng,nxlg:nxrg) )
                ENDIF
                vpt_av = 0.0_wp

             CASE ( 'w' )
                IF ( .NOT. ALLOCATED( w_av ) )  THEN
                   ALLOCATE( w_av(nzb:nzt+1,nysg:nyng,nxlg:nxrg) )
                ENDIF
                w_av = 0.0_wp

             CASE ( 'z0*' )
                IF ( .NOT. ALLOCATED( z0_av ) )  THEN
                   ALLOCATE( z0_av(nysg:nyng,nxlg:nxrg) )
                ENDIF
                z0_av = 0.0_wp

             CASE ( 'z0h*' )
                IF ( .NOT. ALLOCATED( z0h_av ) )  THEN
                   ALLOCATE( z0h_av(nysg:nyng,nxlg:nxrg) )
                ENDIF
                z0h_av = 0.0_wp

             CASE ( 'z0q*' )
                IF ( .NOT. ALLOCATED( z0q_av ) )  THEN
                   ALLOCATE( z0q_av(nysg:nyng,nxlg:nxrg) )
                ENDIF
                z0q_av = 0.0_wp

             CASE DEFAULT

!
!--             Land surface quantity
                IF ( land_surface )  THEN
                   CALL lsm_3d_data_averaging( 'allocate', doav(ii) )
                ENDIF

!
!--             Radiation quantity
                IF ( radiation )  THEN
                   CALL radiation_3d_data_averaging( 'allocate', doav(ii) )
                ENDIF

!
!--             User-defined quantity
                CALL user_3d_data_averaging( 'allocate', doav(ii) )

          END SELECT

       ENDDO

    ENDIF

!
!-- Loop of all variables to be averaged.
    DO  ii = 1, doav_n

!
!--    Store the array chosen on the temporary array.
       SELECT CASE ( TRIM( doav(ii) ) )

          CASE ( 'e' )
             DO  i = nxlg, nxrg
                DO  j = nysg, nyng
                   DO  k = nzb, nzt+1
                      e_av(k,j,i) = e_av(k,j,i) + e(k,j,i)
                   ENDDO
                ENDDO
             ENDDO

          CASE ( 'lpt' )
             DO  i = nxlg, nxrg
                DO  j = nysg, nyng
                   DO  k = nzb, nzt+1
                      lpt_av(k,j,i) = lpt_av(k,j,i) + pt(k,j,i)
                   ENDDO
                ENDDO
             ENDDO

          CASE ( 'lwp*' )
             DO  i = nxlg, nxrg
                DO  j = nysg, nyng
                   lwp_av(j,i) = lwp_av(j,i) + SUM( ql(nzb:nzt,j,i)            &
                                               * dzw(1:nzt+1) ) * rho_surface
                ENDDO
             ENDDO

          CASE ( 'nr' )
             DO  i = nxlg, nxrg
                DO  j = nysg, nyng
                   DO  k = nzb, nzt+1
                      nr_av(k,j,i) = nr_av(k,j,i) + nr(k,j,i)
                   ENDDO
                ENDDO
             ENDDO

          CASE ( 'ol*' )
             DO  i = nxlg, nxrg
                DO  j = nysg, nyng
                   ol_av(j,i) = ol_av(j,i) + ol(j,i)
                ENDDO
             ENDDO

          CASE ( 'p' )
             DO  i = nxlg, nxrg
                DO  j = nysg, nyng
                   DO  k = nzb, nzt+1
                      p_av(k,j,i) = p_av(k,j,i) + p(k,j,i)
                   ENDDO
                ENDDO
             ENDDO

          CASE ( 'pc' )
             DO  i = nxl, nxr
                DO  j = nys, nyn
                   DO  k = nzb, nzt+1
                      pc_av(k,j,i) = pc_av(k,j,i) + prt_count(k,j,i)
                   ENDDO
                ENDDO
             ENDDO

          CASE ( 'pr' )
             DO  i = nxl, nxr
                DO  j = nys, nyn
                   DO  k = nzb, nzt+1
                      number_of_particles = prt_count(k,j,i)
                      IF ( number_of_particles <= 0 )  CYCLE
                      particles => grid_particles(k,j,i)%particles(1:number_of_particles)
                      s_r2 = 0.0_wp
                      s_r3 = 0.0_wp

                      DO  n = 1, number_of_particles
                         IF ( particles(n)%particle_mask )  THEN
                            s_r2 = s_r2 + particles(n)%radius**2 * &
                                particles(n)%weight_factor
                            s_r3 = s_r3 + particles(n)%radius**3 * &
                                particles(n)%weight_factor
                         ENDIF
                      ENDDO

                      IF ( s_r2 > 0.0_wp )  THEN
                         mean_r = s_r3 / s_r2
                      ELSE
                         mean_r = 0.0_wp
                      ENDIF
                      pr_av(k,j,i) = pr_av(k,j,i) + mean_r
                   ENDDO
                ENDDO
             ENDDO


          CASE ( 'pr*' )
             DO  i = nxlg, nxrg
                DO  j = nysg, nyng
                   precipitation_rate_av(j,i) = precipitation_rate_av(j,i) + &
                                                precipitation_rate(j,i)
                ENDDO
             ENDDO

          CASE ( 'pt' )
             IF ( .NOT. cloud_physics ) THEN
             DO  i = nxlg, nxrg
                DO  j = nysg, nyng
                   DO  k = nzb, nzt+1
                         pt_av(k,j,i) = pt_av(k,j,i) + pt(k,j,i)
                      ENDDO
                   ENDDO
                ENDDO
             ELSE
             DO  i = nxlg, nxrg
                DO  j = nysg, nyng
                   DO  k = nzb, nzt+1
                         pt_av(k,j,i) = pt_av(k,j,i) + pt(k,j,i) + l_d_cp * &
                                                       pt_d_t(k) * ql(k,j,i)
                      ENDDO
                   ENDDO
                ENDDO
             ENDIF

          CASE ( 'q' )
             DO  i = nxlg, nxrg
                DO  j = nysg, nyng
                   DO  k = nzb, nzt+1
                      q_av(k,j,i) = q_av(k,j,i) + q(k,j,i)
                   ENDDO
                ENDDO
             ENDDO

          CASE ( 'qc' )
             DO  i = nxlg, nxrg
                DO  j = nysg, nyng
                   DO  k = nzb, nzt+1
                      qc_av(k,j,i) = qc_av(k,j,i) + qc(k,j,i)
                   ENDDO
                ENDDO
             ENDDO

          CASE ( 'ql' )
             DO  i = nxlg, nxrg
                DO  j = nysg, nyng
                   DO  k = nzb, nzt+1
                      ql_av(k,j,i) = ql_av(k,j,i) + ql(k,j,i)
                   ENDDO
                ENDDO
             ENDDO

          CASE ( 'ql_c' )
             DO  i = nxlg, nxrg
                DO  j = nysg, nyng
                   DO  k = nzb, nzt+1
                      ql_c_av(k,j,i) = ql_c_av(k,j,i) + ql_c(k,j,i)
                   ENDDO
                ENDDO
             ENDDO

          CASE ( 'ql_v' )
             DO  i = nxlg, nxrg
                DO  j = nysg, nyng
                   DO  k = nzb, nzt+1
                      ql_v_av(k,j,i) = ql_v_av(k,j,i) + ql_v(k,j,i)
                   ENDDO
                ENDDO
             ENDDO

          CASE ( 'ql_vp' )
             DO  i = nxl, nxr
                DO  j = nys, nyn
                   DO  k = nzb, nzt+1
                      number_of_particles = prt_count(k,j,i)
                      IF ( number_of_particles <= 0 )  CYCLE
                      particles => grid_particles(k,j,i)%particles(1:number_of_particles)
                      DO  n = 1, number_of_particles
                         IF ( particles(n)%particle_mask )  THEN
                            ql_vp_av(k,j,i) = ql_vp_av(k,j,i) + &
                                              particles(n)%weight_factor / &
                                              number_of_particles
                         ENDIF
                      ENDDO
                   ENDDO
                ENDDO
             ENDDO

          CASE ( 'qr' )
             DO  i = nxlg, nxrg
                DO  j = nysg, nyng
                   DO  k = nzb, nzt+1
                      qr_av(k,j,i) = qr_av(k,j,i) + qr(k,j,i)
                   ENDDO
                ENDDO
             ENDDO

          CASE ( 'qsws*' )
             DO  i = nxlg, nxrg
                DO  j = nysg, nyng
                   qsws_av(j,i) = qsws_av(j,i) + qsws(j,i)
                ENDDO
             ENDDO

          CASE ( 'qv' )
             DO  i = nxlg, nxrg
                DO  j = nysg, nyng
                   DO  k = nzb, nzt+1
                      qv_av(k,j,i) = qv_av(k,j,i) + q(k,j,i) - ql(k,j,i)
                   ENDDO
                ENDDO
             ENDDO

          CASE ( 'rho' )
             DO  i = nxlg, nxrg
                DO  j = nysg, nyng
                   DO  k = nzb, nzt+1
                      rho_av(k,j,i) = rho_av(k,j,i) + rho(k,j,i)
                   ENDDO
                ENDDO
             ENDDO

          CASE ( 's' )
             DO  i = nxlg, nxrg
                DO  j = nysg, nyng
                   DO  k = nzb, nzt+1
                      s_av(k,j,i) = s_av(k,j,i) + s(k,j,i)
                   ENDDO
                ENDDO
             ENDDO

          CASE ( 'sa' )
             DO  i = nxlg, nxrg
                DO  j = nysg, nyng
                   DO  k = nzb, nzt+1
                      sa_av(k,j,i) = sa_av(k,j,i) + sa(k,j,i)
                   ENDDO
                ENDDO
             ENDDO

          CASE ( 'shf*' )
             DO  i = nxlg, nxrg
                DO  j = nysg, nyng
                   shf_av(j,i) = shf_av(j,i) + shf(j,i)
                ENDDO
             ENDDO

          CASE ( 'ssws*' )
             DO  i = nxlg, nxrg
                DO  j = nysg, nyng
                   ssws_av(j,i) = ssws_av(j,i) + ssws(j,i)
                ENDDO
             ENDDO

          CASE ( 't*' )
             DO  i = nxlg, nxrg
                DO  j = nysg, nyng
                   ts_av(j,i) = ts_av(j,i) + ts(j,i)
                ENDDO
             ENDDO

          CASE ( 'u' )
             DO  i = nxlg, nxrg
                DO  j = nysg, nyng
                   DO  k = nzb, nzt+1
                      u_av(k,j,i) = u_av(k,j,i) + u(k,j,i)
                   ENDDO
                ENDDO
             ENDDO

          CASE ( 'u*' )
             DO  i = nxlg, nxrg
                DO  j = nysg, nyng
                   us_av(j,i) = us_av(j,i) + us(j,i)
                ENDDO
             ENDDO

          CASE ( 'v' )
             DO  i = nxlg, nxrg
                DO  j = nysg, nyng
                   DO  k = nzb, nzt+1
                      v_av(k,j,i) = v_av(k,j,i) + v(k,j,i)
                   ENDDO
                ENDDO
             ENDDO

          CASE ( 'vpt' )
             DO  i = nxlg, nxrg
                DO  j = nysg, nyng
                   DO  k = nzb, nzt+1
                      vpt_av(k,j,i) = vpt_av(k,j,i) + vpt(k,j,i)
                   ENDDO
                ENDDO
             ENDDO

          CASE ( 'w' )
             DO  i = nxlg, nxrg
                DO  j = nysg, nyng
                   DO  k = nzb, nzt+1
                      w_av(k,j,i) = w_av(k,j,i) + w(k,j,i)
                   ENDDO
                ENDDO
             ENDDO

          CASE ( 'z0*' )
             DO  i = nxlg, nxrg
                DO  j = nysg, nyng
                   z0_av(j,i) = z0_av(j,i) + z0(j,i)
                ENDDO
             ENDDO

          CASE ( 'z0h*' )
             DO  i = nxlg, nxrg
                DO  j = nysg, nyng
                   z0h_av(j,i) = z0h_av(j,i) + z0h(j,i)
                ENDDO
             ENDDO

          CASE ( 'z0q*' )
             DO  i = nxlg, nxrg
                DO  j = nysg, nyng
                   z0q_av(j,i) = z0q_av(j,i) + z0q(j,i)
                ENDDO
             ENDDO

          CASE DEFAULT
!
!--          Land surface quantity
             IF ( land_surface )  THEN
                CALL lsm_3d_data_averaging( 'sum', doav(ii) )
             ENDIF

!
!--          Radiation quantity
             IF ( radiation )  THEN
                CALL radiation_3d_data_averaging( 'sum', doav(ii) )
             ENDIF

!
!--          User-defined quantity
             CALL user_3d_data_averaging( 'sum', doav(ii) )

       END SELECT

    ENDDO

    CALL cpu_log( log_point(34), 'sum_up_3d_data', 'stop' )


 END SUBROUTINE sum_up_3d_data
