# Supplementary material for: A semi-empirical model of the energy balance closure in the surface layer
Source: PLoS One. 2018 Dec 12;13(12):e0209022. doi: 10.1371/journal.pone.0209022 (PMC6291237; doi:10.1371/journal.pone.0209022)
Supplement: S1 Text — (ZIP) [file pone.0209022.s001.zip › S1 Source/user_3d_data_averaging.f90]

!> @file user_3d_data_averaging.f90
!------------------------------------------------------------------------------!
! This file is part of PALM.
!
! PALM is free software: you can redistribute it and/or modify it under the
! terms of the GNU General Public License as published by the Free Software
! Foundation, either version 3 of the License, or (at your option) any later
! version.
!
! PALM is distributed in the hope that it will be useful, but WITHOUT ANY
! WARRANTY; without even the implied warranty of MERCHANTABILITY or FITNESS FOR
! A PARTICULAR PURPOSE.  See the GNU General Public License for more details.
!
! You should have received a copy of the GNU General Public License along with
! PALM. If not, see <http://www.gnu.org/licenses/>.
!
! Copyright 1997-2016 Leibniz Universitaet Hannover
!------------------------------------------------------------------------------!
!
! Current revisions:
! -----------------
! 
! 
! Former revisions:
! -----------------
! $Id: user_3d_data_averaging.f90 2001 2016-08-20 18:41:22Z knoop $
!
! 2000 2016-08-20 18:09:15Z knoop
! Forced header and separation lines into 80 columns
! 
! 1682 2015-10-07 23:56:08Z knoop
! Code annotations made doxygen readable 
! 
! 1353 2014-04-08 15:21:23Z heinze
! REAL constants provided with KIND-attribute
!
! 1322 2014-03-20 16:38:49Z raasch
! REAL functions provided with KIND-attribute
!
! 1320 2014-03-20 08:40:49Z raasch
! kind-parameters added to all INTEGER and REAL declaration statements,
! kinds are defined in new module kinds,
! revision history before 2012 removed,
! comment fields (!:) to be used for variable explanations added to
! all variable declaration statements 
!
! 1036 2012-10-22 13:43:42Z raasch
! code put under GPL (PALM 3.9)
!
! 211 2008-11-11 04:46:24Z raasch
! Former file user_interface.f90 split into one file per subroutine
!
! Description:
! ------------
!> Sum up and time-average user-defined output quantities as well as allocate
!> the array necessary for storing the average.
!------------------------------------------------------------------------------!
 SUBROUTINE user_3d_data_averaging( mode, variable )
 

    USE control_parameters

    USE indices

    USE kinds

    USE user

    IMPLICIT NONE

    CHARACTER (LEN=*) ::  mode    !< 
    CHARACTER (LEN=*) :: variable !< 

    INTEGER(iwp) ::  i !< 
    INTEGER(iwp) ::  j !< 
    INTEGER(iwp) ::  k !< 

    IF ( mode == 'allocate' )  THEN

       SELECT CASE ( TRIM( variable ) )

          CASE ( 'utisg' )
             IF ( .NOT. ALLOCATED( utisg_av ) .AND. compute_2corr )  THEN
                ALLOCATE( utisg_av(nzb:nzt+1,nysg:nyng,nxlg:nxrg) )
             ENDIF
             IF (compute_2corr) utisg_av = 0.0_wp

          CASE ( 'vtisg' )
             IF ( .NOT. ALLOCATED( vtisg_av ) .AND. compute_2corr  )  THEN
                ALLOCATE( vtisg_av(nzb:nzt+1,nysg:nyng,nxlg:nxrg) )
             ENDIF
             IF (compute_2corr) vtisg_av = 0.0_wp

          CASE ( 'wtisg' )
             IF ( .NOT. ALLOCATED( wtisg_av ) .AND. compute_2corr  )  THEN
                ALLOCATE( wtisg_av(nzb:nzt+1,nysg:nyng,nxlg:nxrg) )
             ENDIF
             IF (compute_2corr) wtisg_av = 0.0_wp

          CASE ( 'ttfl' )
             IF ( .NOT. ALLOCATED( ttfl_av ) .AND. compute_2corr  )  THEN
                ALLOCATE( ttfl_av(nzb:nzt+1,nysg:nyng,nxlg:nxrg) )
             ENDIF
             IF (compute_2corr) ttfl = 0.0_wp

          CASE ( 'uqisg' )
             IF ( .NOT. ALLOCATED( uqisg_av ) .AND. compute_2corr .AND. humidity)  THEN
                ALLOCATE( uqisg_av(nzb:nzt+1,nysg:nyng,nxlg:nxrg) )
             ENDIF
             IF (compute_2corr .AND. humidity) uqisg_av = 0.0_wp

          CASE ( 'vqisg' )
             IF ( .NOT. ALLOCATED( vqisg_av ) .AND. compute_2corr  .AND. humidity)  THEN
                ALLOCATE( vqisg_av(nzb:nzt+1,nysg:nyng,nxlg:nxrg) )
             ENDIF
             IF (compute_2corr.AND. humidity) vqisg_av = 0.0_wp

          CASE ( 'wqisg' )
             IF ( .NOT. ALLOCATED( wqisg_av ) .AND. compute_2corr  .AND. humidity)  THEN
                ALLOCATE( wqisg_av(nzb:nzt+1,nysg:nyng,nxlg:nxrg) )
             ENDIF
             IF (compute_2corr.AND. humidity) wqisg_av = 0.0_wp

          CASE ( 'qqfl' )
             IF ( .NOT. ALLOCATED( qqfl_av ) .AND. compute_2corr .AND. humidity )  THEN
                ALLOCATE( qqfl_av(nzb:nzt+1,nysg:nyng,nxlg:nxrg) )
             ENDIF
             IF (compute_2corr.AND. humidity) qqfl = 0.0_wp

          CASE ( 'qtfl' )
             IF ( .NOT. ALLOCATED( qtfl_av ) .AND. compute_2corr .AND. humidity )  THEN
                ALLOCATE( qtfl_av(nzb:nzt+1,nysg:nyng,nxlg:nxrg) )
             ENDIF
             IF (compute_2corr.AND. humidity) qtfl = 0.0_wp

          CASE ( 'uuisg' )
             IF ( .NOT. ALLOCATED( uuisg_av ) .AND. compute_2corr  )  THEN
                ALLOCATE( uuisg_av(nzb:nzt+1,nysg:nyng,nxlg:nxrg) )
             ENDIF
             IF (compute_2corr) uuisg_av = 0.0_wp

          CASE ( 'uvisg' )
             IF ( .NOT. ALLOCATED( uvisg_av ) .AND. compute_2corr  )  THEN
                ALLOCATE( uvisg_av(nzb:nzt+1,nysg:nyng,nxlg:nxrg) )
             ENDIF
             IF (compute_2corr) uvisg_av = 0.0_wp

          CASE ( 'vvisg' )
             IF ( .NOT. ALLOCATED( vvisg_av ) .AND. compute_2corr  )  THEN
                ALLOCATE( vvisg_av(nzb:nzt+1,nysg:nyng,nxlg:nxrg) )
             ENDIF
             IF (compute_2corr) vvisg_av = 0.0_wp

          CASE ( 'uwisg' )
             IF ( .NOT. ALLOCATED( uwisg_av ) .AND. compute_2corr  )  THEN
                ALLOCATE( uwisg_av(nzb:nzt+1,nysg:nyng,nxlg:nxrg) )
             ENDIF
             IF (compute_2corr) uwisg_av = 0.0_wp

          CASE ( 'vwisg' )
             IF ( .NOT. ALLOCATED( vwisg_av ) .AND. compute_2corr  )  THEN
                ALLOCATE( vwisg_av(nzb:nzt+1,nysg:nyng,nxlg:nxrg) )
             ENDIF
             IF (compute_2corr) vwisg_av = 0.0_wp

          CASE ( 'wwisg' )
             IF ( .NOT. ALLOCATED( wwisg_av ) .AND. compute_2corr  )  THEN
                ALLOCATE( wwisg_av(nzb:nzt+1,nysg:nyng,nxlg:nxrg) )
             ENDIF
             IF (compute_2corr) wwisg_av = 0.0_wp

          CASE ( 'upfl' )
             IF ( .NOT. ALLOCATED( upfl_av ) .AND. compute_prescorr )  THEN
                ALLOCATE( upfl_av(nzb:nzt+1,nysg:nyng,nxlg:nxrg) )
             ENDIF
             IF (compute_prescorr) upfl_av = 0.0_wp

          CASE ( 'vpfl' )
             IF ( .NOT. ALLOCATED( vpfl_av ) .AND. compute_prescorr )  THEN
                ALLOCATE( vpfl_av(nzb:nzt+1,nysg:nyng,nxlg:nxrg) )
             ENDIF
             IF (compute_prescorr) vpfl_av = 0.0_wp

          CASE ( 'wpfl' )
             IF ( .NOT. ALLOCATED( wpfl_av ) .AND. compute_prescorr )  THEN
                ALLOCATE( wpfl_av(nzb:nzt+1,nysg:nyng,nxlg:nxrg) )
             ENDIF
             IF (compute_prescorr) wpfl_av = 0.0_wp

          CASE ( 'sgeps' )
             IF ( .NOT. ALLOCATED( sgeps_av ) .AND. compute_sgeps )  THEN
                ALLOCATE( sgeps_av(nzb:nzt+1,nysg:nyng,nxlg:nxrg) )
             ENDIF
             IF (compute_sgeps) sgeps_av = 0.0_wp

          CASE ( 'ziloc' )
             IF ( .NOT. ALLOCATED( ziloc_av ) .AND. compute_zi )  THEN
                ALLOCATE( ziloc_av(nysg:nyng,nxlg:nxrg) )
             ENDIF
             IF ( compute_zi ) ziloc_av = 0.0_wp

          CASE ( 'uutisg' )
             IF ( .NOT. ALLOCATED( uutisg_av ) .AND. compute_3corr  )  THEN
                ALLOCATE( uutisg_av(nzb:nzt+1,nysg:nyng,nxlg:nxrg) )
             ENDIF
             IF (compute_3corr) uutisg_av = 0.0_wp

          CASE ( 'uvtisg' )
             IF ( .NOT. ALLOCATED( uvtisg_av ) .AND. compute_3corr  )  THEN
                ALLOCATE( uvtisg_av(nzb:nzt+1,nysg:nyng,nxlg:nxrg) )
             ENDIF
             IF (compute_3corr) uvtisg_av = 0.0_wp

          CASE ( 'vvtisg' )
             IF ( .NOT. ALLOCATED( vvtisg_av ) .AND. compute_3corr  )  THEN
                ALLOCATE( vvtisg_av(nzb:nzt+1,nysg:nyng,nxlg:nxrg) )
             ENDIF
             IF (compute_3corr) vvtisg_av = 0.0_wp

          CASE ( 'uwtisg' )
             IF ( .NOT. ALLOCATED( uwtisg_av ) .AND. compute_3corr  )  THEN
                ALLOCATE( uwtisg_av(nzb:nzt+1,nysg:nyng,nxlg:nxrg) )
             ENDIF
             IF (compute_3corr) uwtisg_av = 0.0_wp

          CASE ( 'vwtisg' )
             IF ( .NOT. ALLOCATED( vwtisg_av ) .AND. compute_3corr  )  THEN
                ALLOCATE( vwtisg_av(nzb:nzt+1,nysg:nyng,nxlg:nxrg) )
             ENDIF
             IF (compute_3corr) vwtisg_av = 0.0_wp

          CASE ( 'wwtisg' )
             IF ( .NOT. ALLOCATED( wwtisg_av ) .AND. compute_3corr  )  THEN
                ALLOCATE( wwtisg_av(nzb:nzt+1,nysg:nyng,nxlg:nxrg) )
             ENDIF
             IF (compute_3corr) wwtisg_av = 0.0_wp

          CASE ( 'uttisg' )
             IF ( .NOT. ALLOCATED( uttisg_av ) .AND. compute_3corr   )  THEN
                ALLOCATE( uttisg_av(nzb:nzt+1,nysg:nyng,nxlg:nxrg) )
             ENDIF
             IF (compute_3corr ) uttisg_av = 0.0_wp

          CASE ( 'vttisg' )
             IF ( .NOT. ALLOCATED( vttisg_av ) .AND. compute_3corr   )  THEN
                ALLOCATE( vttisg_av(nzb:nzt+1,nysg:nyng,nxlg:nxrg) )
             ENDIF
             IF (compute_3corr ) vttisg_av = 0.0_wp

          CASE ( 'wttisg' )
             IF ( .NOT. ALLOCATED( wttisg_av ) .AND. compute_3corr   )  THEN
                ALLOCATE( wttisg_av(nzb:nzt+1,nysg:nyng,nxlg:nxrg) )
             ENDIF
             IF (compute_3corr ) wttisg_av = 0.0_wp

          CASE ( 'tttfl' )
             IF ( .NOT. ALLOCATED( tttfl_av ) .AND. compute_3corr   )  THEN
                ALLOCATE( tttfl_av(nzb:nzt+1,nysg:nyng,nxlg:nxrg) )
             ENDIF
             IF (compute_3corr ) tttfl_av = 0.0_wp

          CASE ( 'uuqisg' )
             IF ( .NOT. ALLOCATED( uuqisg_av ) .AND. compute_3corr .AND. humidity  )  THEN
                ALLOCATE( uuqisg_av(nzb:nzt+1,nysg:nyng,nxlg:nxrg) )
             ENDIF
             IF (compute_3corr .AND. humidity) uuqisg_av = 0.0_wp

          CASE ( 'uvqisg' )
             IF ( .NOT. ALLOCATED( uvqisg_av ) .AND. compute_3corr .AND. humidity  )  THEN
                ALLOCATE( uvqisg_av(nzb:nzt+1,nysg:nyng,nxlg:nxrg) )
             ENDIF
             IF (compute_3corr .AND. humidity) uvqisg_av = 0.0_wp

          CASE ( 'vvqisg' )
             IF ( .NOT. ALLOCATED( vvqisg_av ) .AND. compute_3corr .AND. humidity  )  THEN
                ALLOCATE( vvqisg_av(nzb:nzt+1,nysg:nyng,nxlg:nxrg) )
             ENDIF
             IF (compute_3corr .AND. humidity) vvqisg_av = 0.0_wp

          CASE ( 'uwqisg' )
             IF ( .NOT. ALLOCATED( uwqisg_av ) .AND. compute_3corr .AND. humidity  )  THEN
                ALLOCATE( uwqisg_av(nzb:nzt+1,nysg:nyng,nxlg:nxrg) )
             ENDIF
             IF (compute_3corr .AND. humidity) uwqisg_av = 0.0_wp

          CASE ( 'vwqisg' )
             IF ( .NOT. ALLOCATED( vwqisg_av ) .AND. compute_3corr .AND. humidity  )  THEN
                ALLOCATE( vwqisg_av(nzb:nzt+1,nysg:nyng,nxlg:nxrg) )
             ENDIF
             IF (compute_3corr .AND. humidity) vwqisg_av = 0.0_wp

          CASE ( 'wwqisg' )
             IF ( .NOT. ALLOCATED( wwqisg_av ) .AND. compute_3corr .AND. humidity  )  THEN
                ALLOCATE( wwqisg_av(nzb:nzt+1,nysg:nyng,nxlg:nxrg) )
             ENDIF
             IF (compute_3corr .AND. humidity) wwqisg_av = 0.0_wp

          CASE ( 'uqqisg' )
             IF ( .NOT. ALLOCATED( uqqisg_av ) .AND. compute_3corr .AND. humidity  )  THEN
                ALLOCATE( uqqisg_av(nzb:nzt+1,nysg:nyng,nxlg:nxrg) )
             ENDIF
             IF (compute_3corr .AND. humidity) uqqisg_av = 0.0_wp

          CASE ( 'vqqisg' )
             IF ( .NOT. ALLOCATED( vqqisg_av ) .AND. compute_3corr .AND. humidity  )  THEN
                ALLOCATE( vqqisg_av(nzb:nzt+1,nysg:nyng,nxlg:nxrg) )
             ENDIF
             IF (compute_3corr .AND. humidity) vqqisg_av = 0.0_wp

          CASE ( 'wqqisg' )
             IF ( .NOT. ALLOCATED( wqqisg_av ) .AND. compute_3corr .AND. humidity  )  THEN
                ALLOCATE( wqqisg_av(nzb:nzt+1,nysg:nyng,nxlg:nxrg) )
             ENDIF
             IF (compute_3corr .AND. humidity) wqqisg_av = 0.0_wp

          CASE ( 'uqtisg' )
             IF ( .NOT. ALLOCATED( uqtisg_av ) .AND. compute_3corr .AND. humidity  )  THEN
                ALLOCATE( uqtisg_av(nzb:nzt+1,nysg:nyng,nxlg:nxrg) )
             ENDIF
             IF (compute_3corr .AND. humidity) uqtisg_av = 0.0_wp

          CASE ( 'vqtisg' )
             IF ( .NOT. ALLOCATED( vqtisg_av ) .AND. compute_3corr .AND. humidity  )  THEN
                ALLOCATE( vqtisg_av(nzb:nzt+1,nysg:nyng,nxlg:nxrg) )
             ENDIF
             IF (compute_3corr .AND. humidity) vqtisg_av = 0.0_wp

          CASE ( 'wqtisg' )
             IF ( .NOT. ALLOCATED( wqtisg_av ) .AND. compute_3corr .AND. humidity  )  THEN
                ALLOCATE( wqtisg_av(nzb:nzt+1,nysg:nyng,nxlg:nxrg) )
             ENDIF
             IF (compute_3corr .AND. humidity) wqtisg_av = 0.0_wp

          CASE ( 'qqqfl' )
             IF ( .NOT. ALLOCATED( qqqfl_av ) .AND. compute_3corr .AND. humidity  )  THEN
                ALLOCATE( qqqfl_av(nzb:nzt+1,nysg:nyng,nxlg:nxrg) )
             ENDIF
             IF (compute_3corr .AND. humidity) qqqfl_av = 0.0_wp

          CASE ( 'qqtfl' )
             IF ( .NOT. ALLOCATED( qqtfl_av ) .AND. compute_3corr .AND. humidity  )  THEN
                ALLOCATE( qqtfl_av(nzb:nzt+1,nysg:nyng,nxlg:nxrg) )
             ENDIF
             IF (compute_3corr .AND. humidity) qqtfl_av = 0.0_wp

          CASE ( 'qttfl' )
             IF ( .NOT. ALLOCATED( qttfl_av ) .AND. compute_3corr .AND. humidity  )  THEN
                ALLOCATE( qttfl_av(nzb:nzt+1,nysg:nyng,nxlg:nxrg) )
             ENDIF
             IF (compute_3corr .AND. humidity) qttfl_av = 0.0_wp

          CASE ( 'uuuisg' )
             IF ( .NOT. ALLOCATED( uuuisg_av ) .AND. compute_3corr  )  THEN
                ALLOCATE( uuuisg_av(nzb:nzt+1,nysg:nyng,nxlg:nxrg) )
             ENDIF
             IF (compute_3corr) uuuisg_av = 0.0_wp

          CASE ( 'uuvisg' )
             IF ( .NOT. ALLOCATED( uuvisg_av ) .AND. compute_3corr  )  THEN
                ALLOCATE( uuvisg_av(nzb:nzt+1,nysg:nyng,nxlg:nxrg) )
             ENDIF
             IF (compute_3corr) uuvisg_av = 0.0_wp

          CASE ( 'uvvisg' )
             IF ( .NOT. ALLOCATED( uvvisg_av ) .AND. compute_3corr  )  THEN
                ALLOCATE( uvvisg_av(nzb:nzt+1,nysg:nyng,nxlg:nxrg) )
             ENDIF
             IF (compute_3corr) uvvisg_av = 0.0_wp

          CASE ( 'vvvisg' )
             IF ( .NOT. ALLOCATED( vvvisg_av ) .AND. compute_3corr  )  THEN
                ALLOCATE( vvvisg_av(nzb:nzt+1,nysg:nyng,nxlg:nxrg) )
             ENDIF
             IF (compute_3corr) vvvisg_av = 0.0_wp

          CASE ( 'uuwisg' )
             IF ( .NOT. ALLOCATED( uuwisg_av ) .AND. compute_3corr  )  THEN
                ALLOCATE( uuwisg_av(nzb:nzt+1,nysg:nyng,nxlg:nxrg) )
             ENDIF
             IF (compute_3corr) uuwisg_av = 0.0_wp

          CASE ( 'uvwisg' )
             IF ( .NOT. ALLOCATED( uvwisg_av ) .AND. compute_3corr  )  THEN
                ALLOCATE( uvwisg_av(nzb:nzt+1,nysg:nyng,nxlg:nxrg) )
             ENDIF
             IF (compute_3corr) uvwisg_av = 0.0_wp

          CASE ( 'vvwisg' )
             IF ( .NOT. ALLOCATED( vvwisg_av ) .AND. compute_3corr  )  THEN
                ALLOCATE( vvwisg_av(nzb:nzt+1,nysg:nyng,nxlg:nxrg) )
             ENDIF
             IF (compute_3corr) vvwisg_av = 0.0_wp

          CASE ( 'uwwisg' )
             IF ( .NOT. ALLOCATED( uwwisg_av ) .AND. compute_3corr  )  THEN
                ALLOCATE( uwwisg_av(nzb:nzt+1,nysg:nyng,nxlg:nxrg) )
             ENDIF
             IF (compute_3corr) uwwisg_av = 0.0_wp

          CASE ( 'vwwisg' )
             IF ( .NOT. ALLOCATED( vwwisg_av ) .AND. compute_3corr  )  THEN
                ALLOCATE( vwwisg_av(nzb:nzt+1,nysg:nyng,nxlg:nxrg) )
             ENDIF
             IF (compute_3corr) vwwisg_av = 0.0_wp

          CASE ( 'wwwisg' )
             IF ( .NOT. ALLOCATED( wwwisg_av ) .AND. compute_3corr  )  THEN
                ALLOCATE( wwwisg_av(nzb:nzt+1,nysg:nyng,nxlg:nxrg) )
             ENDIF
             IF (compute_3corr) wwwisg_av = 0.0_wp

!
!--       Uncomment and extend the following lines, if necessary.
!--       The arrays for storing the user defined quantities (here u2_av) have
!--       to be declared and defined by the user!
!--       Sample for user-defined output:
!          CASE ( 'u2' )
!             IF ( .NOT. ALLOCATED( u2_av ) )  THEN
!                ALLOCATE( u2_av(nzb:nzt+1,nysg:nyng,nxlg:nxrg) )
!             ENDIF
!             u2_av = 0.0_wp

          CASE DEFAULT
             CONTINUE

       END SELECT

    ELSEIF ( mode == 'sum' )  THEN


       IF ( compute_2corr ) THEN

       SELECT CASE ( TRIM( variable ) )

!
!--       Uncomment and extend the following lines, if necessary.
!--       The arrays for storing the user defined quantities (here u2 and
!--       u2_av) have to be declared and defined by the user!
!--       Sample for user-defined output:
!          CASE ( 'u2' )
!             DO  i = nxlg, nxrg
!                DO  j = nysg, nyng
!                   DO  k = nzb, nzt+1
!                      u2_av(k,j,i) = u2_av(k,j,i) + u2(k,j,i)
!                   ENDDO
!                ENDDO
!             ENDDO
          CASE ( 'utisg' )
             DO  i = nxlg, nxrg
                DO  j = nysg, nyng
                   DO  k = nzb, nzt+1
                      utisg_av(k,j,i) = utisg_av(k,j,i) + utisg(k,j,i)
                   ENDDO
                ENDDO
             ENDDO

          CASE ( 'vtisg' )
             DO  i = nxlg, nxrg
                DO  j = nysg, nyng
                   DO  k = nzb, nzt+1
                      vtisg_av(k,j,i) = vtisg_av(k,j,i) + vtisg(k,j,i)
                   ENDDO
                ENDDO
             ENDDO

          CASE ( 'wtisg' )
             DO  i = nxlg, nxrg
                DO  j = nysg, nyng
                   DO  k = nzb, nzt+1
                      wtisg_av(k,j,i) = wtisg_av(k,j,i) + wtisg(k,j,i)
                   ENDDO
                ENDDO
             ENDDO

          CASE ( 'ttfl' )
             DO  i = nxlg, nxrg
                DO  j = nysg, nyng
                   DO  k = nzb, nzt+1
                      ttfl_av(k,j,i) = ttfl_av(k,j,i) + ttfl(k,j,i)
                   ENDDO
                ENDDO
             ENDDO

          CASE ( 'uuisg' )
             DO  i = nxlg, nxrg
                DO  j = nysg, nyng
                   DO  k = nzb, nzt+1
                      uuisg_av(k,j,i) = uuisg_av(k,j,i) + uuisg(k,j,i)
                   ENDDO
                ENDDO
             ENDDO

          CASE ( 'vvisg' )
             DO  i = nxlg, nxrg
                DO  j = nysg, nyng
                   DO  k = nzb, nzt+1
                      vvisg_av(k,j,i) = vvisg_av(k,j,i) + vvisg(k,j,i)
                   ENDDO
                ENDDO
             ENDDO

          CASE ( 'uvisg' )
             DO  i = nxlg, nxrg
                DO  j = nysg, nyng
                   DO  k = nzb, nzt+1
                      uvisg_av(k,j,i) = uvisg_av(k,j,i) + uvisg(k,j,i)
                   ENDDO
                ENDDO
             ENDDO

          CASE ( 'uwisg' )
             DO  i = nxlg, nxrg
                DO  j = nysg, nyng
                   DO  k = nzb, nzt+1
                      uwisg_av(k,j,i) = uwisg_av(k,j,i) + uwisg(k,j,i)
                   ENDDO
                ENDDO
             ENDDO

          CASE ( 'vwisg' )
             DO  i = nxlg, nxrg
                DO  j = nysg, nyng
                   DO  k = nzb, nzt+1
                      vwisg_av(k,j,i) = vwisg_av(k,j,i) + vwisg(k,j,i)
                   ENDDO
                ENDDO
             ENDDO

          CASE ( 'wwisg' )
             DO  i = nxlg, nxrg
                DO  j = nysg, nyng
                   DO  k = nzb, nzt+1
                      wwisg_av(k,j,i) = wwisg_av(k,j,i) + wwisg(k,j,i)
                   ENDDO
                ENDDO
             ENDDO
          CASE DEFAULT
            CONTINUE
       END SELECT
       END IF

       IF ( compute_2corr .AND. humidity ) THEN

       SELECT CASE ( TRIM( variable ) )

!
!--       Uncomment and extend the following lines, if necessary.
!--       The arrays for storing the user defined quantities (here u2 and
!--       u2_av) have to be declared and defined by the user!
!--       Sample for user-defined output:
!          CASE ( 'u2' )
!             DO  i = nxlg, nxrg
!                DO  j = nysg, nyng
!                   DO  k = nzb, nzt+1
!                      u2_av(k,j,i) = u2_av(k,j,i) + u2(k,j,i)
!                   ENDDO
!                ENDDO
!             ENDDO
          CASE ( 'uqisg' )
             DO  i = nxlg, nxrg
                DO  j = nysg, nyng
                   DO  k = nzb, nzt+1
                      uqisg_av(k,j,i) = uqisg_av(k,j,i) + uqisg(k,j,i)
                   ENDDO
                ENDDO
             ENDDO

          CASE ( 'vqisg' )
             DO  i = nxlg, nxrg
                DO  j = nysg, nyng
                   DO  k = nzb, nzt+1
                      vqisg_av(k,j,i) = vqisg_av(k,j,i) + vqisg(k,j,i)
                   ENDDO
                ENDDO
             ENDDO

          CASE ( 'wqisg' )
             DO  i = nxlg, nxrg
                DO  j = nysg, nyng
                   DO  k = nzb, nzt+1
                      wqisg_av(k,j,i) = wqisg_av(k,j,i) + wqisg(k,j,i)
                   ENDDO
                ENDDO
             ENDDO

          CASE ( 'qqfl' )
             DO  i = nxlg, nxrg
                DO  j = nysg, nyng
                   DO  k = nzb, nzt+1
                      qqfl_av(k,j,i) = qqfl_av(k,j,i) + qqfl(k,j,i)
                   ENDDO
                ENDDO
             ENDDO

          CASE ( 'qtfl' )
             DO  i = nxlg, nxrg
                DO  j = nysg, nyng
                   DO  k = nzb, nzt+1
                      qtfl_av(k,j,i) = qtfl_av(k,j,i) + qtfl(k,j,i)
                   ENDDO
                ENDDO
             ENDDO

          CASE DEFAULT
            CONTINUE
       END SELECT
       END IF

       IF ( compute_sgeps ) THEN

       SELECT CASE ( TRIM (variable))
          CASE ( 'sgeps' )
             DO  i = nxlg, nxrg
                DO  j = nysg, nyng
                   DO  k = nzb, nzt+1
                      sgeps_av(k,j,i) = sgeps_av(k,j,i) + sgeps(k,j,i)
                   END DO
                END DO
             END DO
       END SELECT
      END IF
      IF ( compute_prescorr ) THEN
      SELECT CASE ( TRIM(variable) )
          CASE ( 'upfl' )
             DO  i = nxlg, nxrg
                DO  j = nysg, nyng
                   DO  k = nzb, nzt+1
                      upfl_av(k,j,i) = upfl_av(k,j,i) + upfl(k,j,i)
                   END DO
                END DO
             END DO
          CASE ( 'vpfl' )
             DO  i = nxlg, nxrg
                DO  j = nysg, nyng
                   DO  k = nzb, nzt+1
                      vpfl_av(k,j,i) = vpfl_av(k,j,i) + vpfl(k,j,i)
                   END DO
                END DO
             END DO
          CASE ( 'wpfl' )
             DO  i = nxlg, nxrg
                DO  j = nysg, nyng
                   DO  k = nzb, nzt+1
                      wpfl_av(k,j,i) = wpfl_av(k,j,i) + wpfl(k,j,i)
                   END DO
                END DO
             END DO
          CASE DEFAULT
            CONTINUE

       END SELECT

     END IF

       IF ( compute_3corr ) THEN

      SELECT CASE ( TRIM(variable) )

          CASE ( 'uutisg' )

             DO  i = nxlg, nxrg
                DO  j = nysg, nyng
                   DO  k = nzb+1, nzt+1
                      uutisg_av(k,j,i) = uutisg_av(k,j,i) + uutisg(k,j,i)
                   ENDDO
                ENDDO
             ENDDO

          CASE ( 'uvtisg' )

             DO  i = nxlg, nxrg
                DO  j = nysg, nyng
                   DO  k = nzb+1, nzt+1
                      uvtisg_av(k,j,i) = uvtisg_av(k,j,i) + uvtisg(k,j,i)
                   ENDDO
                ENDDO
             ENDDO
          CASE ( 'vvtisg' )

             DO  i = nxlg, nxrg
                DO  j = nysg, nyng
                   DO  k = nzb+1, nzt+1
                      vvtisg_av(k,j,i) = vvtisg_av(k,j,i) + vvtisg(k,j,i)
                   ENDDO
                ENDDO
             ENDDO
          CASE ( 'uwtisg' )

             DO  i = nxlg, nxrg
                DO  j = nysg, nyng
                   DO  k = nzb+1, nzt+1
                      uwtisg_av(k,j,i) = uwtisg_av(k,j,i) + uwtisg(k,j,i)
                   ENDDO
                ENDDO
             ENDDO
          CASE ( 'vwtisg' )

             DO  i = nxlg, nxrg
                DO  j = nysg, nyng
                   DO  k = nzb+1, nzt+1
                      vwtisg_av(k,j,i) = vwtisg_av(k,j,i) + vwtisg(k,j,i)
                   ENDDO
                ENDDO
             ENDDO
          CASE ( 'wwtisg' )

             DO  i = nxlg, nxrg
                DO  j = nysg, nyng
                   DO  k = nzb+1, nzt+1
                      wwtisg_av(k,j,i) = wwtisg_av(k,j,i) + wwtisg(k,j,i)
                   ENDDO
                ENDDO
             ENDDO
          CASE ( 'uttisg' )

             DO  i = nxlg, nxrg
                DO  j = nysg, nyng
                   DO  k = nzb+1, nzt+1
                      uttisg_av(k,j,i) = uttisg_av(k,j,i) + uttisg(k,j,i)
                   ENDDO
                ENDDO
             ENDDO
          CASE ( 'vttisg' )

             DO  i = nxlg, nxrg
                DO  j = nysg, nyng
                   DO  k = nzb+1, nzt+1
                      vttisg_av(k,j,i) = vttisg_av(k,j,i) + vttisg(k,j,i)
                   ENDDO
                ENDDO
             ENDDO
          CASE ( 'wttisg' )

             DO  i = nxlg, nxrg
                DO  j = nysg, nyng
                   DO  k = nzb+1, nzt+1
                      wttisg_av(k,j,i) = wttisg_av(k,j,i) + wttisg(k,j,i)
                   ENDDO
                ENDDO
             ENDDO
          CASE ( 'tttfl' )

             DO  i = nxlg, nxrg
                DO  j = nysg, nyng
                   DO  k = nzb+1, nzt+1
                      tttfl_av(k,j,i)  = tttfl_av(k,j,i)  + tttfl(k,j,i)
                   ENDDO
                ENDDO
             ENDDO
          CASE ( 'uuuisg' )

             DO  i = nxlg, nxrg
                DO  j = nysg, nyng
                   DO  k = nzb+1, nzt+1
                      uuuisg_av(k,j,i) = uuuisg_av(k,j,i) + uuuisg(k,j,i)
                   ENDDO
                ENDDO
             ENDDO
          CASE ( 'uuvisg' )

             DO  i = nxlg, nxrg
                DO  j = nysg, nyng
                   DO  k = nzb+1, nzt+1
                      uuvisg_av(k,j,i) = uuvisg_av(k,j,i) + uuvisg(k,j,i)
                   ENDDO
                ENDDO
             ENDDO
          CASE ( 'uvvisg' )

             DO  i = nxlg, nxrg
                DO  j = nysg, nyng
                   DO  k = nzb+1, nzt+1
                      uvvisg_av(k,j,i) = uvvisg_av(k,j,i) + uvvisg(k,j,i)
                   ENDDO
                ENDDO
             ENDDO
          CASE ( 'vvvisg' )

             DO  i = nxlg, nxrg
                DO  j = nysg, nyng
                   DO  k = nzb+1, nzt+1
                      vvvisg_av(k,j,i) = vvvisg_av(k,j,i) + vvvisg(k,j,i)
                   ENDDO
                ENDDO
             ENDDO
          CASE ( 'uuwisg' )

             DO  i = nxlg, nxrg
                DO  j = nysg, nyng
                   DO  k = nzb+1, nzt+1
                      uuwisg_av(k,j,i) = uuwisg_av(k,j,i) + uuwisg(k,j,i)
                   ENDDO
                ENDDO
             ENDDO
          CASE ( 'uvwisg' )

             DO  i = nxlg, nxrg
                DO  j = nysg, nyng
                   DO  k = nzb+1, nzt+1
                      uvwisg_av(k,j,i) = uvwisg_av(k,j,i) + uvwisg(k,j,i)
                   ENDDO
                ENDDO
             ENDDO
          CASE ( 'vvwisg' )

             DO  i = nxlg, nxrg
                DO  j = nysg, nyng
                   DO  k = nzb+1, nzt+1
                      vvwisg_av(k,j,i) = vvwisg_av(k,j,i) + vvwisg(k,j,i)
                   ENDDO
                ENDDO
             ENDDO
          CASE ( 'uwwisg' )

             DO  i = nxlg, nxrg
                DO  j = nysg, nyng
                   DO  k = nzb+1, nzt+1
                      uwwisg_av(k,j,i) = uwwisg_av(k,j,i) + uwwisg(k,j,i)
                   ENDDO
                ENDDO
             ENDDO
          CASE ( 'vwwisg' )

             DO  i = nxlg, nxrg
                DO  j = nysg, nyng
                   DO  k = nzb+1, nzt+1
                      vwwisg_av(k,j,i) = vwwisg_av(k,j,i) + vwwisg(k,j,i)
                   ENDDO
                ENDDO
             ENDDO
          CASE ( 'wwwisg' )

             DO  i = nxlg, nxrg
                DO  j = nysg, nyng
                   DO  k = nzb+1, nzt+1
                      wwwisg_av(k,j,i) = wwwisg_av(k,j,i) + wwwisg(k,j,i)
                   ENDDO
                ENDDO
             ENDDO
          CASE DEFAULT
            CONTINUE

       END SELECT

      END IF
       IF ( compute_3corr .AND. humidity ) THEN

      SELECT CASE ( TRIM(variable) )

          CASE ( 'uuqisg' )

             DO  i = nxlg, nxrg
                DO  j = nysg, nyng
                   DO  k = nzb+1, nzt+1
                      uuqisg_av(k,j,i) = uuqisg_av(k,j,i) + uuqisg(k,j,i)
                   ENDDO
                ENDDO
             ENDDO

          CASE ( 'uvqisg' )

             DO  i = nxlg, nxrg
                DO  j = nysg, nyng
                   DO  k = nzb+1, nzt+1
                      uvqisg_av(k,j,i) = uvqisg_av(k,j,i) + uvqisg(k,j,i)
                   ENDDO
                ENDDO
             ENDDO
          CASE ( 'vvqisg' )

             DO  i = nxlg, nxrg
                DO  j = nysg, nyng
                   DO  k = nzb+1, nzt+1
                      vvqisg_av(k,j,i) = vvqisg_av(k,j,i) + vvqisg(k,j,i)
                   ENDDO
                ENDDO
             ENDDO
          CASE ( 'uwqisg' )

             DO  i = nxlg, nxrg
                DO  j = nysg, nyng
                   DO  k = nzb+1, nzt+1
                      uwqisg_av(k,j,i) = uwqisg_av(k,j,i) + uwqisg(k,j,i)
                   ENDDO
                ENDDO
             ENDDO
          CASE ( 'vwqisg' )

             DO  i = nxlg, nxrg
                DO  j = nysg, nyng
                   DO  k = nzb+1, nzt+1
                      vwqisg_av(k,j,i) = vwqisg_av(k,j,i) + vwqisg(k,j,i)
                   ENDDO
                ENDDO
             ENDDO
          CASE ( 'wwqisg' )

             DO  i = nxlg, nxrg
                DO  j = nysg, nyng
                   DO  k = nzb+1, nzt+1
                      wwqisg_av(k,j,i) = wwqisg_av(k,j,i) + wwqisg(k,j,i)
                   ENDDO
                ENDDO
             ENDDO
          CASE ( 'uqqisg' )

             DO  i = nxlg, nxrg
                DO  j = nysg, nyng
                   DO  k = nzb+1, nzt+1
                      uqqisg_av(k,j,i) = uqqisg_av(k,j,i) + uqqisg(k,j,i)
                   ENDDO
                ENDDO
             ENDDO
          CASE ( 'vqqisg' )

             DO  i = nxlg, nxrg
                DO  j = nysg, nyng
                   DO  k = nzb+1, nzt+1
                      vqqisg_av(k,j,i) = vqqisg_av(k,j,i) + vqqisg(k,j,i)
                   ENDDO
                ENDDO
             ENDDO
          CASE ( 'wqqisg' )

             DO  i = nxlg, nxrg
                DO  j = nysg, nyng
                   DO  k = nzb+1, nzt+1
                      wqqisg_av(k,j,i) = wqqisg_av(k,j,i) + wqqisg(k,j,i)
                   ENDDO
                ENDDO
             ENDDO
          CASE ( 'uqtisg' )

             DO  i = nxlg, nxrg
                DO  j = nysg, nyng
                   DO  k = nzb+1, nzt+1
                      uqtisg_av(k,j,i) = uqtisg_av(k,j,i) + uqtisg(k,j,i)
                   ENDDO
                ENDDO
             ENDDO
          CASE ( 'vqtisg' )

             DO  i = nxlg, nxrg
                DO  j = nysg, nyng
                   DO  k = nzb+1, nzt+1
                      vqtisg_av(k,j,i) = vqtisg_av(k,j,i) + vqtisg(k,j,i)
                   ENDDO
                ENDDO
             ENDDO
          CASE ( 'wqtisg' )

             DO  i = nxlg, nxrg
                DO  j = nysg, nyng
                   DO  k = nzb+1, nzt+1
                      wqtisg_av(k,j,i) = wqtisg_av(k,j,i) + wqtisg(k,j,i)
                   ENDDO
                ENDDO
             ENDDO
          CASE ( 'qqqfl' )

             DO  i = nxlg, nxrg
                DO  j = nysg, nyng
                   DO  k = nzb+1, nzt+1
                      qqqfl_av(k,j,i)  = qqqfl_av(k,j,i)  + qqqfl(k,j,i)
                   ENDDO
                ENDDO
             ENDDO
          CASE ( 'qqtfl' )

             DO  i = nxlg, nxrg
                DO  j = nysg, nyng
                   DO  k = nzb+1, nzt+1
                      qqtfl_av(k,j,i)  = qqtfl_av(k,j,i)  + qqtfl(k,j,i)
                   ENDDO
                ENDDO
             ENDDO
          CASE ( 'qttfl' )

             DO  i = nxlg, nxrg
                DO  j = nysg, nyng
                   DO  k = nzb+1, nzt+1
                      qttfl_av(k,j,i)  = qttfl_av(k,j,i)  + qttfl(k,j,i)
                   ENDDO
                ENDDO
             ENDDO
          CASE DEFAULT
            CONTINUE

       END SELECT

      END IF

       IF ( compute_zi ) THEN

       SELECT CASE ( TRIM (variable))
          CASE ( 'ziloc' )
             DO  i = nxlg, nxrg
                DO  j = nysg, nyng
                   ziloc_av(j,i) = ziloc_av(j,i) + ziloc(j,i)
                ENDDO
             ENDDO

          CASE DEFAULT
             CONTINUE

       END SELECT

     END IF

    ELSEIF ( mode == 'average' )  THEN

    IF ( compute_3corr ) THEN
       SELECT CASE ( TRIM (variable))
          CASE ( 'uutisg' )
             DO  i = nxlg, nxrg
                DO  j = nysg, nyng
                   DO  k = nzb, nzt+1
                      uutisg_av(k,j,i) = uutisg_av(k,j,i) / REAL( average_count_3d, KIND=wp )
                   ENDDO
                ENDDO
             ENDDO
          CASE ( 'uvtisg' )
             DO  i = nxlg, nxrg
                DO  j = nysg, nyng
                   DO  k = nzb, nzt+1
                      uvtisg_av(k,j,i) = uvtisg_av(k,j,i) / REAL( average_count_3d, KIND=wp )
                   ENDDO
                ENDDO
             ENDDO
          CASE ( 'vvtisg' )
             DO  i = nxlg, nxrg
                DO  j = nysg, nyng
                   DO  k = nzb, nzt+1
                      vvtisg_av(k,j,i) = vvtisg_av(k,j,i) / REAL( average_count_3d, KIND=wp )
                   ENDDO
                ENDDO
             ENDDO
          CASE ( 'uwtisg' )
             DO  i = nxlg, nxrg
                DO  j = nysg, nyng
                   DO  k = nzb, nzt+1
                      uwtisg_av(k,j,i) = uwtisg_av(k,j,i) / REAL( average_count_3d, KIND=wp )
                   ENDDO
                ENDDO
             ENDDO
          CASE ( 'vwtisg' )
             DO  i = nxlg, nxrg
                DO  j = nysg, nyng
                   DO  k = nzb, nzt+1
                      vwtisg_av(k,j,i) = vwtisg_av(k,j,i) / REAL( average_count_3d, KIND=wp )
                   ENDDO
                ENDDO
             ENDDO
          CASE ( 'wwtisg' )
             DO  i = nxlg, nxrg
                DO  j = nysg, nyng
                   DO  k = nzb, nzt+1
                      wwtisg_av(k,j,i) = wwtisg_av(k,j,i) / REAL( average_count_3d, KIND=wp )
                   ENDDO
                ENDDO
             ENDDO
          CASE ( 'uttisg' )
             DO  i = nxlg, nxrg
                DO  j = nysg, nyng
                   DO  k = nzb, nzt+1
                      uttisg_av(k,j,i) = uttisg_av(k,j,i) / REAL( average_count_3d, KIND=wp )
                   ENDDO
                ENDDO
             ENDDO
          CASE ( 'vttisg' )
             DO  i = nxlg, nxrg
                DO  j = nysg, nyng
                   DO  k = nzb, nzt+1
                      vttisg_av(k,j,i) = vttisg_av(k,j,i) / REAL( average_count_3d, KIND=wp )
                   ENDDO
                ENDDO
             ENDDO
          CASE ( 'wttisg' )
             DO  i = nxlg, nxrg
                DO  j = nysg, nyng
                   DO  k = nzb, nzt+1
                      wttisg_av(k,j,i) = wttisg_av(k,j,i) / REAL( average_count_3d, KIND=wp )
                   ENDDO
                ENDDO
             ENDDO
          CASE ( 'tttfl' )
             DO  i = nxlg, nxrg
                DO  j = nysg, nyng
                   DO  k = nzb, nzt+1
                      tttfl_av(k,j,i)  = tttfl_av(k,j,i)  / REAL( average_count_3d, KIND=wp )
                   ENDDO
                ENDDO
             ENDDO
          CASE ( 'uuuisg' )
             DO  i = nxlg, nxrg
                DO  j = nysg, nyng
                   DO  k = nzb, nzt+1
                      uuuisg_av(k,j,i) = uuuisg_av(k,j,i) / REAL( average_count_3d, KIND=wp )
                   ENDDO
                ENDDO
             ENDDO
          CASE ( 'uuvisg' )
             DO  i = nxlg, nxrg
                DO  j = nysg, nyng
                   DO  k = nzb, nzt+1
                      uuvisg_av(k,j,i) = uuvisg_av(k,j,i) / REAL( average_count_3d, KIND=wp )
                   ENDDO
                ENDDO
             ENDDO
          CASE ( 'uvvisg' )
             DO  i = nxlg, nxrg
                DO  j = nysg, nyng
                   DO  k = nzb, nzt+1
                      uvvisg_av(k,j,i) = uvvisg_av(k,j,i) / REAL( average_count_3d, KIND=wp )
                   ENDDO
                ENDDO
             ENDDO
          CASE ( 'vvvisg' )
             DO  i = nxlg, nxrg
                DO  j = nysg, nyng
                   DO  k = nzb, nzt+1
                      vvvisg_av(k,j,i) = vvvisg_av(k,j,i) / REAL( average_count_3d, KIND=wp )
                   ENDDO
                ENDDO
             ENDDO
          CASE ( 'uuwisg' )
             DO  i = nxlg, nxrg
                DO  j = nysg, nyng
                   DO  k = nzb, nzt+1
                      uuwisg_av(k,j,i) = uuwisg_av(k,j,i) / REAL( average_count_3d, KIND=wp )
                   ENDDO
                ENDDO
             ENDDO
          CASE ( 'uvwisg' )
             DO  i = nxlg, nxrg
                DO  j = nysg, nyng
                   DO  k = nzb, nzt+1
                      uvwisg_av(k,j,i) = uvwisg_av(k,j,i) / REAL( average_count_3d, KIND=wp )
                   ENDDO
                ENDDO
             ENDDO
          CASE ( 'vvwisg' )
             DO  i = nxlg, nxrg
                DO  j = nysg, nyng
                   DO  k = nzb, nzt+1
                      vvwisg_av(k,j,i) = vvwisg_av(k,j,i) / REAL( average_count_3d, KIND=wp )
                   ENDDO
                ENDDO
             ENDDO
          CASE ( 'uwwisg' )
             DO  i = nxlg, nxrg
                DO  j = nysg, nyng
                   DO  k = nzb, nzt+1
                      uwwisg_av(k,j,i) = uwwisg_av(k,j,i) / REAL( average_count_3d, KIND=wp )
                   ENDDO
                ENDDO
             ENDDO
          CASE ( 'vwwisg' )
             DO  i = nxlg, nxrg
                DO  j = nysg, nyng
                   DO  k = nzb, nzt+1
                      vwwisg_av(k,j,i) = vwwisg_av(k,j,i) / REAL( average_count_3d, KIND=wp )
                   ENDDO
                ENDDO
             ENDDO
          CASE ( 'wwwisg' )
             DO  i = nxlg, nxrg
                DO  j = nysg, nyng
                   DO  k = nzb, nzt+1
                      wwwisg_av(k,j,i) = wwwisg_av(k,j,i) / REAL( average_count_3d, KIND=wp )
                   ENDDO
                ENDDO
             ENDDO

          CASE DEFAULT
             CONTINUE

       END SELECT

    END IF ! 3_corr

    IF ( compute_3corr .AND. humidity ) THEN
       SELECT CASE ( TRIM (variable))
          CASE ( 'uuqisg' )
             DO  i = nxlg, nxrg
                DO  j = nysg, nyng
                   DO  k = nzb, nzt+1
                      uuqisg_av(k,j,i) = uuqisg_av(k,j,i) / REAL( average_count_3d, KIND=wp )
                   ENDDO
                ENDDO
             ENDDO
          CASE ( 'uvqisg' )
             DO  i = nxlg, nxrg
                DO  j = nysg, nyng
                   DO  k = nzb, nzt+1
                      uvqisg_av(k,j,i) = uvqisg_av(k,j,i) / REAL( average_count_3d, KIND=wp )
                   ENDDO
                ENDDO
             ENDDO
          CASE ( 'vvqisg' )
             DO  i = nxlg, nxrg
                DO  j = nysg, nyng
                   DO  k = nzb, nzt+1
                      vvqisg_av(k,j,i) = vvqisg_av(k,j,i) / REAL( average_count_3d, KIND=wp )
                   ENDDO
                ENDDO
             ENDDO
          CASE ( 'uwqisg' )
             DO  i = nxlg, nxrg
                DO  j = nysg, nyng
                   DO  k = nzb, nzt+1
                      uwqisg_av(k,j,i) = uwqisg_av(k,j,i) / REAL( average_count_3d, KIND=wp )
                   ENDDO
                ENDDO
             ENDDO
          CASE ( 'vwqisg' )
             DO  i = nxlg, nxrg
                DO  j = nysg, nyng
                   DO  k = nzb, nzt+1
                      vwqisg_av(k,j,i) = vwqisg_av(k,j,i) / REAL( average_count_3d, KIND=wp )
                   ENDDO
                ENDDO
             ENDDO
          CASE ( 'wwqisg' )
             DO  i = nxlg, nxrg
                DO  j = nysg, nyng
                   DO  k = nzb, nzt+1
                      wwqisg_av(k,j,i) = wwqisg_av(k,j,i) / REAL( average_count_3d, KIND=wp )
                   ENDDO
                ENDDO
             ENDDO
          CASE ( 'uqqisg' )
             DO  i = nxlg, nxrg
                DO  j = nysg, nyng
                   DO  k = nzb, nzt+1
                      uqqisg_av(k,j,i) = uqqisg_av(k,j,i) / REAL( average_count_3d, KIND=wp )
                   ENDDO
                ENDDO
             ENDDO
          CASE ( 'vqqisg' )
             DO  i = nxlg, nxrg
                DO  j = nysg, nyng
                   DO  k = nzb, nzt+1
                      vqqisg_av(k,j,i) = vqqisg_av(k,j,i) / REAL( average_count_3d, KIND=wp )
                   ENDDO
                ENDDO
             ENDDO
          CASE ( 'wqqisg' )
             DO  i = nxlg, nxrg
                DO  j = nysg, nyng
                   DO  k = nzb, nzt+1
                      wqqisg_av(k,j,i) = wqqisg_av(k,j,i) / REAL( average_count_3d, KIND=wp )
                   ENDDO
                ENDDO
             ENDDO
          CASE ( 'uqtisg' )
             DO  i = nxlg, nxrg
                DO  j = nysg, nyng
                   DO  k = nzb, nzt+1
                      uqtisg_av(k,j,i) = uqtisg_av(k,j,i) / REAL( average_count_3d, KIND=wp )
                   ENDDO
                ENDDO
             ENDDO
          CASE ( 'vqtisg' )
             DO  i = nxlg, nxrg
                DO  j = nysg, nyng
                   DO  k = nzb, nzt+1
                      vqtisg_av(k,j,i) = vqtisg_av(k,j,i) / REAL( average_count_3d, KIND=wp )
                   ENDDO
                ENDDO
             ENDDO
          CASE ( 'wqtisg' )
             DO  i = nxlg, nxrg
                DO  j = nysg, nyng
                   DO  k = nzb, nzt+1
                      wqtisg_av(k,j,i) = wqtisg_av(k,j,i) / REAL( average_count_3d, KIND=wp )
                   ENDDO
                ENDDO
             ENDDO
          CASE ( 'qqqfl' )
             DO  i = nxlg, nxrg
                DO  j = nysg, nyng
                   DO  k = nzb, nzt+1
                      qqqfl_av(k,j,i)  = qqqfl_av(k,j,i)  / REAL( average_count_3d, KIND=wp )
                   ENDDO
                ENDDO
             ENDDO
          CASE ( 'qqtfl' )
             DO  i = nxlg, nxrg
                DO  j = nysg, nyng
                   DO  k = nzb, nzt+1
                      qqtfl_av(k,j,i)  = qqtfl_av(k,j,i)  / REAL( average_count_3d, KIND=wp )
                   ENDDO
                ENDDO
             ENDDO
          CASE ( 'qttfl' )
             DO  i = nxlg, nxrg
                DO  j = nysg, nyng
                   DO  k = nzb, nzt+1
                      qttfl_av(k,j,i)  = qttfl_av(k,j,i)  / REAL( average_count_3d, KIND=wp )
                   ENDDO
                ENDDO
             ENDDO
          CASE DEFAULT
             CONTINUE

       END SELECT

    END IF ! 3_corr and humidity

       IF ( compute_2corr ) THEN

       SELECT CASE ( TRIM( variable ) )

!
!--       Uncomment and extend the following lines, if necessary.
!--       The arrays for storing the user defined quantities (here u2_av) have
!--       to be declared and defined by the user!
!--       Sample for user-defined output:
!          CASE ( 'u2' )
!             DO  i = nxlg, nxrg
!                DO  j = nysg, nyng
!                   DO  k = nzb, nzt+1
!                      u2_av(k,j,i) = u2_av(k,j,i) / REAL( average_count_3d, KIND=wp )
!                   ENDDO
!                ENDDO
!             ENDDO
          CASE ( 'utisg' )
             DO  i = nxlg, nxrg
                DO  j = nysg, nyng
                   DO  k = nzb, nzt+1
                      utisg_av(k,j,i) = utisg_av(k,j,i) / REAL( average_count_3d, KIND=wp )
                   ENDDO
                ENDDO
             ENDDO

          CASE ( 'vtisg' )
             DO  i = nxlg, nxrg
                DO  j = nysg, nyng
                   DO  k = nzb, nzt+1
                      vtisg_av(k,j,i) = vtisg_av(k,j,i) / REAL( average_count_3d, KIND=wp )
                   ENDDO
                ENDDO
             ENDDO

          CASE ( 'wtisg' )
             DO  i = nxlg, nxrg
                DO  j = nysg, nyng
                   DO  k = nzb, nzt+1
                      wtisg_av(k,j,i) = wtisg_av(k,j,i) / REAL( average_count_3d, KIND=wp )
                   ENDDO
                ENDDO
             ENDDO

          CASE ( 'ttfl' )
             DO  i = nxlg, nxrg
                DO  j = nysg, nyng
                   DO  k = nzb, nzt+1
                      ttfl_av(k,j,i) = ttfl_av(k,j,i) / REAL( average_count_3d, KIND=wp )
                   ENDDO
                ENDDO
             ENDDO

          CASE ( 'uuisg' )
             DO  i = nxlg, nxrg
                DO  j = nysg, nyng
                   DO  k = nzb, nzt+1
                      uuisg_av(k,j,i) = uuisg_av(k,j,i) / REAL( average_count_3d, KIND=wp )
                   ENDDO
                ENDDO
             ENDDO

          CASE ( 'vvisg' )
             DO  i = nxlg, nxrg
                DO  j = nysg, nyng
                   DO  k = nzb, nzt+1
                      vvisg_av(k,j,i) = vvisg_av(k,j,i) / REAL( average_count_3d, KIND=wp )
                   ENDDO
                ENDDO
             ENDDO

          CASE ( 'uvisg' )
             DO  i = nxlg, nxrg
                DO  j = nysg, nyng
                   DO  k = nzb, nzt+1
                      uvisg_av(k,j,i) = uvisg_av(k,j,i) / REAL( average_count_3d, KIND=wp )
                   ENDDO
                ENDDO
             ENDDO

          CASE ( 'uwisg' )
             DO  i = nxlg, nxrg
                DO  j = nysg, nyng
                   DO  k = nzb, nzt+1
                      uwisg_av(k,j,i) = uwisg_av(k,j,i) / REAL( average_count_3d, KIND=wp )
                   ENDDO
                ENDDO
             ENDDO

          CASE ( 'vwisg' )
             DO  i = nxlg, nxrg
                DO  j = nysg, nyng
                   DO  k = nzb, nzt+1
                      vwisg_av(k,j,i) = vwisg_av(k,j,i) / REAL( average_count_3d, KIND=wp )
                   ENDDO
                ENDDO
             ENDDO

          CASE ( 'wwisg' )
             DO  i = nxlg, nxrg
                DO  j = nysg, nyng
                   DO  k = nzb, nzt+1
                      wwisg_av(k,j,i) = wwisg_av(k,j,i) / REAL( average_count_3d, KIND=wp )
                   ENDDO
                ENDDO
             ENDDO

        END SELECT

        END IF ! 2_corr

       IF ( compute_2corr .AND. humidity ) THEN

       SELECT CASE ( TRIM( variable ) )

!
!--       Uncomment and extend the following lines, if necessary.
!--       The arrays for storing the user defined quantities (here u2_av) have
!--       to be declared and defined by the user!
!--       Sample for user-defined output:
!          CASE ( 'u2' )
!             DO  i = nxlg, nxrg
!                DO  j = nysg, nyng
!                   DO  k = nzb, nzt+1
!                      u2_av(k,j,i) = u2_av(k,j,i) / REAL( average_count_3d, KIND=wp )
!                   ENDDO
!                ENDDO
!             ENDDO
          CASE ( 'uqisg' )
             DO  i = nxlg, nxrg
                DO  j = nysg, nyng
                   DO  k = nzb, nzt+1
                      uqisg_av(k,j,i) = uqisg_av(k,j,i) / REAL( average_count_3d, KIND=wp )
                   ENDDO
                ENDDO
             ENDDO

          CASE ( 'vqisg' )
             DO  i = nxlg, nxrg
                DO  j = nysg, nyng
                   DO  k = nzb, nzt+1
                      vqisg_av(k,j,i) = vqisg_av(k,j,i) / REAL( average_count_3d, KIND=wp )
                   ENDDO
                ENDDO
             ENDDO

          CASE ( 'wqisg' )
             DO  i = nxlg, nxrg
                DO  j = nysg, nyng
                   DO  k = nzb, nzt+1
                      wqisg_av(k,j,i) = wqisg_av(k,j,i) / REAL( average_count_3d, KIND=wp )
                   ENDDO
                ENDDO
             ENDDO

          CASE ( 'qqfl' )
             DO  i = nxlg, nxrg
                DO  j = nysg, nyng
                   DO  k = nzb, nzt+1
                      qqfl_av(k,j,i) = qqfl_av(k,j,i) / REAL( average_count_3d, KIND=wp )
                   ENDDO
                ENDDO
             ENDDO

          CASE ( 'qtfl' )
             DO  i = nxlg, nxrg
                DO  j = nysg, nyng
                   DO  k = nzb, nzt+1
                      qtfl_av(k,j,i) = qtfl_av(k,j,i) / REAL( average_count_3d, KIND=wp )
                   ENDDO
                ENDDO
             ENDDO

         CASE DEFAULT
            CONTINUE

        END SELECT

        END IF ! 2_corr and humidity

        IF ( compute_sgeps ) THEN

        SELECT CASE ( TRIM(variable) )

          CASE ( 'sgeps' )
             DO  i = nxlg, nxrg
                DO  j = nysg, nyng
                  DO k = nzb,nzt+1
                      sgeps_av(k,j,i) = sgeps_av(k,j,i) / REAL( average_count_3d, KIND=wp )
                  END DO
                ENDDO
             ENDDO
         END SELECT
        END IF
        IF ( compute_prescorr ) THEN
        SELECT CASE ( TRIM(variable) )
          CASE ( 'upfl' )
             DO  i = nxlg, nxrg
                DO  j = nysg, nyng
                  DO k = nzb,nzt+1
                      upfl_av(k,j,i) = upfl_av(k,j,i) / REAL( average_count_3d, KIND=wp )
                  END DO
                ENDDO
             ENDDO

          CASE ( 'vpfl' )
             DO  i = nxlg, nxrg
                DO  j = nysg, nyng
                  DO k = nzb,nzt+1
                      vpfl_av(k,j,i) = vpfl_av(k,j,i) / REAL( average_count_3d, KIND=wp )
                  END DO
                ENDDO
             ENDDO

          CASE ( 'wpfl' )
             DO  i = nxlg, nxrg
                DO  j = nysg, nyng
                  DO k = nzb,nzt+1
                      wpfl_av(k,j,i) = wpfl_av(k,j,i) / REAL( average_count_3d, KIND=wp )
                  END DO
                ENDDO
             ENDDO

       END SELECT

       END IF ! pressure

        IF ( compute_zi ) THEN

        SELECT CASE ( TRIM(variable) )

          CASE ( 'ziloc' )
             DO  i = nxlg, nxrg
                DO  j = nysg, nyng
                   ziloc_av(j,i) = ziloc_av(j,i) / REAL( average_count_3d, KIND=wp )
                ENDDO
             ENDDO

       END SELECT

       END IF ! compute_zi

    ENDIF ! end mode average


 END SUBROUTINE user_3d_data_averaging
