# Supplementary material for: A semi-empirical model of the energy balance closure in the surface layer
Source: PLoS One. 2018 Dec 12;13(12):e0209022. doi: 10.1371/journal.pone.0209022 (PMC6291237; doi:10.1371/journal.pone.0209022)
Supplement: S1 Text — (ZIP) [file pone.0209022.s001.zip › S1 Source/user_actions.f90]

!> @file user_actions.f90
!------------------------------------------------------------------------------!
! This file is part of PALM.
!
! PALM is free software: you can redistribute it and/or modify it under the
! terms of the GNU General Public License as published by the Free Software
! Foundation, either version 3 of the License, or (at your option) any later
! version.
!
! PALM is distributed in the hope that it will be useful, but WITHOUT ANY
! WARRANTY; without even the implied warranty of MERCHANTABILITY or FITNESS FOR
! A PARTICULAR PURPOSE.  See the GNU General Public License for more details.
!
! You should have received a copy of the GNU General Public License along with
! PALM. If not, see <http://www.gnu.org/licenses/>.
!
! Copyright 1997-2016 Leibniz Universitaet Hannover
!------------------------------------------------------------------------------!
!
! Current revisions:
! ------------------
! 
! 
! Former revisions:
! -----------------
! $Id: user_actions.f90 2001 2016-08-20 18:41:22Z knoop $
!
! 2000 2016-08-20 18:09:15Z knoop
! Forced header and separation lines into 80 columns
! 
! 1960 2016-07-12 16:34:24Z suehring
! New CASE statement for scalar tendency
! 
! 1873 2016-04-18 14:50:06Z maronga
! Module renamed (removed _mod)
! 
! 
! 1850 2016-04-08 13:29:27Z maronga
! Module renamed
!
! 
! 1822 2016-04-07 07:49:42Z hoffmann
! qr/nr-tendency removed.
!
! 1682 2015-10-07 23:56:08Z knoop
! Code annotations made doxygen readable 
! 
! 1353 2014-04-08 15:21:23Z heinze
! REAL constants provided with KIND-attribute
! 
! 1320 2014-03-20 08:40:49Z raasch
! kind-parameters added to all INTEGER and REAL declaration statements,
! kinds are defined in new module kinds,
! revision history before 2012 removed,
! comment fields (!:) to be used for variable explanations added to
! all variable declaration statements 
!
! 1318 2014-03-17 13:35:16Z raasch
! module interfaces removed
!
! 1053 2012-11-13 17:11:03Z hoffmann
! +qr-tendency, nr-tendency
!
! 1036 2012-10-22 13:43:42Z raasch
! code put under GPL (PALM 3.9)
!
! 211 2008-11-11 04:46:24Z raasch
! Former file user_interface.f90 split into one file per subroutine
!
! Description:
! ------------
!> Execution of user-defined actions before or after single timesteps
!------------------------------------------------------------------------------!
 MODULE user_actions_mod
 

    PRIVATE
    PUBLIC user_actions

    INTERFACE user_actions
       MODULE PROCEDURE user_actions
       MODULE PROCEDURE user_actions_ij
    END INTERFACE user_actions

 CONTAINS


!------------------------------------------------------------------------------!
! Description:
! ------------
!> Call for all grid points
!------------------------------------------------------------------------------!
    SUBROUTINE user_actions( location )

       USE control_parameters

       USE cpulog

       USE indices

       USE kinds

       USE pegrid

       USE user

       USE arrays_3d
       USE grid_variables

       IMPLICIT NONE

       CHARACTER (LEN=*) ::  location !< 

       INTEGER(iwp) ::  i !< 
       INTEGER(iwp) ::  j !< 
       INTEGER(iwp) ::  k !< 
       INTEGER(iwp) ::  nzt_do !< 
       REAL :: dptdz_threshold = 0.2 / 100.0
       REAL, DIMENSION(:), ALLOCATABLE :: dptdz 

       CALL cpu_log( log_point(24), 'user_actions', 'start' )

       IF (nz_do3d > 0) THEN
	   nzt_do = nz_do3d
       ELSE
	   nzt_do = nzt+1
       END IF
!
!--    Here the user-defined actions follow
!--    No calls for single grid points are allowed at locations before and
!--    after the timestep, since these calls are not within an i,j-loop
       SELECT CASE ( location )

          CASE ( 'before_timestep' )
!
!--          Enter actions to be done before every timestep here


          CASE ( 'after_integration' )
!
!--          Enter actions to be done after every time integration (before
!--          data output)
!--          Sample for user-defined output:
!             DO  i = nxlg, nxrg
!                DO  j = nysg, nyng
!                   DO  k = nzb, nzt
!                      u2(k,j,i) = u(k,j,i)**2
!                   ENDDO
!                ENDDO
!             ENDDO
!             DO  i = nxlg, nxr
!                DO  j = nysg, nyn
!                   DO  k = nzb, nzt_do
!                      ustvst(k,j,i) =  &
!                         ( 0.5_wp * ( u(k,j,i) + u(k,j,i+1) ) - hom(k,1,1,0) ) * &
!                         ( 0.5_wp * ( v(k,j,i) + v(k,j+1,i) ) - hom(k,1,2,0) )
!                   ENDDO
!                ENDDO
!             ENDDO

       IF ( compute_2corr ) THEN
          DO  i = nxlg+1, nxrg-1
             DO  j = nysg+1, nyng-1
                DO  k = nzb, nzt_do ! loop only over factors in list!!!
                   
		   wtisg(k,j,i) =  0.50_wp * w(k,j,i) * ( pt(k+1,j,i) + pt(k,j,i)) / pt_ref_user !&

                   utisg(k,j,i) =  0.50_wp * u(k,j,i) * ( pt(k,j,i-1) + pt(k,j,i) ) / pt_ref_user !&

                   vtisg(k,j,i) =  0.50_wp * v(k,j,i) * ( pt(k,j-1,i) + pt(k,j,i) ) / pt_ref_user !&

                   ttfl(k,j,i) =  ( pt(k,j,i) )**2

                   uuisg(k,j,i) =  0.25_wp * ( u(k,j,i+1) + u(k,j,i) )**2 !&

                   vvisg(k,j,i) =  0.25_wp * ( v(k,j+1,i) + v(k,j,i) )**2 !&

                   uvisg(k,j,i) =  0.250_wp * ( u(k,j,i+1) + u(k,j,i) ) * ( v(k,j+1,i) + v(k,j,i) )  !&

                   IF (k == nzb_s_inner(j,i)) THEN
		       uwisg(k,j,i) = 0.00_wp
		       vwisg(k,j,i) = 0.00_wp
                       wwisg(k,j,i) = 0.00_wp
	           ELSEIF ( k == nzb_s_inner(j,i)+1) THEN
                       uwisg(k,j,i) = 0.125_wp * w(k  ,j,i) * ( u(k+1,j,i+1) + u(k+1,j,i) + &
			                                         u(k  ,j,i+1) + u(k  ,j,i) ) 
                       vwisg(k,j,i) = 0.125_wp * w(k  ,j,i) * ( v(k+1,j+1,i) + v(k+1,j,i) + &
			                                        v(k  ,j+1,i) + v(k  ,j,i) ) 
                       wwisg(k,j,i) =  0.50_wp * w(k,j,i)**2 
                   ELSE
                       uwisg(k,j,i) = 0.125_wp * w(k  ,j,i) * ( u(k+1,j,i+1) + u(k+1,j,i) + &
			                                        u(k  ,j,i+1) + u(k  ,j,i) ) &
                                    + 0.125_wp * w(k-1,j,i) * ( u(k  ,j,i+1) + u(k  ,j,i) + &
			                                        u(k-1,j,i+1) + u(k-1,j,i) ) 
                       vwisg(k,j,i) = 0.125_wp * w(k  ,j,i) * ( v(k+1,j+1,i) + v(k+1,j,i) + &
			                                        v(k  ,j+1,i) + v(k  ,j,i) ) &
                                    + 0.125_wp * w(k-1,j,i) * ( v(k  ,j+1,i) + v(k  ,j,i) + &
			                                        v(k-1,j+1,i) + v(k-1,j,i) ) 
                       wwisg(k,j,i) =  0.250_wp * ( w(k,j,i) +  w(k-1,j,i) )**2  !&
                   END IF

                ENDDO
             ENDDO
          ENDDO
      END IF

       IF ( compute_2corr .and. humidity ) THEN
          DO  i = nxlg+1, nxrg-1
             DO  j = nysg+1, nyng-1
                DO  k = nzb, nzt_do ! loop only over factors in list!!!
                   uqisg(k,j,i) =  0.50_wp * u(k,j,i) * ( q(k,j,i-1) + q(k,j,i) ) / q_ref_user !&
                   vqisg(k,j,i) =  0.50_wp * v(k,j,i) * ( q(k,j-1,i) + q(k,j,i) ) / q_ref_user !&
		   wqisg(k,j,i) =  0.50_wp * w(k,j,i) * ( q(k+1,j,i) + q(k,j,i) ) / q_ref_user !&

		   qqfl(k,j,i) =  ( q(k,j,i) / q_ref_user)**2
                   qtfl(k,j,i) =   q(k,j,i) / q_ref_user * pt(k,j,i) / pt_ref_user

                ENDDO
             ENDDO
          ENDDO
      END IF

      IF ( add_sgs_uvt ) THEN
          DO  i = nxlg+1, nxrg-1
             DO  j = nysg+1, nyng-1
                DO  k = nzb, nzt_do ! loop only over factors in list!!!
                   utisg(k,j,i) =  utisg(k,j,i) -  0.50_wp * ( kh(k,j,i) + kh(k,j,i-1) ) &
			                                   * ( pt(k,j,i) - pt(k,j,i-1) )/ dx / pt_ref_user
                   vtisg(k,j,i) =  vtisg(k,j,i) -  0.50_wp * ( kh(k,j,i) + kh(k,j-1,i) ) &
			                                   * ( pt(k,j,i) - pt(k,j-1,i) )/ dy / pt_ref_user
                ENDDO
             ENDDO
          ENDDO
      END IF

      IF ( add_sgs_2corr ) THEN
          DO  i = nxlg+1, nxrg-1
             DO  j = nysg+1, nyng-1
                DO  k = nzb, nzt_do ! loop only over factors in list!!!

		IF (k == nzb) THEN
                       wtisg(k,j,i) = wtisg(k,j,i) +  shf(j,i) / pt_ref_user
                       uwisg(k,j,i) = uwisg(k,j,i) +  usws(j,i) 
                       vwisg(k,j,i) = vwisg(k,j,i) +  vsws(j,i) 
	           ELSE
                       wtisg(k,j,i) =  wtisg(k,j,i) &
			            -  0.50_wp * ( kh(k,j,i) + kh(k+1,j,i)) * ( pt (k+1,j,i) - pt (k  ,j,i) ) / dz / pt_ref_user 

                       wwisg(k,j,i) = wwisg(k,j,i) &
			            -  0.50_wp * ( km(k,j,i) + km(k-1,j,i)) * ( w(k,j,i) -w(k-1,j,i) ) / dz
                   END IF

                   uuisg(k,j,i) = uuisg(k,j,i) &
			        -  km(k,j,i)  * ( u(k,j,i+1) - u(k,j,i) ) / dx

                   vvisg(k,j,i) = vvisg(k,j,i) &
			        -  km(k,j,i)  * ( v(k,j+1,i) - v(k,j,i) ) / dy

                   uvisg(k,j,i) = uvisg(k,j,i) &
			        -  0.5_wp * km(k,j,i)  &
			     	            * (  v(k,j+1,i+1) -  v(k,j+1,i) +  v(k,j,i+1) -  v(k,j,i) ) / dx &
                                -  0.5_wp *   km(k,j,i)  &
				            * (  u(k,j+1,i+1) -  u(k,j,i+1) +  u(k,j+1,i) -  u(k,j,i) ) / dy
	         IF ( k == nzb + 1 ) THEN
                       uwisg(k,j,i) = uwisg(k,j,i) + 0.50_wp* usws(j,i) & 
                                    - 0.125_wp *  km(k  ,j,i  )   * &
		                                  (( u(k+1,j,i  )  -  u(k  ,j,i  )) * ddzu(k+1)  &
		                                  +( w(k  ,j,i  )  -  w(k  ,j,i-1)) * ddx ) &
                                    - 0.125_wp *  km(k  ,j,i  )  * &
		                                  (( u(k+1,j,i+1)  -  u(k  ,j,i+1)) * ddzu(k+1)  + ( w(k,j,i+1) - w(k,j,i) ) * ddx ) 

                      vwisg(k,j,i) = vwisg(k,j,i) + 0.50_wp * vsws(j,i) & ! is defined with offset in i and k -->
		   !  interpolation needed??
                                - 0.125_wp * km(k  ,j,i  )  * &
		                (( v(k+1,j,i  )  -  v(k  ,j,i  )) * ddzu(k+1)  &
		                +( w(k  ,j,i  )  -  w(k  ,j-1,i)) * ddx ) &
                                - 0.125_wp * km(k  ,j,i  ) * &
		              (( v(k+1,j+1,i)  -  v(k  ,j+1,i)) * ddzu(k+1)  + ( w(k,j+1,i) - w(k,j,i) ) * ddx ) 
	           ELSE
                       uwisg(k,j,i) = uwisg(k,j,i) & ! is defined with offset in i and k -->
		   !  interpolation needed??
                                    - 0.25_wp * km(k  ,j,i  ) *&
		                (( u(k+1,j,i  )  -  u(k  ,j,i  )) * ddzu(k+1)  &
		                +( w(k  ,j,i  )  -  w(k  ,j,i-1)) * ddx ) &
                                    - 0.25_wp * km(k  ,j,i  ) *&
		              (( u(k  ,j,i  )  -  u(k-1,j,i  )) * ddzu(k)  + ( w(k-1,j,i) - w(k-1,j,i-1) ) * ddx ) &
                                    - 0.25_wp * km(k  ,j,i  )  *&
		              (( u(k+1,j,i+1)  -  u(k  ,j,i+1)) * ddzu(k+1)  + ( w(k,j,i+1) - w(k,j,i) ) * ddx ) &
                                    - 0.25_wp * km (k  ,j,i  ) *&
		              (( u(k  ,j,i+1)  -  u(k-1,j,i+1)) * ddzu(k)  + ( w(k-1,j,i+1) - w(k-1,j,i) ) * ddx )

                      vwisg(k,j,i) = vwisg(k,j,i) & ! is defined with offset in i and k -->
		   !  interpolation needed??
                                - 0.25_wp * km(k  ,j,i  )  *&
		                (( v(k+1,j,i  )  -  v(k  ,j,i  )) * ddzu(k+1)  &
		                +( w(k  ,j,i  )  -  w(k  ,j-1,i)) * ddx ) &
                                - 0.25_wp * km(k  ,j,i  ) *&
		              (( v(k  ,j,i  )  -  v(k-1,j,i  )) * ddzu(k)  + ( w(k-1,j,i) - w(k-1,j-1,i) ) * ddx ) &
                                - 0.25_wp * km(k  ,j,i  ) *&
		              (( v(k+1,j+1,i)  -  v(k  ,j+1,i)) * ddzu(k+1)  + ( w(k,j+1,i) - w(k,j,i) ) * ddx ) &
                                - 0.25_wp * km (k  ,j,i  ) *&
		              (( v(k  ,j+1,i)  -  v(k-1,j+1,i)) * ddzu(k)  + ( w(k-1,j+1,i) - w(k-1,j,i) ) * ddx )
                   END IF


                ENDDO
             ENDDO
          ENDDO
      END IF

      IF ( add_sgs_uvt .and. humidity) THEN
          DO  i = nxlg+1, nxrg-1
             DO  j = nysg+1, nyng-1
                DO  k = nzb, nzt_do ! loop only over factors in list!!!
                   uqisg(k,j,i) =  uqisg(k,j,i) -  0.50_wp * ( kh(k,j,i) + kh(k,j,i-1) ) &
			                                   * (  q(k,j,i) -  q(k,j,i-1) )/ dx / q_ref_user
                   vqisg(k,j,i) =  vqisg(k,j,i) -  0.50_wp * ( kh(k,j,i) + kh(k,j-1,i) ) &
			                                   * (  q(k,j,i) -  q(k,j-1,i) )/ dy / q_ref_user
                ENDDO
             ENDDO
          ENDDO
      END IF

      IF ( add_sgs_2corr .and. humidity) THEN
          DO  i = nxlg+1, nxrg-1
             DO  j = nysg+1, nyng-1
                DO  k = nzb, nzt_do ! loop only over factors in list!!!
                   IF (k == nzb) THEN
                       wqisg(k,j,i) = wqisg(k,j,i) +  qsws(j,i) / q_ref_user
	           ELSE
                       wqisg(k,j,i) =  wqisg(k,j,i) &
			            -  0.50_wp * ( kh(k,j,i) + kh(k+1,j,i)) * ( q (k+1,j,i) - q (k  ,j,i) )/ dz / q_ref_user 
                   END IF

                ENDDO
             ENDDO
          ENDDO
      END IF

       IF ( compute_2corr ) THEN

	  CALL exchange_horiz ( utisg , nbgp )
	  CALL exchange_horiz ( vtisg , nbgp )
	  CALL exchange_horiz ( wtisg , nbgp )
	  CALL exchange_horiz ( ttfl  , nbgp )
	  CALL exchange_horiz ( uuisg , nbgp )
	  CALL exchange_horiz ( uvisg , nbgp )
	  CALL exchange_horiz ( uwisg , nbgp )
	  CALL exchange_horiz ( vvisg , nbgp )
	  CALL exchange_horiz ( vwisg , nbgp )
	  CALL exchange_horiz ( wwisg , nbgp )

          IF( humidity ) THEN

	     CALL exchange_horiz ( uqisg , nbgp )
	     CALL exchange_horiz ( vqisg , nbgp )
	     CALL exchange_horiz ( wqisg , nbgp )
	     CALL exchange_horiz ( qqfl  , nbgp )
	     CALL exchange_horiz ( qtfl  , nbgp )

          END IF
       END IF

       IF ( compute_3corr ) THEN
          DO  i = nxlg+1, nxrg-1
             DO  j = nysg+1, nyng-1
                DO  k = nzb+1, nzt_do ! loop only over factors in list!!!
                 !  wpt_phi(lvl,j,i) = wpt_phi(lvl,j,i) + w(k,j,i) * (pt(k+1,j,i) + pt(k,j,i)) * 0.50_wp &
                  !                     + 0.50_wp * (kh(k,j,i) + kh(k+1,j,i)) * (pt(k,j,i) - pt (k+1,j,i) )/ dz
                    !  wtisg(k,j,i) =  0.50_wp * w(k,j,i) * (pt(k+1,j,i) + pt(k,j,i)) + &
                    !                  0.50_wp * (kh(k,j,i) + kh(k+1,j,i)) * (pt(k,j,i) - pt (k+1,j,i) )/ dz
!                   uttisg(k,j,i) =  0.50_wp * ( u(k,j,i+1) + u(k,j,i) ) * ( pt(k,j,i) / pt_ref_user )**2 !&
                   !              -  0.50_wp * kh(k,j,i) * ( pt(k,j,i+1) - pt (k,j,i-1) )/ dx * pt(k,j,i)
 
!                   vttisg(k,j,i) =  0.50_wp * ( v(k,j+1,i) + v(k,j,i) ) * ( pt(k,j,i) / pt_ref_user )**2 !&
                   !              -  0.50_wp * kh(k,j,i) * ( pt(k,j+1,i+1) - pt (k,j-1,i) )/ dy * pt(k,j,i)

 !                  wttisg(k,j,i) =  0.50_wp * ( w(k,j,i) + w(k-1,j,i) ) * ( pt(k,j,i) / pt_ref_user )**2 !&
                   !              -  0.50_wp * kh(k,j,i) * ( pt(k+1,j,i) - pt (k-1,j,i) )/ dz * pt(k,j,i)

 !                  tttfl(k,j,i) =  ( pt(k,j,i) / pt_ref_user )**3

 !                  uutisg(k,j,i) =  0.25_wp * ( u(k,j,i+1) + u(k,j,i) )**2  * pt(k,j,i) / pt_ref_user  !&
                   !              -  0.50_wp * km(k,j,i) * ( u(k,j,i+1) - u(k,j,i) ) / dx * pt(k,j,i)

  !                 vvtisg(k,j,i) =  0.25_wp * ( v(k,j+1,i) + v(k,j,i) )**2  * pt(k,j,i) / pt_ref_user !&
                   !              -  0.50_wp * km(k,j,i) * ( v(k,j+1,i) - v(k,j,i) ) / dy * pt(k,j,i)

   !                uvtisg(k,j,i) =  0.250_wp * ( u(k,j,i+1) + u(k,j,i) ) * ( v(k,j+1,i) + v(k,j,i) ) * pt(k,j,i) / pt_ref_user !&
                   !              -  0.125_wp * km(k,j,i) * ( v(k,j+1,i+1) - v(k,j+1,i) + v(k,j,i+1) - v(k,j,i)) / dx * pt(k,j,i)&
                   !              -  0.125_wp * km(k,j,i) * ( u(k,j+1,i+1) - u(k,j,i+1) + u(k,j+1,i) - u(k,j,i)) / dy * pt(k,j,i)

                   uwtisg(k,j,i) =  0.250_wp * ( u(k,j,i+1) + u(k,j,i) ) * ( w(k,j,i) + w(k-1,j,i) ) * pt(k,j,i) / pt_ref_user !&
                   !              -  0.125_wp * km(k,j,i) * ( w(k,j,i+1) - w(k,j,i)     + w(k-1,j,i+1) - w(k-1,j,i)) / dx * pt(k,j,i)&
                   !              -  0.125_wp * km(k,j,i) * ( u(k,j,i+1) - u(k-1,j,i+1) + u(k,j,i)     - u(k-1,j,i)) / dz * pt(k,j,i)

   !                vwtisg(k,j,i) =  0.250_wp * ( v(k,j+1,i) + v(k,j,i) ) * ( w(k,j,i) + w(k-1,j,i) ) * pt(k,j,i) / pt_ref_user  !&
                   !              -  0.125_wp * km(k,j,i) * ( w(k,j+1,i) - w(k,j,i)     + w(k-1,j+1,i) - w(k-1,j,i)) / dy * pt(k,j,i) &
                   !              -  0.125_wp * km(k,j,i) * ( v(k,j+1,i) - v(k-1,j+1,i) + v(k,j,i)     - v(k-1,j,i)) / dz * pt(k,j,i)

                   wwtisg(k,j,i) =  0.25_wp * ( w(k,j,i) + w(k-1,j,i) )**2  * pt(k,j,i) / pt_ref_user !&
                   !              -  0.50_wp * km(k,j,i) * ( w(k,j,i) - w(k-1,j,i) ) / dz * pt(k,j,i)

  !                 uuuisg(k,j,i) = 0.125_wp * ( u(k,j,i) + u(k,j,i+1) )**3
  !                 uuvisg(k,j,i) = 0.125_wp * ( u(k,j,i) + u(k,j,i+1) )**2 * ( v(k,j,i) + v(k,j+1,i) )
  !                 uvvisg(k,j,i) = 0.125_wp * ( u(k,j,i) + u(k,j,i+1) )    * ( v(k,j,i) + v(k,j+1,i) )**2
  !                 vvvisg(k,j,i) = 0.125_wp *                                ( v(k,j,i) + v(k,j+1,i) )**3
  !                 uuwisg(k,j,i) = 0.125_wp * ( u(k,j,i) + u(k,j,i+1) )**2 *                                ( w(k,j,i) + w(k-1,j,i) )
  !                 uvwisg(k,j,i) = 0.125_wp * ( u(k,j,i) + u(k,j,i+1) )    * ( v(k,j,i) + v(k,j+1,i) )    * ( w(k,j,i) + w(k-1,j,i) )
  !                 vvwisg(k,j,i) = 0.125_wp *                                ( v(k,j,i) + v(k,j+1,i) )**2 * ( w(k,j,i) + w(k-1,j,i) )
                   uwwisg(k,j,i) = 0.125_wp * ( u(k,j,i) + u(k,j,i+1) )  * ( w(k,j,i) + w(k-1,j,i) )**2
 !                  vwwisg(k,j,i) = 0.125_wp *                                ( v(k,j,i) + v(k,j+1,i) )    * ( w(k,j,i) + w(k-1,j,i) )**2
                   wwwisg(k,j,i) = 0.125_wp * ( w(k,j,i) + w(j-1,j,i) )**3  
                ENDDO
             ENDDO
          ENDDO
      END IF

       IF ( compute_3corr .and. humidity) THEN
          DO  i = nxlg+1, nxrg-1
             DO  j = nysg+1, nyng-1
                DO  k = nzb+1, nzt_do 
  !                 uqqisg(k,j,i) =  0.50_wp * ( u(k,j,i+1) + u(k,j,i) ) * ( q(k,j,i) / q_ref_user )**2 !&
  !                 vqqisg(k,j,i) =  0.50_wp * ( v(k,j+1,i) + v(k,j,i) ) * ( q(k,j,i) / q_ref_user )**2 !&
  !                 wqqisg(k,j,i) =  0.50_wp * ( w(k,j,i) + w(k-1,j,i) ) * ( q(k,j,i) / q_ref_user )**2 !&

  !                 uqtisg(k,j,i) =  0.50_wp * ( u(k,j,i+1) + u(k,j,i) ) * ( q (k,j,i) / q_ref_user  ) &
  !                                                                      * ( pt(k,j,i) / pt_ref_user ) !&
  !                 vqtisg(k,j,i) =  0.50_wp * ( v(k,j+1,i) + v(k,j,i) ) * ( q (k,j,i) / q_ref_user  ) &
  !                                                                      * ( pt(k,j,i) / pt_ref_user ) !&
  !                 wqtisg(k,j,i) =  0.50_wp * ( w(k,j,i) + w(k-1,j,i) ) * ( q (k,j,i) / q_ref_user  ) &
  !                                                                      * ( pt(k,j,i) / pt_ref_user ) !&

  !                 qqqfl(k,j,i) =  ( q(k,j,i) / q_ref_user )**3
  !                 qqtfl(k,j,i) =  ( q(k,j,i) / q_ref_user )**2 * ( pt(k,j,i) / pt_ref_user )
  !                 qttfl(k,j,i) =  ( q(k,j,i) / q_ref_user )    * ( pt(k,j,i) / pt_ref_user )**2

  !                 uuqisg(k,j,i) =  0.25_wp * ( u(k,j,i+1) + u(k,j,i) )**2  * q(k,j,i) / q_ref_user  !&
  !                 vvqisg(k,j,i) =  0.25_wp * ( v(k,j+1,i) + v(k,j,i) )**2  * q(k,j,i) / q_ref_user !&
  !                 uvqisg(k,j,i) =  0.25_wp * ( u(k,j,i+1) + u(k,j,i) ) * ( v(k,j+1,i) + v(k,j,i) ) * q(k,j,i) / q_ref_user !&
                   uwqisg(k,j,i) =  0.25_wp * ( u(k,j,i+1) + u(k,j,i) ) * ( w(k,j,i) + w(k-1,j,i) ) * q(k,j,i) / q_ref_user !&
  !                 vwqisg(k,j,i) =  0.25_wp * ( v(k,j+1,i) + v(k,j,i) ) * ( w(k,j,i) + w(k-1,j,i) ) * q(k,j,i) / q_ref_user  !&
                   wwqisg(k,j,i) =  0.25_wp * ( w(k,j,i) + w(k-1,j,i) )**2  * q(k,j,i) / q_ref_user !&
                ENDDO
             ENDDO
          ENDDO
      END IF

       IF ( compute_3corr ) THEN

!	  CALL exchange_horiz ( wttisg , nbgp )
	  CALL exchange_horiz ( wwtisg , nbgp )
	  CALL exchange_horiz ( uwtisg , nbgp )
!	  CALL exchange_horiz ( tttfl  , nbgp )
	  CALL exchange_horiz ( uwwisg , nbgp )
	  CALL exchange_horiz ( wwwisg , nbgp )

          IF( humidity ) THEN

!	     CALL exchange_horiz ( wqqisg , nbgp )
	     CALL exchange_horiz ( wwqisg , nbgp )
	     CALL exchange_horiz ( uwqisg , nbgp )
!	     CALL exchange_horiz ( qqqfl  , nbgp )

          END IF
       END IF

    IF ( compute_sgeps ) THEN
       DO  i = nxlg+1, nxrg-1
          DO  j = nysg+1, nyng-1
             DO  k = nzb, nzt_do-1
                sgeps(k,j,i) = ( 0.19_wp + 0.74_wp ) *  e(k,j,i) * SQRT( e(k,j,i) ) / ( l_grid(k+1) + l_grid(k)) * 2.0_wp
           !   if (l_grid(k+1).EQ.0) then 
           !   write(*,*),k, l_grid(k+1)
           !   end if
             END DO
          END DO
       END DO
    END IF
    IF ( compute_prescorr ) THEN
       DO  i = nxlg+1, nxrg-1
          DO  j = nysg+1, nyng-1
             DO  k = nzb, nzt_do
                IF (k == nzb) THEN
                   wpfl(k,j,i) =  w(k,j,i) * p(k,j,i)
                ELSE
                   wpfl(k,j,i) =  0.50_wp * ( w(k-1,j,i) + w(k,j,i) ) * p(k,j,i)
                END IF
                upfl(k,j,i) =  0.50_wp * ( u(k,j,i+1) + u(k,j,i) ) * p(k,j,i)
                vpfl(k,j,i) =  0.50_wp * ( v(k,j+1,i) + v(k,j,i) ) * p(k,j,i)
             END DO
          END DO
       END DO
    END IF
   ! MAIN COMPUTATION
 
    IF ( compute_zi ) THEN
       ALLOCATE(dptdz(nzb:nzt_do)) ; dptdz = 0.0
       DO i = nxl, nxr ! check borders...
          DO j = nys, nyn
             ziloc(j,i) = 1000.0
             DO  k = nzb+1, nzt_do
               IF(zi_single) dptdz(k) = ( pt(k,j,i) - pt(k-1,j,i) ) * ddzu(k)
               IF(zi_c3by3)  dptdz(k) = ( SUM(pt(k,j-1:j+1,i-1:i+1)) - SUM(pt(k-1,j-1:j+1,i-1:i+1)) ) * ddzu(k) / 9
               IF(zi_c7by7)  dptdz(k) = ( SUM(pt(k,j-3:j+3,i-3:i+3)) - SUM(pt(k-1,j-3:j+3,i-3:i+3)) ) * ddzu(k) / 49
             ENDDO    

             DO  k = nzb+1, nzt-3
                IF ( dptdz(k) > dptdz_threshold  .AND.                           &
                     dptdz(k) > dptdz(k+1)  .AND.  dptdz(k) > dptdz(k+2)  .AND.  &
                     dptdz(k) > dptdz(k+3)  .AND.  dptdz(k) > dptdz(k+4) )  THEN
                   ziloc(j,i) = zw(k-1)
                   EXIT
                ENDIF
             ENDDO
         END DO
      END DO
      DEALLOCATE(dptdz)
      IF ( collective_wait ) CALL MPI_BARRIER ( comm2d , ierr)
      CALL exchange_horiz_2d ( ziloc )
   END IF


          CASE ( 'after_timestep' )
!
!--          Enter actions to be done after every timestep here


          CASE ( 'u-tendency' )
!
!--          Enter actions to be done in the u-tendency term here


          CASE ( 'v-tendency' )


          CASE ( 'w-tendency' )


          CASE ( 'pt-tendency' )


          CASE ( 'sa-tendency' )


          CASE ( 'e-tendency' )


          CASE ( 'q-tendency' )
          
          
          CASE ( 's-tendency' )          


          CASE DEFAULT
             message_string = 'unknown location "' // location // '"'
             CALL message( 'user_actions', 'UI0001', 1, 2, 0, 6, 0 )

       END SELECT

       CALL cpu_log( log_point(24), 'user_actions', 'stop' )

    END SUBROUTINE user_actions


!------------------------------------------------------------------------------!
! Description:
! ------------
!> Call for grid point i,j
!------------------------------------------------------------------------------!
    SUBROUTINE user_actions_ij( i, j, location )

       USE control_parameters
       USE kinds
       USE pegrid
       USE user

       IMPLICIT NONE

       CHARACTER (LEN=*) ::  location

       INTEGER(iwp) ::  i
       INTEGER(iwp) ::  idum
       INTEGER(iwp) ::  j

!
!--    Here the user-defined actions follow
       SELECT CASE ( location )

          CASE ( 'u-tendency' )
!
!--          Enter actions to be done in the u-tendency term here


          CASE ( 'v-tendency' )


          CASE ( 'w-tendency' )


          CASE ( 'pt-tendency' )


          CASE ( 'sa-tendency' )


          CASE ( 'e-tendency' )


          CASE ( 'q-tendency' )
          
          
          CASE ( 's-tendency' )


          CASE ( 'before_timestep', 'after_integration', 'after_timestep' )
             message_string = 'location "' // location // '" is not ' // &
                             'allowed to be called with parameters "i" and "j"'
             CALL message( 'user_actions', 'UI0002', 1, 2, 0, 6, 0 )


          CASE DEFAULT
             message_string = 'unknown location "' // location // '"'
             CALL message( 'user_actions', 'UI0001', 1, 2, 0, 6, 0 )
             

       END SELECT

    END SUBROUTINE user_actions_ij

 END MODULE user_actions_mod
