# Supplementary material for: A semi-empirical model of the energy balance closure in the surface layer
Source: PLoS One. 2018 Dec 12;13(12):e0209022. doi: 10.1371/journal.pone.0209022 (PMC6291237; doi:10.1371/journal.pone.0209022)
Supplement: S1 Text — (ZIP) [file pone.0209022.s001.zip › S1 Source/user_check_data_output.f90]

!> @file user_check_data_output.f90
!------------------------------------------------------------------------------!
! This file is part of PALM.
!
! PALM is free software: you can redistribute it and/or modify it under the
! terms of the GNU General Public License as published by the Free Software
! Foundation, either version 3 of the License, or (at your option) any later
! version.
!
! PALM is distributed in the hope that it will be useful, but WITHOUT ANY
! WARRANTY; without even the implied warranty of MERCHANTABILITY or FITNESS FOR
! A PARTICULAR PURPOSE.  See the GNU General Public License for more details.
!
! You should have received a copy of the GNU General Public License along with
! PALM. If not, see <http://www.gnu.org/licenses/>.
!
! Copyright 1997-2016 Leibniz Universitaet Hannover
!------------------------------------------------------------------------------!
!
! Current revisions:
! -----------------
! 
! 
! Former revisions:
! -----------------
! $Id: user_check_data_output.f90 2001 2016-08-20 18:41:22Z knoop $
!
! 2000 2016-08-20 18:09:15Z knoop
! Forced header and separation lines into 80 columns
! 
! 1682 2015-10-07 23:56:08Z knoop
! Code annotations made doxygen readable 
! 
! 1320 2014-03-20 08:40:49Z raasch
! kind-parameters added to all INTEGER and REAL declaration statements,
! kinds are defined in new module kinds,
! revision history before 2012 removed,
! comment fields (!:) to be used for variable explanations added to
! all variable declaration statements 
!
! 1036 2012-10-22 13:43:42Z raasch
! code put under GPL (PALM 3.9)
!
! 211 2008-11-11 04:46:24Z raasch
! Former file user_interface.f90 split into one file per subroutine
!
! Description:
! ------------
!> Set the unit of user defined output quantities. For those variables
!> not recognized by the user, the parameter unit is set to "illegal", which
!> tells the calling routine that the output variable is not defined and leads
!> to a program abort.
!------------------------------------------------------------------------------!
 SUBROUTINE user_check_data_output( variable, unit )
 

    USE kinds

    USE user

    IMPLICIT NONE

    CHARACTER (LEN=*) ::  unit     !< 
    CHARACTER (LEN=*) ::  variable !<


    SELECT CASE ( TRIM( variable ) )

!
!--    Uncomment and extend the following lines, if necessary
!       CASE ( 'u2' )
!          unit = 'm2/s2'
!
!       CASE ( 'u*v*' )
!          unit = 'm2/s2'
       CASE ( 'utisg', 'utisg_xy','utisg_xz','utisg_yz' )
          unit = 'K m/s'
       CASE ( 'vtisg', 'vtisg_xy','vtisg_xz','vtisg_yz' )
          unit = 'K m/s'
       CASE ( 'wtisg', 'wtisg_xy','wtisg_xz','wtisg_yz' )
          unit = 'K m/s'
       CASE ( 'wtzw', 'wtzw_xy','wtzw_xz','wtzw_yz' )
          unit = 'K m/s'
       CASE ( 'ttfl', 'ttfl_xy','ttfl_xz','ttfl_yz' )
          unit = 'K2'
       CASE ( 'uqisg', 'uqisg_xy','uqisg_xz','uqisg_yz' )
          unit = 'm/s'
       CASE ( 'vqisg', 'vqisg_xy','vqisg_xz','vqisg_yz' )
          unit = 'm/s'
       CASE ( 'wqisg', 'wqisg_xy','wqisg_xz','wqisg_yz' )
          unit = 'm/s'
       CASE ( 'wqzw', 'wqzw_xy','wqzw_xz','wqzw_yz' )
          unit = 'm/s'
       CASE ( 'qqfl', 'qqfl_xy','qqfl_xz','qqfl_yz' )
          unit = ' '
       CASE ( 'qtfl', 'qtfl_xy','qtfl_xz','qtfl_yz' )
          unit = 'K'
       CASE ( 'uuisg', 'uuisg_xy','uuisg_xz','uuisg_yz' )
          unit = 'm2/s2'
       CASE ( 'vvisg', 'vvisg_xy','vvisg_xz','vvisg_yz' )
          unit = 'm2/s2'
       CASE ( 'uvisg', 'uvisg_xy','uvisg_xz','uvisg_yz' )
          unit = 'm2/s2'
       CASE ( 'uwisg', 'uwisg_xy','uwisg_xz','uwisg_yz' )
          unit = 'm2/s2'
       CASE ( 'vwisg', 'vwisg_xy','vwisg_xz','vwisg_yz' )
          unit = 'm2/s2'
       CASE ( 'wwisg', 'wwisg_xy','wwisg_xz','wwisg_yz' )
          unit = 'm2/s2'
       CASE ( 'sgeps', 'sgeps_xy','sgeps_xz','sgeps_yz' )
          unit = 'm2/s3'
       CASE ( 'upfl', 'upfl_xy','upfl_xz','upfl_yz' )
          unit = 'm3/s3'
       CASE ( 'vpfl', 'vpfl_xy','vpfl_xz','vpfl_yz' )
          unit = 'm3/s3'
       CASE ( 'wpfl', 'wpfl_xy','wpfl_xz','wpfl_yz' )
          unit = 'm3/s3'
       CASE ( 'ziloc','ziloc_xy' )
          unit = 'm'
       CASE ( 'uttisg', 'uttisg_xy','uttisg_xz','uttisg_yz' )
          unit = 'K2 m/s'
       CASE ( 'vttisg', 'vttisg_xy','vttisg_xz','vttisg_yz' )
          unit = 'K2 m/s'
       CASE ( 'wttisg', 'wttisg_xy','wttisg_xz','wttisg_yz' )
          unit = 'K2 m/s'
       CASE ( 'tttfl', 'tttfl_xy','tttfl_xz','tttfl_yz' )
          unit = 'K3'
       CASE ( 'uutisg', 'uutisg_xy','uutisg_xz','uutisg_yz' )
          unit = 'K m2/s2'
       CASE ( 'vvtisg', 'vvtisg_xy','vvtisg_xz','vvtisg_yz' )
          unit = 'K m2/s2'
       CASE ( 'uvtisg', 'uvtisg_xy','uvtisg_xz','uvtisg_yz' )
          unit = 'K m2/s2'
       CASE ( 'uwtisg', 'uwtisg_xy','uwtisg_xz','uwtisg_yz' )
          unit = 'K m2/s2'
       CASE ( 'vwtisg', 'vwtisg_xy','vwtisg_xz','vwtisg_yz' )
          unit = 'K m2/s2'
       CASE ( 'wwtisg', 'wwtisg_xy','wwtisg_xz','wwtisg_yz' )
          unit = 'K m2/s2'
       CASE ( 'uqqisg', 'uqqisg_xy','uqqisg_xz','uqqisg_yz' )
          unit = 'm/s'
       CASE ( 'vqqisg', 'vqqisg_xy','vqqisg_xz','vqqisg_yz' )
          unit = 'm/s'
       CASE ( 'wqqisg', 'wqqisg_xy','wqqisg_xz','wqqisg_yz' )
          unit = 'm/s'
       CASE ( 'uqtisg', 'uqtisg_xy','uqtisg_xz','uqtisg_yz' )
          unit = 'K m/s'
       CASE ( 'vqtisg', 'vqtisg_xy','vqtisg_xz','vqtisg_yz' )
          unit = 'K m/s'
       CASE ( 'wqtisg', 'wqtisg_xy','wqtisg_xz','wqtisg_yz' )
          unit = 'K m/s'
       CASE ( 'qqqfl', 'qqqfl_xy','qqqfl_xz','qqqfl_yz' )
          unit = ' '
       CASE ( 'qqtfl', 'qqtfl_xy','qqtfl_xz','qqtfl_yz' )
          unit = 'K'
       CASE ( 'qttfl', 'qttfl_xy','qttfl_xz','qttfl_yz' )
          unit = 'K2'
       CASE ( 'uuqisg', 'uuqisg_xy','uuqisg_xz','uuqisg_yz' )
          unit = 'm2/s2'
       CASE ( 'vvqisg', 'vvqisg_xy','vvqisg_xz','vvqisg_yz' )
          unit = 'm2/s2'
       CASE ( 'uvqisg', 'uvqisg_xy','uvqisg_xz','uvqisg_yz' )
          unit = 'm2/s2'
       CASE ( 'uwqisg', 'uwqisg_xy','uwqisg_xz','uwqisg_yz' )
          unit = 'm2/s2'
       CASE ( 'vwqisg', 'vwqisg_xy','vwqisg_xz','vwqisg_yz' )
          unit = 'm2/s2'
       CASE ( 'wwqisg', 'wwqisg_xy','wwqisg_xz','wwqisg_yz' )
          unit = 'm2/s2'
       CASE ( 'uuuisg', 'uuuisg_xy','uuuisg_xz','uuuisg_yz' )
          unit = 'm3/s3'
       CASE ( 'uuvisg', 'uuvisg_xy','uuvisg_xz','uuvisg_yz' )
          unit = 'm3/s3'
       CASE ( 'uvvisg', 'uvvisg_xy','uvvisg_xz','uvvisg_yz' )
          unit = 'm3/s3'
       CASE ( 'vvvisg', 'vvvisg_xy','vvvisg_xz','vvvisg_yz' )
          unit = 'm3/s3'
       CASE ( 'uuwisg', 'uuwisg_xy','uuwisg_xz','uuwisg_yz' )
          unit = 'm3/s3'
       CASE ( 'uvwisg', 'uvwisg_xy','uvwisg_xz','uvwisg_yz' )
          unit = 'm3/s3'
       CASE ( 'vvwisg', 'vvwisg_xy','vvwisg_xz','vvwisg_yz' )
          unit = 'm3/s3'
       CASE ( 'uwwisg', 'uwwisg_xy','uwwisg_xz','uwwisg_yz' )
          unit = 'm3/s3'
       CASE ( 'vwwisg', 'vwwisg_xy','vwwisg_xz','vwwisg_yz' )
          unit = 'm3/s3'
       CASE ( 'wwwisg', 'wwwisg_xy','wwwisg_xz','wwwisg_yz' )
          unit = 'm3/s3'
!
       CASE DEFAULT
          unit = 'illegal'

    END SELECT


 END SUBROUTINE user_check_data_output
