# Supplementary material for: A semi-empirical model of the energy balance closure in the surface layer
Source: PLoS One. 2018 Dec 12;13(12):e0209022. doi: 10.1371/journal.pone.0209022 (PMC6291237; doi:10.1371/journal.pone.0209022)
Supplement: S1 Text — (ZIP) [file pone.0209022.s001.zip › S1 Source/user_data_output_2d.f90]

!> @file user_data_output_2d.f90
!------------------------------------------------------------------------------!
! This file is part of PALM.
!
! PALM is free software: you can redistribute it and/or modify it under the
! terms of the GNU General Public License as published by the Free Software
! Foundation, either version 3 of the License, or (at your option) any later
! version.
!
! PALM is distributed in the hope that it will be useful, but WITHOUT ANY
! WARRANTY; without even the implied warranty of MERCHANTABILITY or FITNESS FOR
! A PARTICULAR PURPOSE.  See the GNU General Public License for more details.
!
! You should have received a copy of the GNU General Public License along with
! PALM. If not, see <http://www.gnu.org/licenses/>.
!
! Copyright 1997-2016 Leibniz Universitaet Hannover
!------------------------------------------------------------------------------!
!
! Current revisions:
! -----------------
! 
! 
! Former revisions:
! -----------------
! $Id: user_data_output_2d.f90 2001 2016-08-20 18:41:22Z knoop $
!
! 2000 2016-08-20 18:09:15Z knoop
! Forced header and separation lines into 80 columns
! 
! 1682 2015-10-07 23:56:08Z knoop
! Code annotations made doxygen readable 
! 
! 1551 2015-03-03 14:18:16Z maronga
! Replaced nzb_do and nzt_do with the new array bounds nzb_do_do and nzt_do.
! 
! 1320 2014-03-20 08:40:49Z raasch
! kind-parameters added to all INTEGER and REAL declaration statements,
! kinds are defined in new module kinds,
! revision history before 2012 removed,
! comment fields (!:) to be used for variable explanations added to
! all variable declaration statements 
!
! 1036 2012-10-22 13:43:42Z raasch
! code put under GPL (PALM 3.9)
!
! 211 2008-11-11 04:46:24Z raasch
! Former file user_interface.f90 split into one file per subroutine
!
! Description:
! ------------
!> Resorts the user-defined output quantity with indices (k,j,i) to a
!> temporary array with indices (i,j,k) and sets the grid on which it is defined.
!> Allowed values for grid are "zu" and "zw".
!------------------------------------------------------------------------------!
 SUBROUTINE user_data_output_2d( av, variable, found, grid, local_pf, two_d, nzb_do, nzt_do )
 

    USE indices
    USE arrays_3d, ONLY : zu
    USE control_parameters, ONLY: humidity
    USE kinds

    USE user

    IMPLICIT NONE

    CHARACTER (LEN=*) ::  grid     !< 
    CHARACTER (LEN=*) ::  variable !< 

    INTEGER(iwp) ::  av !< 
    INTEGER(iwp) ::  i  !< 
    INTEGER(iwp) ::  j  !< 
    INTEGER(iwp) ::  k  !< 
    INTEGER(iwp) ::  nzb_do !< lower limit of the domain (usually nzb_do)
    INTEGER(iwp) ::  nzt_do !< upper limit of the domain (usually nzt_do)

    LOGICAL      ::  found !< 
    LOGICAL      ::  two_d !< flag parameter that indicates 2D variables (horizontal cross sections)

    REAL(wp), DIMENSION(nxlg:nxrg,nysg:nyng,nzb_do:nzt_do) ::  local_pf !< 


    found = .TRUE.

    SELECT CASE ( TRIM( variable ) )

!
!--    Uncomment and extend the following lines, if necessary.
!--    The arrays for storing the user defined quantities (here u2 and u2_av)
!--    have to be declared and defined by the user!
!--    Sample for user-defined output:
!       CASE ( 'u2_xy', 'u2_xz', 'u2_yz' )
!          IF ( av == 0 )  THEN
!             DO  i = nxlg, nxrg
!                DO  j = nysg, nyng
!                   DO  k = nzb_do_do, nzt_do
!                      local_pf(i,j,k) = u2(k,j,i)
!                   ENDDO
!                ENDDO
!             ENDDO
!          ELSE
!             DO  i = nxlg, nxrg
!                DO  j = nysg, nyng
!                   DO  k = nzb_do_do, nzt_do
!                      local_pf(i,j,k) = u2_av(k,j,i)
!                   ENDDO
!                ENDDO
!             ENDDO
!          ENDIF
!
!          grid = 'zu'


       CASE ( 'sgeps', 'sgeps_xy', 'sgeps_xz', 'sgeps_yz' )
          IF ( av == 0 )  THEN
             DO  i = nxlg, nxrg
                DO  j = nysg, nyng
                   DO  k = nzb_do, nzt_do
                      local_pf(i,j,k) = sgeps(k,j,i)
                   ENDDO
                ENDDO
             ENDDO
          ELSE
             DO  i = nxlg, nxrg
                DO  j = nysg, nyng
                   DO  k = nzb_do, nzt_do
                      local_pf(i,j,k) = sgeps_av(k,j,i)
                   ENDDO
                ENDDO
             ENDDO
          ENDIF
!
          grid = 'zu'

       CASE ( 'upfl', 'upfl_xy', 'upfl_xz', 'upfl_yz' )
          IF ( av == 0 )  THEN
             DO  i = nxlg, nxrg
                DO  j = nysg, nyng
                   DO  k = nzb_do, nzt_do
                      local_pf(i,j,k) = upfl(k,j,i)
                   ENDDO
                ENDDO
             ENDDO
          ELSE
             DO  i = nxlg, nxrg
                DO  j = nysg, nyng
                   DO  k = nzb_do, nzt_do
                      local_pf(i,j,k) = upfl_av(k,j,i)
                   ENDDO
                ENDDO
             ENDDO
          ENDIF
!
          grid = 'zu'

       CASE ( 'vpfl', 'vpfl_xy', 'vpfl_xz', 'vpfl_yz' )
          IF ( av == 0 )  THEN
             DO  i = nxlg, nxrg
                DO  j = nysg, nyng
                   DO  k = nzb_do, nzt_do
                      local_pf(i,j,k) = vpfl(k,j,i)
                   ENDDO
                ENDDO
             ENDDO
          ELSE
             DO  i = nxlg, nxrg
                DO  j = nysg, nyng
                   DO  k = nzb_do, nzt_do
                      local_pf(i,j,k) = vpfl_av(k,j,i)
                   ENDDO
                ENDDO
             ENDDO
          ENDIF
!
          grid = 'zu'

       CASE ( 'wpfl', 'wpfl_xy', 'wpfl_xz', 'wpfl_yz' )
          IF ( av == 0 )  THEN
             DO  i = nxlg, nxrg
                DO  j = nysg, nyng
                   DO  k = nzb_do, nzt_do
                      local_pf(i,j,k) = wpfl(k,j,i)
                   ENDDO
                ENDDO
             ENDDO
          ELSE
             DO  i = nxlg, nxrg
                DO  j = nysg, nyng
                   DO  k = nzb_do, nzt_do
                      local_pf(i,j,k) = wpfl_av(k,j,i)
                   ENDDO
                ENDDO
             ENDDO
          ENDIF
!
          grid = 'zu'

     
    END SELECT

    IF ( compute_2corr) THEN

    SELECT CASE ( TRIM (variable))

       CASE ( 'utisg', 'utisg_xy', 'utisg_xz', 'utisg_yz' )
          IF ( av == 0 )  THEN
             DO  i = nxlg, nxrg
                DO  j = nysg, nyng
                   DO  k = nzb_do, nzt_do
                      local_pf(i,j,k) = utisg(k,j,i)
                   ENDDO
                ENDDO
             ENDDO
          ELSE
             DO  i = nxlg, nxrg
                DO  j = nysg, nyng
                   DO  k = nzb_do, nzt_do
                      local_pf(i,j,k) = utisg_av(k,j,i)
                   ENDDO
                ENDDO
             ENDDO
          ENDIF
!
          grid = 'zu'

       CASE ( 'vtisg', 'vtisg_xy', 'vtisg_xz', 'vtisg_yz' )
          IF ( av == 0 )  THEN
             DO  i = nxlg, nxrg
                DO  j = nysg, nyng
                   DO  k = nzb_do, nzt_do
                      local_pf(i,j,k) = vtisg(k,j,i)
                   ENDDO
                ENDDO
             ENDDO
          ELSE
             DO  i = nxlg, nxrg
                DO  j = nysg, nyng
                   DO  k = nzb_do, nzt_do
                      local_pf(i,j,k) = vtisg_av(k,j,i)
                   ENDDO
                ENDDO
             ENDDO
          ENDIF
!
          grid = 'zu'

       CASE ( 'wtisg', 'wtisg_xy', 'wtisg_xz', 'wtisg_yz' )
          IF ( av == 0 )  THEN
             DO  i = nxlg, nxrg
                DO  j = nysg, nyng
                   DO  k = nzb_do, nzt_do
                      local_pf(i,j,k) = wtisg(k,j,i)
                   ENDDO
                ENDDO
             ENDDO
          ELSE
             DO  i = nxlg, nxrg
                DO  j = nysg, nyng
                   DO  k = nzb_do, nzt_do
                      local_pf(i,j,k) = wtisg_av(k,j,i)
                   ENDDO
                ENDDO
             ENDDO
          ENDIF
!
          grid = 'zw'

       CASE ( 'ttfl', 'ttfl_xy', 'ttfl_xz', 'ttfl_yz' )
          IF ( av == 0 )  THEN
             DO  i = nxlg, nxrg
                DO  j = nysg, nyng
                   DO  k = nzb_do, nzt_do
                      local_pf(i,j,k) = ttfl(k,j,i)
                   ENDDO
                ENDDO
             ENDDO
          ELSE
             DO  i = nxlg, nxrg
                DO  j = nysg, nyng
                   DO  k = nzb_do, nzt_do
                      local_pf(i,j,k) = ttfl_av(k,j,i)
                   ENDDO
                ENDDO
             ENDDO
          ENDIF
!
          grid = 'zu'

       CASE ( 'uuisg', 'uuisg_xy', 'uuisg_xz', 'uuisg_yz' )
          IF ( av == 0 )  THEN
             DO  i = nxlg, nxrg
                DO  j = nysg, nyng
                   DO  k = nzb_do, nzt_do
                      local_pf(i,j,k) = uuisg(k,j,i)
                   ENDDO
                ENDDO
             ENDDO
          ELSE
             DO  i = nxlg, nxrg
                DO  j = nysg, nyng
                   DO  k = nzb_do, nzt_do
                      local_pf(i,j,k) = uuisg_av(k,j,i)
                   ENDDO
                ENDDO
             ENDDO
          ENDIF
!
          grid = 'zu'

       CASE ( 'vvisg', 'vvisg_xy', 'vvisg_xz', 'vvisg_yz' )
          IF ( av == 0 )  THEN
             DO  i = nxlg, nxrg
                DO  j = nysg, nyng
                   DO  k = nzb_do, nzt_do
                      local_pf(i,j,k) = vvisg(k,j,i)
                   ENDDO
                ENDDO
             ENDDO
          ELSE
             DO  i = nxlg, nxrg
                DO  j = nysg, nyng
                   DO  k = nzb_do, nzt_do
                      local_pf(i,j,k) = vvisg_av(k,j,i)
                   ENDDO
                ENDDO
             ENDDO
          ENDIF
!
          grid = 'zu'

       CASE ( 'uvisg', 'uvisg_xy', 'uvisg_xz', 'uvisg_yz' )
          IF ( av == 0 )  THEN
             DO  i = nxlg, nxrg
                DO  j = nysg, nyng
                   DO  k = nzb_do, nzt_do
                      local_pf(i,j,k) = uvisg(k,j,i)
                   ENDDO
                ENDDO
             ENDDO
          ELSE
             DO  i = nxlg, nxrg
                DO  j = nysg, nyng
                   DO  k = nzb_do, nzt_do
                      local_pf(i,j,k) = uvisg_av(k,j,i)
                   ENDDO
                ENDDO
             ENDDO
          ENDIF
!
          grid = 'zu'

       CASE ( 'uwisg', 'uwisg_xy', 'uwisg_xz', 'uwisg_yz' )
          IF ( av == 0 )  THEN
             DO  i = nxlg, nxrg
                DO  j = nysg, nyng
                   DO  k = nzb_do, nzt_do
                      local_pf(i,j,k) = uwisg(k,j,i)
                   ENDDO
                ENDDO
             ENDDO
          ELSE
             DO  i = nxlg, nxrg
                DO  j = nysg, nyng
                   DO  k = nzb_do, nzt_do
                      local_pf(i,j,k) = uwisg_av(k,j,i)
                   ENDDO
                ENDDO
             ENDDO
          ENDIF
!
          grid = 'zu'

       CASE ( 'vwisg', 'vwisg_xy', 'vwisg_xz', 'vwisg_yz' )
          IF ( av == 0 )  THEN
             DO  i = nxlg, nxrg
                DO  j = nysg, nyng
                   DO  k = nzb_do, nzt_do
                      local_pf(i,j,k) = vwisg(k,j,i)
                   ENDDO
                ENDDO
             ENDDO
          ELSE
             DO  i = nxlg, nxrg
                DO  j = nysg, nyng
                   DO  k = nzb_do, nzt_do
                      local_pf(i,j,k) = vwisg_av(k,j,i)
                   ENDDO
                ENDDO
             ENDDO
          ENDIF
!
          grid = 'zu'

       CASE ( 'wwisg', 'wwisg_xy', 'wwisg_xz', 'wwisg_yz' )
          IF ( av == 0 )  THEN
             DO  i = nxlg, nxrg
                DO  j = nysg, nyng
                   DO  k = nzb_do, nzt_do
                      local_pf(i,j,k) = wwisg(k,j,i)
                   ENDDO
                ENDDO
             ENDDO
          ELSE
             DO  i = nxlg, nxrg
                DO  j = nysg, nyng
                   DO  k = nzb_do, nzt_do
                      local_pf(i,j,k) = wwisg_av(k,j,i)
                   ENDDO
                ENDDO
             ENDDO
          ENDIF
!
          grid = 'zu'

       CASE DEFAULT
          CONTINUE

       END SELECT 

       END IF
    
    IF ( compute_2corr .and. humidity) THEN

    SELECT CASE ( TRIM (variable))

       CASE ( 'uqisg', 'uqisg_xy', 'uqisg_xz', 'uqisg_yz' )
          IF ( av == 0 )  THEN
             DO  i = nxlg, nxrg
                DO  j = nysg, nyng
                   DO  k = nzb_do, nzt_do
                      local_pf(i,j,k) = uqisg(k,j,i)
                   ENDDO
                ENDDO
             ENDDO
          ELSE
             DO  i = nxlg, nxrg
                DO  j = nysg, nyng
                   DO  k = nzb_do, nzt_do
                      local_pf(i,j,k) = uqisg_av(k,j,i)
                   ENDDO
                ENDDO
             ENDDO
          ENDIF
!
          grid = 'zu'

       CASE ( 'vqisg', 'vqisg_xy', 'vqisg_xz', 'vqisg_yz' )
          IF ( av == 0 )  THEN
             DO  i = nxlg, nxrg
                DO  j = nysg, nyng
                   DO  k = nzb_do, nzt_do
                      local_pf(i,j,k) = vqisg(k,j,i)
                   ENDDO
                ENDDO
             ENDDO
          ELSE
             DO  i = nxlg, nxrg
                DO  j = nysg, nyng
                   DO  k = nzb_do, nzt_do
                      local_pf(i,j,k) = vqisg_av(k,j,i)
                   ENDDO
                ENDDO
             ENDDO
          ENDIF
!
          grid = 'zu'

       CASE ( 'wqisg', 'wqisg_xy', 'wqisg_xz', 'wqisg_yz' )
          IF ( av == 0 )  THEN
             DO  i = nxlg, nxrg
                DO  j = nysg, nyng
                   DO  k = nzb_do, nzt_do
                      local_pf(i,j,k) = wqisg(k,j,i)
                   ENDDO
                ENDDO
             ENDDO
          ELSE
             DO  i = nxlg, nxrg
                DO  j = nysg, nyng
                   DO  k = nzb_do, nzt_do
                      local_pf(i,j,k) = wqisg_av(k,j,i)
                   ENDDO
                ENDDO
             ENDDO
          ENDIF
!
          grid = 'zw'

       CASE ( 'qqfl', 'qqfl_xy', 'qqfl_xz', 'qqfl_yz' )
          IF ( av == 0 )  THEN
             DO  i = nxlg, nxrg
                DO  j = nysg, nyng
                   DO  k = nzb_do, nzt_do
                      local_pf(i,j,k) = qqfl(k,j,i)
                   ENDDO
                ENDDO
             ENDDO
          ELSE
             DO  i = nxlg, nxrg
                DO  j = nysg, nyng
                   DO  k = nzb_do, nzt_do
                      local_pf(i,j,k) = qqfl_av(k,j,i)
                   ENDDO
                ENDDO
             ENDDO
          ENDIF
!
          grid = 'zu'

       CASE ( 'qtfl', 'qtfl_xy', 'qtfl_xz', 'qtfl_yz' )
          IF ( av == 0 )  THEN
             DO  i = nxlg, nxrg
                DO  j = nysg, nyng
                   DO  k = nzb_do, nzt_do
                      local_pf(i,j,k) = qtfl(k,j,i)
                   ENDDO
                ENDDO
             ENDDO
          ELSE
             DO  i = nxlg, nxrg
                DO  j = nysg, nyng
                   DO  k = nzb_do, nzt_do
                      local_pf(i,j,k) = qtfl_av(k,j,i)
                   ENDDO
                ENDDO
             ENDDO
          ENDIF

          grid = 'zu'
    
    CASE DEFAULT
        CONTINUE

    END SELECT

    END IF

    IF ( compute_3corr) THEN

       SELECT CASE ( TRIM (variable))

       CASE ( 'uutisg', 'uutisg_xy', 'uutisg_xz', 'uutisg_yz' )
          IF ( av == 0 )  THEN
             DO  i = nxlg, nxrg
                DO  j = nysg, nyng
                   DO  k = nzb_do, nzt_do
                      local_pf(i,j,k) = uutisg(k,j,i)
                   ENDDO
                ENDDO
             ENDDO
          ELSE
             DO  i = nxlg, nxrg
                DO  j = nysg, nyng
                   DO  k = nzb_do, nzt_do
                      local_pf(i,j,k) = uutisg_av(k,j,i)
                   ENDDO
                ENDDO
             ENDDO
          ENDIF
!
          grid = 'zu'
    
       CASE ( 'uvtisg', 'uvtisg_xy', 'uvtisg_xz', 'uvtisg_yz' )
          IF ( av == 0 )  THEN
             DO  i = nxlg, nxrg
                DO  j = nysg, nyng
                   DO  k = nzb_do, nzt_do
                      local_pf(i,j,k) = uvtisg(k,j,i)
                   ENDDO
                ENDDO
             ENDDO
          ELSE
             DO  i = nxlg, nxrg
                DO  j = nysg, nyng
                   DO  k = nzb_do, nzt_do
                      local_pf(i,j,k) = uvtisg_av(k,j,i)
                   ENDDO
                ENDDO
             ENDDO
          ENDIF
!
          grid = 'zu'
    
       CASE ( 'vvtisg', 'vvtisg_xy', 'vvtisg_xz', 'vvtisg_yz' )
          IF ( av == 0 )  THEN
             DO  i = nxlg, nxrg
                DO  j = nysg, nyng
                   DO  k = nzb_do, nzt_do
                      local_pf(i,j,k) = vvtisg(k,j,i)
                   ENDDO
                ENDDO
             ENDDO
          ELSE
             DO  i = nxlg, nxrg
                DO  j = nysg, nyng
                   DO  k = nzb_do, nzt_do
                      local_pf(i,j,k) = vvtisg_av(k,j,i)
                   ENDDO
                ENDDO
             ENDDO
          ENDIF
!
          grid = 'zu'
    
       CASE ( 'uwtisg', 'uwtisg_xy', 'uwtisg_xz', 'uwtisg_yz' )
          IF ( av == 0 )  THEN
             DO  i = nxlg, nxrg
                DO  j = nysg, nyng
                   DO  k = nzb_do, nzt_do
                      local_pf(i,j,k) = uwtisg(k,j,i)
                   ENDDO
                ENDDO
             ENDDO
          ELSE
             DO  i = nxlg, nxrg
                DO  j = nysg, nyng
                   DO  k = nzb_do, nzt_do
                      local_pf(i,j,k) = uwtisg_av(k,j,i)
                   ENDDO
                ENDDO
             ENDDO
          ENDIF
!
          grid = 'zu'
    
       CASE ( 'vwtisg', 'vwtisg_xy', 'vwtisg_xz', 'vwtisg_yz' )
          IF ( av == 0 )  THEN
             DO  i = nxlg, nxrg
                DO  j = nysg, nyng
                   DO  k = nzb_do, nzt_do
                      local_pf(i,j,k) = vwtisg(k,j,i)
                   ENDDO
                ENDDO
             ENDDO
          ELSE
             DO  i = nxlg, nxrg
                DO  j = nysg, nyng
                   DO  k = nzb_do, nzt_do
                      local_pf(i,j,k) = vwtisg_av(k,j,i)
                   ENDDO
                ENDDO
             ENDDO
          ENDIF
!
          grid = 'zu'
    
       CASE ( 'wwtisg', 'wwtisg_xy', 'wwtisg_xz', 'wwtisg_yz' )
          IF ( av == 0 )  THEN
             DO  i = nxlg, nxrg
                DO  j = nysg, nyng
                   DO  k = nzb_do, nzt_do
                      local_pf(i,j,k) = wwtisg(k,j,i)
                   ENDDO
                ENDDO
             ENDDO
          ELSE
             DO  i = nxlg, nxrg
                DO  j = nysg, nyng
                   DO  k = nzb_do, nzt_do
                      local_pf(i,j,k) = wwtisg_av(k,j,i)
                   ENDDO
                ENDDO
             ENDDO
          ENDIF
!
          grid = 'zu'
    
       CASE ( 'uttisg', 'uttisg_xy', 'uttisg_xz', 'uttisg_yz' )
          IF ( av == 0 )  THEN
             DO  i = nxlg, nxrg
                DO  j = nysg, nyng
                   DO  k = nzb_do, nzt_do
                      local_pf(i,j,k) = uttisg(k,j,i)
                   ENDDO
                ENDDO
             ENDDO
          ELSE
             DO  i = nxlg, nxrg
                DO  j = nysg, nyng
                   DO  k = nzb_do, nzt_do
                      local_pf(i,j,k) = uttisg_av(k,j,i)
                   ENDDO
                ENDDO
             ENDDO
          ENDIF
!
          grid = 'zu'
    
       CASE ( 'vttisg', 'vttisg_xy', 'vttisg_xz', 'vttisg_yz' )
          IF ( av == 0 )  THEN
             DO  i = nxlg, nxrg
                DO  j = nysg, nyng
                   DO  k = nzb_do, nzt_do
                      local_pf(i,j,k) = vttisg(k,j,i)
                   ENDDO
                ENDDO
             ENDDO
          ELSE
             DO  i = nxlg, nxrg
                DO  j = nysg, nyng
                   DO  k = nzb_do, nzt_do
                      local_pf(i,j,k) = vttisg_av(k,j,i)
                   ENDDO
                ENDDO
             ENDDO
          ENDIF
!
          grid = 'zu'
    
       CASE ( 'wttisg', 'wttisg_xy', 'wttisg_xz', 'wttisg_yz' )
          IF ( av == 0 )  THEN
             DO  i = nxlg, nxrg
                DO  j = nysg, nyng
                   DO  k = nzb_do, nzt_do
                      local_pf(i,j,k) = wttisg(k,j,i)
                   ENDDO
                ENDDO
             ENDDO
          ELSE
             DO  i = nxlg, nxrg
                DO  j = nysg, nyng
                   DO  k = nzb_do, nzt_do
                      local_pf(i,j,k) = wttisg_av(k,j,i)
                   ENDDO
                ENDDO
             ENDDO
          ENDIF
!
          grid = 'zu'
    
       CASE ( 'tttfl', 'tttfl_xy', 'tttfl_xz', 'tttfl_yz' )
          IF ( av == 0 )  THEN
             DO  i = nxlg, nxrg
                DO  j = nysg, nyng
                   DO  k = nzb_do, nzt_do
                      local_pf(i,j,k) = tttfl(k,j,i)
                   ENDDO
                ENDDO
             ENDDO
          ELSE
             DO  i = nxlg, nxrg
                DO  j = nysg, nyng
                   DO  k = nzb_do, nzt_do
                      local_pf(i,j,k) = tttfl_av(k,j,i)
                   ENDDO
                ENDDO
             ENDDO
          ENDIF
!
          grid = 'zu'
    
       CASE ( 'uuuisg', 'uuuisg_xy', 'uuuisg_xz', 'uuuisg_yz' )
          IF ( av == 0 )  THEN
             DO  i = nxlg, nxrg
                DO  j = nysg, nyng
                   DO  k = nzb_do, nzt_do
                      local_pf(i,j,k) = uuuisg(k,j,i)
                   ENDDO
                ENDDO
             ENDDO
          ELSE
             DO  i = nxlg, nxrg
                DO  j = nysg, nyng
                   DO  k = nzb_do, nzt_do
                      local_pf(i,j,k) = uuuisg_av(k,j,i)
                   ENDDO
                ENDDO
             ENDDO
          ENDIF
!
          grid = 'zu'
    
       CASE ( 'uuvisg', 'uuvisg_xy', 'uuvisg_xz', 'uuvisg_yz' )
          IF ( av == 0 )  THEN
             DO  i = nxlg, nxrg
                DO  j = nysg, nyng
                   DO  k = nzb_do, nzt_do
                      local_pf(i,j,k) = uuvisg(k,j,i)
                   ENDDO
                ENDDO
             ENDDO
          ELSE
             DO  i = nxlg, nxrg
                DO  j = nysg, nyng
                   DO  k = nzb_do, nzt_do
                      local_pf(i,j,k) = uuvisg_av(k,j,i)
                   ENDDO
                ENDDO
             ENDDO
          ENDIF
!
          grid = 'zu'
    
       CASE ( 'uvvisg', 'uvvisg_xy', 'uvvisg_xz', 'uvvisg_yz' )
          IF ( av == 0 )  THEN
             DO  i = nxlg, nxrg
                DO  j = nysg, nyng
                   DO  k = nzb_do, nzt_do
                      local_pf(i,j,k) = uvvisg(k,j,i)
                   ENDDO
                ENDDO
             ENDDO
          ELSE
             DO  i = nxlg, nxrg
                DO  j = nysg, nyng
                   DO  k = nzb_do, nzt_do
                      local_pf(i,j,k) = uvvisg_av(k,j,i)
                   ENDDO
                ENDDO
             ENDDO
          ENDIF
!
          grid = 'zu'
    
       CASE ( 'vvvisg', 'vvvisg_xy', 'vvvisg_xz', 'vvvisg_yz' )
          IF ( av == 0 )  THEN
             DO  i = nxlg, nxrg
                DO  j = nysg, nyng
                   DO  k = nzb_do, nzt_do
                      local_pf(i,j,k) = vvvisg(k,j,i)
                   ENDDO
                ENDDO
             ENDDO
          ELSE
             DO  i = nxlg, nxrg
                DO  j = nysg, nyng
                   DO  k = nzb_do, nzt_do
                      local_pf(i,j,k) = vvvisg_av(k,j,i)
                   ENDDO
                ENDDO
             ENDDO
          ENDIF
!
          grid = 'zu'
    
       CASE ( 'uuwisg', 'uuwisg_xy', 'uuwisg_xz', 'uuwisg_yz' )
          IF ( av == 0 )  THEN
             DO  i = nxlg, nxrg
                DO  j = nysg, nyng
                   DO  k = nzb_do, nzt_do
                      local_pf(i,j,k) = uuwisg(k,j,i)
                   ENDDO
                ENDDO
             ENDDO
          ELSE
             DO  i = nxlg, nxrg
                DO  j = nysg, nyng
                   DO  k = nzb_do, nzt_do
                      local_pf(i,j,k) = uuwisg_av(k,j,i)
                   ENDDO
                ENDDO
             ENDDO
          ENDIF
!
          grid = 'zu'
    
       CASE ( 'uvwisg', 'uvwisg_xy', 'uvwisg_xz', 'uvwisg_yz' )
          IF ( av == 0 )  THEN
             DO  i = nxlg, nxrg
                DO  j = nysg, nyng
                   DO  k = nzb_do, nzt_do
                      local_pf(i,j,k) = uvwisg(k,j,i)
                   ENDDO
                ENDDO
             ENDDO
          ELSE
             DO  i = nxlg, nxrg
                DO  j = nysg, nyng
                   DO  k = nzb_do, nzt_do
                      local_pf(i,j,k) = uvwisg_av(k,j,i)
                   ENDDO
                ENDDO
             ENDDO
          ENDIF
!
          grid = 'zu'
    
       CASE ( 'vvwisg', 'vvwisg_xy', 'vvwisg_xz', 'vvwisg_yz' )
          IF ( av == 0 )  THEN
             DO  i = nxlg, nxrg
                DO  j = nysg, nyng
                   DO  k = nzb_do, nzt_do
                      local_pf(i,j,k) = vvwisg(k,j,i)
                   ENDDO
                ENDDO
             ENDDO
          ELSE
             DO  i = nxlg, nxrg
                DO  j = nysg, nyng
                   DO  k = nzb_do, nzt_do
                      local_pf(i,j,k) = vvwisg_av(k,j,i)
                   ENDDO
                ENDDO
             ENDDO
          ENDIF
!
          grid = 'zu'
    
       CASE ( 'uwwisg', 'uwwisg_xy', 'uwwisg_xz', 'uwwisg_yz' )
          IF ( av == 0 )  THEN
             DO  i = nxlg, nxrg
                DO  j = nysg, nyng
                   DO  k = nzb_do, nzt_do
                      local_pf(i,j,k) = uwwisg(k,j,i)
                   ENDDO
                ENDDO
             ENDDO
          ELSE
             DO  i = nxlg, nxrg
                DO  j = nysg, nyng
                   DO  k = nzb_do, nzt_do
                      local_pf(i,j,k) = uwwisg_av(k,j,i)
                   ENDDO
                ENDDO
             ENDDO
          ENDIF
!
          grid = 'zu'
    
       CASE ( 'vwwisg', 'vwwisg_xy', 'vwwisg_xz', 'vwwisg_yz' )
          IF ( av == 0 )  THEN
             DO  i = nxlg, nxrg
                DO  j = nysg, nyng
                   DO  k = nzb_do, nzt_do
                      local_pf(i,j,k) = vwwisg(k,j,i)
                   ENDDO
                ENDDO
             ENDDO
          ELSE
             DO  i = nxlg, nxrg
                DO  j = nysg, nyng
                   DO  k = nzb_do, nzt_do
                      local_pf(i,j,k) = vwwisg_av(k,j,i)
                   ENDDO
                ENDDO
             ENDDO
          ENDIF
!
          grid = 'zu'
    
       CASE ( 'wwwisg', 'wwwisg_xy', 'wwwisg_xz', 'wwwisg_yz' )
          IF ( av == 0 )  THEN
             DO  i = nxlg, nxrg
                DO  j = nysg, nyng
                   DO  k = nzb_do, nzt_do
                      local_pf(i,j,k) = wwwisg(k,j,i)
                   ENDDO
                ENDDO
             ENDDO
          ELSE
             DO  i = nxlg, nxrg
                DO  j = nysg, nyng
                   DO  k = nzb_do, nzt_do
                      local_pf(i,j,k) = wwwisg_av(k,j,i)
                   ENDDO
                ENDDO
             ENDDO
          ENDIF
!
          grid = 'zu'
    
      END SELECT
      END IF

       IF ( compute_zi ) THEN
 
       SELECT CASE ( TRIM (variable) )

       CASE ( 'ziloc', 'ziloc_xy' )
          IF ( av == 0 )  THEN
             DO  i = nxlg, nxrg
                DO  j = nysg, nyng
                   local_pf(i,j,nzb_do+1) = ziloc(j,i)
                ENDDO
             ENDDO
          ELSE
             DO  i = nxlg, nxrg
                DO  j = nysg, nyng
                   local_pf(i,j,nzb_do+1) = ziloc_av(j,i)
                ENDDO
             ENDDO
          ENDIF
!
          grid = 'zu1'
          two_d = .TRUE.

       CASE DEFAULT
          IF ( humidity) THEN
             CONTINUE
          ELSE
             found = .FALSE.
             grid  = 'none'
          END IF

    END SELECT
     END IF

    IF ( compute_3corr .and. humidity ) THEN

       SELECT CASE ( TRIM (variable))

       CASE ( 'uuqisg', 'uuqisg_xy', 'uuqisg_xz', 'uuqisg_yz' )
          IF ( av == 0 )  THEN
             DO  i = nxlg, nxrg
                DO  j = nysg, nyng
                   DO  k = nzb_do, nzt_do
                      local_pf(i,j,k) = uuqisg(k,j,i)
                   ENDDO
                ENDDO
             ENDDO
          ELSE
             DO  i = nxlg, nxrg
                DO  j = nysg, nyng
                   DO  k = nzb_do, nzt_do
                      local_pf(i,j,k) = uuqisg_av(k,j,i)
                   ENDDO
                ENDDO
             ENDDO
          ENDIF
!
          grid = 'zu'
    
       CASE ( 'uvqisg', 'uvqisg_xy', 'uvqisg_xz', 'uvqisg_yz' )
          IF ( av == 0 )  THEN
             DO  i = nxlg, nxrg
                DO  j = nysg, nyng
                   DO  k = nzb_do, nzt_do
                      local_pf(i,j,k) = uvqisg(k,j,i)
                   ENDDO
                ENDDO
             ENDDO
          ELSE
             DO  i = nxlg, nxrg
                DO  j = nysg, nyng
                   DO  k = nzb_do, nzt_do
                      local_pf(i,j,k) = uvqisg_av(k,j,i)
                   ENDDO
                ENDDO
             ENDDO
          ENDIF
!
          grid = 'zu'
    
       CASE ( 'vvqisg', 'vvqisg_xy', 'vvqisg_xz', 'vvqisg_yz' )
          IF ( av == 0 )  THEN
             DO  i = nxlg, nxrg
                DO  j = nysg, nyng
                   DO  k = nzb_do, nzt_do
                      local_pf(i,j,k) = vvqisg(k,j,i)
                   ENDDO
                ENDDO
             ENDDO
          ELSE
             DO  i = nxlg, nxrg
                DO  j = nysg, nyng
                   DO  k = nzb_do, nzt_do
                      local_pf(i,j,k) = vvqisg_av(k,j,i)
                   ENDDO
                ENDDO
             ENDDO
          ENDIF
!
          grid = 'zu'
    
       CASE ( 'uwqisg', 'uwqisg_xy', 'uwqisg_xz', 'uwqisg_yz' )
          IF ( av == 0 )  THEN
             DO  i = nxlg, nxrg
                DO  j = nysg, nyng
                   DO  k = nzb_do, nzt_do
                      local_pf(i,j,k) = uwqisg(k,j,i)
                   ENDDO
                ENDDO
             ENDDO
          ELSE
             DO  i = nxlg, nxrg
                DO  j = nysg, nyng
                   DO  k = nzb_do, nzt_do
                      local_pf(i,j,k) = uwqisg_av(k,j,i)
                   ENDDO
                ENDDO
             ENDDO
          ENDIF
!
          grid = 'zu'
    
       CASE ( 'vwqisg', 'vwqisg_xy', 'vwqisg_xz', 'vwqisg_yz' )
          IF ( av == 0 )  THEN
             DO  i = nxlg, nxrg
                DO  j = nysg, nyng
                   DO  k = nzb_do, nzt_do
                      local_pf(i,j,k) = vwqisg(k,j,i)
                   ENDDO
                ENDDO
             ENDDO
          ELSE
             DO  i = nxlg, nxrg
                DO  j = nysg, nyng
                   DO  k = nzb_do, nzt_do
                      local_pf(i,j,k) = vwqisg_av(k,j,i)
                   ENDDO
                ENDDO
             ENDDO
          ENDIF
!
          grid = 'zu'
    
       CASE ( 'wwqisg', 'wwqisg_xy', 'wwqisg_xz', 'wwqisg_yz' )
          IF ( av == 0 )  THEN
             DO  i = nxlg, nxrg
                DO  j = nysg, nyng
                   DO  k = nzb_do, nzt_do
                      local_pf(i,j,k) = wwqisg(k,j,i)
                   ENDDO
                ENDDO
             ENDDO
          ELSE
             DO  i = nxlg, nxrg
                DO  j = nysg, nyng
                   DO  k = nzb_do, nzt_do
                      local_pf(i,j,k) = wwqisg_av(k,j,i)
                   ENDDO
                ENDDO
             ENDDO
          ENDIF
!
          grid = 'zu'
    
       CASE ( 'uqqisg', 'uqqisg_xy', 'uqqisg_xz', 'uqqisg_yz' )
          IF ( av == 0 )  THEN
             DO  i = nxlg, nxrg
                DO  j = nysg, nyng
                   DO  k = nzb_do, nzt_do
                      local_pf(i,j,k) = uqqisg(k,j,i)
                   ENDDO
                ENDDO
             ENDDO
          ELSE
             DO  i = nxlg, nxrg
                DO  j = nysg, nyng
                   DO  k = nzb_do, nzt_do
                      local_pf(i,j,k) = uqqisg_av(k,j,i)
                   ENDDO
                ENDDO
             ENDDO
          ENDIF
!
          grid = 'zu'
    
       CASE ( 'vqqisg', 'vqqisg_xy', 'vqqisg_xz', 'vqqisg_yz' )
          IF ( av == 0 )  THEN
             DO  i = nxlg, nxrg
                DO  j = nysg, nyng
                   DO  k = nzb_do, nzt_do
                      local_pf(i,j,k) = vqqisg(k,j,i)
                   ENDDO
                ENDDO
             ENDDO
          ELSE
             DO  i = nxlg, nxrg
                DO  j = nysg, nyng
                   DO  k = nzb_do, nzt_do
                      local_pf(i,j,k) = vqqisg_av(k,j,i)
                   ENDDO
                ENDDO
             ENDDO
          ENDIF
!
          grid = 'zu'
    
       CASE ( 'wqqisg', 'wqqisg_xy', 'wqqisg_xz', 'wqqisg_yz' )
          IF ( av == 0 )  THEN
             DO  i = nxlg, nxrg
                DO  j = nysg, nyng
                   DO  k = nzb_do, nzt_do
                      local_pf(i,j,k) = wqqisg(k,j,i)
                   ENDDO
                ENDDO
             ENDDO
          ELSE
             DO  i = nxlg, nxrg
                DO  j = nysg, nyng
                   DO  k = nzb_do, nzt_do
                      local_pf(i,j,k) = wqqisg_av(k,j,i)
                   ENDDO
                ENDDO
             ENDDO
          ENDIF
!
          grid = 'zu'
       CASE ( 'uqtisg', 'uqtisg_xy', 'uqtisg_xz', 'uqtisg_yz' )
          IF ( av == 0 )  THEN
             DO  i = nxlg, nxrg
                DO  j = nysg, nyng
                   DO  k = nzb_do, nzt_do
                      local_pf(i,j,k) = uqtisg(k,j,i)
                   ENDDO
                ENDDO
             ENDDO
          ELSE
             DO  i = nxlg, nxrg
                DO  j = nysg, nyng
                   DO  k = nzb_do, nzt_do
                      local_pf(i,j,k) = uqtisg_av(k,j,i)
                   ENDDO
                ENDDO
             ENDDO
          ENDIF
!
          grid = 'zu'
    
       CASE ( 'vqtisg', 'vqtisg_xy', 'vqtisg_xz', 'vqtisg_yz' )
          IF ( av == 0 )  THEN
             DO  i = nxlg, nxrg
                DO  j = nysg, nyng
                   DO  k = nzb_do, nzt_do
                      local_pf(i,j,k) = vqtisg(k,j,i)
                   ENDDO
                ENDDO
             ENDDO
          ELSE
             DO  i = nxlg, nxrg
                DO  j = nysg, nyng
                   DO  k = nzb_do, nzt_do
                      local_pf(i,j,k) = vqtisg_av(k,j,i)
                   ENDDO
                ENDDO
             ENDDO
          ENDIF
!
          grid = 'zu'
    
       CASE ( 'wqtisg', 'wqtisg_xy', 'wqtisg_xz', 'wqtisg_yz' )
          IF ( av == 0 )  THEN
             DO  i = nxlg, nxrg
                DO  j = nysg, nyng
                   DO  k = nzb_do, nzt_do
                      local_pf(i,j,k) = wqtisg(k,j,i)
                   ENDDO
                ENDDO
             ENDDO
          ELSE
             DO  i = nxlg, nxrg
                DO  j = nysg, nyng
                   DO  k = nzb_do, nzt_do
                      local_pf(i,j,k) = wqtisg_av(k,j,i)
                   ENDDO
                ENDDO
             ENDDO
          ENDIF
!
          grid = 'zu'
    
       CASE ( 'qqqfl', 'qqqfl_xy', 'qqqfl_xz', 'qqqfl_yz' )
          IF ( av == 0 )  THEN
             DO  i = nxlg, nxrg
                DO  j = nysg, nyng
                   DO  k = nzb_do, nzt_do
                      local_pf(i,j,k) = qqqfl(k,j,i)
                   ENDDO
                ENDDO
             ENDDO
          ELSE
             DO  i = nxlg, nxrg
                DO  j = nysg, nyng
                   DO  k = nzb_do, nzt_do
                      local_pf(i,j,k) = qqqfl_av(k,j,i)
                   ENDDO
                ENDDO
             ENDDO
          ENDIF
!
          grid = 'zu'
       CASE ( 'qqtfl', 'qqtfl_xy', 'qqtfl_xz', 'qqtfl_yz' )
          IF ( av == 0 )  THEN
             DO  i = nxlg, nxrg
                DO  j = nysg, nyng
                   DO  k = nzb_do, nzt_do
                      local_pf(i,j,k) = qqtfl(k,j,i)
                   ENDDO
                ENDDO
             ENDDO
          ELSE
             DO  i = nxlg, nxrg
                DO  j = nysg, nyng
                   DO  k = nzb_do, nzt_do
                      local_pf(i,j,k) = qqtfl_av(k,j,i)
                   ENDDO
                ENDDO
             ENDDO
          ENDIF
!
          grid = 'zu'
       CASE ( 'qttfl', 'qttfl_xy', 'qttfl_xz', 'qttfl_yz' )
          IF ( av == 0 )  THEN
             DO  i = nxlg, nxrg
                DO  j = nysg, nyng
                   DO  k = nzb_do, nzt_do
                      local_pf(i,j,k) = qttfl(k,j,i)
                   ENDDO
                ENDDO
             ENDDO
          ELSE
             DO  i = nxlg, nxrg
                DO  j = nysg, nyng
                   DO  k = nzb_do, nzt_do
                      local_pf(i,j,k) = qttfl_av(k,j,i)
                   ENDDO
                ENDDO
             ENDDO
          ENDIF
!
          grid = 'zu'

       CASE DEFAULT
          found = .FALSE.
          grid  = 'none'

    END SELECT

   END IF

 END SUBROUTINE user_data_output_2d
