# Supplementary material for: A semi-empirical model of the energy balance closure in the surface layer
Source: PLoS One. 2018 Dec 12;13(12):e0209022. doi: 10.1371/journal.pone.0209022 (PMC6291237; doi:10.1371/journal.pone.0209022)
Supplement: S1 Text — (ZIP) [file pone.0209022.s001.zip › S1 Source/user_data_output_3d.f90]

!> @file user_data_output_3d.f90
!------------------------------------------------------------------------------!
! This file is part of PALM.
!
! PALM is free software: you can redistribute it and/or modify it under the
! terms of the GNU General Public License as published by the Free Software
! Foundation, either version 3 of the License, or (at your option) any later
! version.
!
! PALM is distributed in the hope that it will be useful, but WITHOUT ANY
! WARRANTY; without even the implied warranty of MERCHANTABILITY or FITNESS FOR
! A PARTICULAR PURPOSE.  See the GNU General Public License for more details.
!
! You should have received a copy of the GNU General Public License along with
! PALM. If not, see <http://www.gnu.org/licenses/>.
!
! Copyright 1997-2016 Leibniz Universitaet Hannover
!------------------------------------------------------------------------------!
!
! Current revisions:
! ------------------
! 
! 
! Former revisions:
! -----------------
! $Id: user_data_output_3d.f90 2001 2016-08-20 18:41:22Z knoop $
!
! 2000 2016-08-20 18:09:15Z knoop
! Forced header and separation lines into 80 columns
! 
! 1682 2015-10-07 23:56:08Z knoop
! Code annotations made doxygen readable 
! 
! 1551 2015-03-03 14:18:16Z maronga
! Replaced nzb_do and nzt+1 with the new array bounds nzb_do_do and nzt_do.
! 
! 1320 2014-03-20 08:40:49Z raasch
! kind-parameters added to all INTEGER and REAL declaration statements,
! kinds are defined in new module kinds,
! revision history before 2012 removed,
! comment fields (!:) to be used for variable explanations added to
! all variable declaration statements
!
! 1106 2013-03-04 05:31:38Z raasch
! array_kind renamed precision_kind
!
! 1036 2012-10-22 13:43:42Z raasch
! code put under GPL (PALM 3.9)
!
! 211 2008-11-11 04:46:24Z raasch
! Former file user_interface.f90 split into one file per subroutine
!
! Description:
! ------------
!> Resorts the user-defined output quantity with indices (k,j,i) to a
!> temporary array with indices (i,j,k).
!------------------------------------------------------------------------------!
 SUBROUTINE user_data_output_3d( av, variable, found, local_pf, nzb_do, nzt_do )
 
    USE control_parameters, ONLY: humidity

    USE indices

    USE kinds

    USE user

    IMPLICIT NONE

    CHARACTER (LEN=*) ::  variable !< 

    INTEGER(iwp) ::  av    !< 
    INTEGER(iwp) ::  i     !< 
    INTEGER(iwp) ::  j     !< 
    INTEGER(iwp) ::  k     !< 
    INTEGER(iwp) ::  nzb_do !< lower limit of the data output (usually 0)
    INTEGER(iwp) ::  nzt_do !< vertical upper limit of the data output (usually nzt_do3d)

    LOGICAL      ::  found !< 

   REAL(sp), DIMENSION(nxlg:nxrg,nysg:nyng,nzb_do:nzt_do) ::  local_pf !< 


    found = .TRUE.

    IF ( compute_sgeps ) THEN

    SELECT CASE ( TRIM( variable ) )

!
!--    Uncomment and extend the following lines, if necessary.
!--    The arrays for storing the user defined quantities (here u2 and u2_av)
!--    have to be declared and defined by the user!
!--    Sample for user-defined output:
       CASE ( 'sgeps' )
          IF ( av == 0 )  THEN
             DO  i = nxlg, nxrg
                DO  j = nysg, nyng
                   DO  k = nzb_do, nzt_do
                      local_pf(i,j,k) = sgeps(k,j,i)
                   ENDDO
                ENDDO
             ENDDO
          ELSE
             DO  i = nxlg, nxrg
                DO  j = nysg, nyng
                   DO  k = nzb_do, nzt_do
                      local_pf(i,j,k) = sgeps_av(k,j,i)
                   ENDDO
                ENDDO
             ENDDO
          ENDIF
     CASE DEFAULT
       CONTINUE
     END SELECT
    END IF

    IF ( compute_prescorr ) THEN

    SELECT CASE ( TRIM( variable ) )

!
       CASE ( 'upfl' )
          IF ( av == 0 )  THEN
             DO  i = nxlg, nxrg
                DO  j = nysg, nyng
                   DO  k = nzb_do, nzt_do
                      local_pf(i,j,k) = upfl(k,j,i)
                   ENDDO
                ENDDO
             ENDDO
          ELSE
             DO  i = nxlg, nxrg
                DO  j = nysg, nyng
                   DO  k = nzb_do, nzt_do
                      local_pf(i,j,k) = upfl_av(k,j,i)
                   ENDDO
                ENDDO
             ENDDO
          ENDIF
!
       CASE ( 'vpfl' )
          IF ( av == 0 )  THEN
             DO  i = nxlg, nxrg
                DO  j = nysg, nyng
                   DO  k = nzb_do, nzt_do
                      local_pf(i,j,k) = vpfl(k,j,i)
                   ENDDO
                ENDDO
             ENDDO
          ELSE
             DO  i = nxlg, nxrg
                DO  j = nysg, nyng
                   DO  k = nzb_do, nzt_do
                      local_pf(i,j,k) = vpfl_av(k,j,i)
                   ENDDO
                ENDDO
             ENDDO
          ENDIF
!
       CASE ( 'wpfl' )
          IF ( av == 0 )  THEN
             DO  i = nxlg, nxrg
                DO  j = nysg, nyng
                   DO  k = nzb_do, nzt_do
                      local_pf(i,j,k) = wpfl(k,j,i)
                   ENDDO
                ENDDO
             ENDDO
          ELSE
             DO  i = nxlg, nxrg
                DO  j = nysg, nyng
                   DO  k = nzb_do, nzt_do
                      local_pf(i,j,k) = wpfl_av(k,j,i)
                   ENDDO
                ENDDO
             ENDDO
          ENDIF
     CASE DEFAULT
       CONTINUE
     END SELECT

    END IF

    IF ( compute_2corr ) THEN

    SELECT CASE ( TRIM( variable ) )

!
       CASE ( 'utisg' )
          IF ( av == 0 )  THEN
             DO  i = nxlg, nxrg
                DO  j = nysg, nyng
                   DO  k = nzb_do, nzt_do
                      local_pf(i,j,k) = utisg(k,j,i)
                   ENDDO
                ENDDO
             ENDDO
          ELSE
             DO  i = nxlg, nxrg
                DO  j = nysg, nyng
                   DO  k = nzb_do, nzt_do
                      local_pf(i,j,k) = utisg_av(k,j,i)
                   ENDDO
                ENDDO
             ENDDO
          ENDIF
!
       CASE ( 'vtisg' )
          IF ( av == 0 )  THEN
             DO  i = nxlg, nxrg
                DO  j = nysg, nyng
                   DO  k = nzb_do, nzt_do
                      local_pf(i,j,k) = vtisg(k,j,i)
                   ENDDO
                ENDDO
             ENDDO
          ELSE
             DO  i = nxlg, nxrg
                DO  j = nysg, nyng
                   DO  k = nzb_do, nzt_do
                      local_pf(i,j,k) = vtisg_av(k,j,i)
                   ENDDO
                ENDDO
             ENDDO
          ENDIF
!
       CASE ( 'wtisg' )
          IF ( av == 0 )  THEN
             DO  i = nxlg, nxrg
                DO  j = nysg, nyng
                   DO  k = nzb_do, nzt_do
                      local_pf(i,j,k) = wtisg(k,j,i)
                   ENDDO
                ENDDO
             ENDDO
          ELSE
             DO  i = nxlg, nxrg
                DO  j = nysg, nyng
                   DO  k = nzb_do, nzt_do
                      local_pf(i,j,k) = wtisg_av(k,j,i)
                   ENDDO
                ENDDO
             ENDDO
          ENDIF
!
       CASE ( 'ttfl' )
          IF ( av == 0 )  THEN
             DO  i = nxlg, nxrg
                DO  j = nysg, nyng
                   DO  k = nzb_do, nzt_do
                      local_pf(i,j,k) = ttfl(k,j,i)
                   ENDDO
                ENDDO
             ENDDO
          ELSE
             DO  i = nxlg, nxrg
                DO  j = nysg, nyng
                   DO  k = nzb_do, nzt_do
                      local_pf(i,j,k) = ttfl_av(k,j,i)
                   ENDDO
                ENDDO
             ENDDO
          ENDIF
!
       CASE ( 'uuisg' )
          IF ( av == 0 )  THEN
             DO  i = nxlg, nxrg
                DO  j = nysg, nyng
                   DO  k = nzb_do, nzt_do
                      local_pf(i,j,k) = uuisg(k,j,i)
                   ENDDO
                ENDDO
             ENDDO
          ELSE
             DO  i = nxlg, nxrg
                DO  j = nysg, nyng
                   DO  k = nzb_do, nzt_do
                      local_pf(i,j,k) = uuisg_av(k,j,i)
                   ENDDO
                ENDDO
             ENDDO
          ENDIF
!
       CASE ( 'vvisg' )
          IF ( av == 0 )  THEN
             DO  i = nxlg, nxrg
                DO  j = nysg, nyng
                   DO  k = nzb_do, nzt_do
                      local_pf(i,j,k) = vvisg(k,j,i)
                   ENDDO
                ENDDO
             ENDDO
          ELSE
             DO  i = nxlg, nxrg
                DO  j = nysg, nyng
                   DO  k = nzb_do, nzt_do
                      local_pf(i,j,k) = vvisg_av(k,j,i)
                   ENDDO
                ENDDO
             ENDDO
          ENDIF
!
       CASE ( 'uvisg' )
          IF ( av == 0 )  THEN
             DO  i = nxlg, nxrg
                DO  j = nysg, nyng
                   DO  k = nzb_do, nzt_do
                      local_pf(i,j,k) = uvisg(k,j,i)
                   ENDDO
                ENDDO
             ENDDO
          ELSE
             DO  i = nxlg, nxrg
                DO  j = nysg, nyng
                   DO  k = nzb_do, nzt_do
                      local_pf(i,j,k) = uvisg_av(k,j,i)
                   ENDDO
                ENDDO
             ENDDO
          ENDIF
!
       CASE ( 'uwisg' )
          IF ( av == 0 )  THEN
             DO  i = nxlg, nxrg
                DO  j = nysg, nyng
                   DO  k = nzb_do, nzt_do
                      local_pf(i,j,k) = uwisg(k,j,i)
                   ENDDO
                ENDDO
             ENDDO
          ELSE
             DO  i = nxlg, nxrg
                DO  j = nysg, nyng
                   DO  k = nzb_do, nzt_do
                      local_pf(i,j,k) = uwisg_av(k,j,i)
                   ENDDO
                ENDDO
             ENDDO
          ENDIF
!
       CASE ( 'vwisg' )
          IF ( av == 0 )  THEN
             DO  i = nxlg, nxrg
                DO  j = nysg, nyng
                   DO  k = nzb_do, nzt_do
                      local_pf(i,j,k) = vwisg(k,j,i)
                   ENDDO
                ENDDO
             ENDDO
          ELSE
             DO  i = nxlg, nxrg
                DO  j = nysg, nyng
                   DO  k = nzb_do, nzt_do
                      local_pf(i,j,k) = vwisg_av(k,j,i)
                   ENDDO
                ENDDO
             ENDDO
          ENDIF
!
       CASE ( 'wwisg' )
          IF ( av == 0 )  THEN
             DO  i = nxlg, nxrg
                DO  j = nysg, nyng
                   DO  k = nzb_do, nzt_do
                      local_pf(i,j,k) = wwisg(k,j,i)
                   ENDDO
                ENDDO
             ENDDO
          ELSE
             DO  i = nxlg, nxrg
                DO  j = nysg, nyng
                   DO  k = nzb_do, nzt_do
                      local_pf(i,j,k) = wwisg_av(k,j,i)
                   ENDDO
                ENDDO
             ENDDO
          ENDIF
!

       CASE DEFAULT
          IF ( humidity .or. compute_3corr ) THEN
             CONTINUE
          ELSE
             found = .FALSE.
          END IF

    END SELECT

    END IF

    IF ( compute_2corr .and. humidity ) THEN

    SELECT CASE ( TRIM( variable ) )

!
       CASE ( 'uqisg' )
          IF ( av == 0 )  THEN
             DO  i = nxlg, nxrg
                DO  j = nysg, nyng
                   DO  k = nzb_do, nzt_do
                      local_pf(i,j,k) = uqisg(k,j,i)
                   ENDDO
                ENDDO
             ENDDO
          ELSE
             DO  i = nxlg, nxrg
                DO  j = nysg, nyng
                   DO  k = nzb_do, nzt_do
                      local_pf(i,j,k) = uqisg_av(k,j,i)
                   ENDDO
                ENDDO
             ENDDO
          ENDIF
!
       CASE ( 'vqisg' )
          IF ( av == 0 )  THEN
             DO  i = nxlg, nxrg
                DO  j = nysg, nyng
                   DO  k = nzb_do, nzt_do
                      local_pf(i,j,k) = vqisg(k,j,i)
                   ENDDO
                ENDDO
             ENDDO
          ELSE
             DO  i = nxlg, nxrg
                DO  j = nysg, nyng
                   DO  k = nzb_do, nzt_do
                      local_pf(i,j,k) = vqisg_av(k,j,i)
                   ENDDO
                ENDDO
             ENDDO
          ENDIF
!
       CASE ( 'wqisg' )
          IF ( av == 0 )  THEN
             DO  i = nxlg, nxrg
                DO  j = nysg, nyng
                   DO  k = nzb_do, nzt_do
                      local_pf(i,j,k) = wqisg(k,j,i)
                   ENDDO
                ENDDO
             ENDDO
          ELSE
             DO  i = nxlg, nxrg
                DO  j = nysg, nyng
                   DO  k = nzb_do, nzt_do
                      local_pf(i,j,k) = wqisg_av(k,j,i)
                   ENDDO
                ENDDO
             ENDDO
          ENDIF
!
       CASE ( 'qqfl' )
          IF ( av == 0 )  THEN
             DO  i = nxlg, nxrg
                DO  j = nysg, nyng
                   DO  k = nzb_do, nzt_do
                      local_pf(i,j,k) = qqfl(k,j,i)
                   ENDDO
                ENDDO
             ENDDO
          ELSE
             DO  i = nxlg, nxrg
                DO  j = nysg, nyng
                   DO  k = nzb_do, nzt_do
                      local_pf(i,j,k) = qqfl_av(k,j,i)
                   ENDDO
                ENDDO
             ENDDO
          ENDIF
!
       CASE ( 'qtfl' )
          IF ( av == 0 )  THEN
             DO  i = nxlg, nxrg
                DO  j = nysg, nyng
                   DO  k = nzb_do, nzt_do
                      local_pf(i,j,k) = qtfl(k,j,i)
                   ENDDO
                ENDDO
             ENDDO
          ELSE
             DO  i = nxlg, nxrg
                DO  j = nysg, nyng
                   DO  k = nzb_do, nzt_do
                      local_pf(i,j,k) = qtfl_av(k,j,i)
                   ENDDO
                ENDDO
             ENDDO
          ENDIF

       CASE DEFAULT
         IF ( compute_3corr ) THEN
            CONTINUE
         ELSE
            found = .FALSE.
         END IF

    END SELECT

    END IF

    IF ( compute_3corr ) THEN

       SELECT CASE ( TRIM ( variable ) )

       CASE ( 'uutisg' )
          IF ( av == 0 )  THEN
             DO  i = nxlg, nxrg
                DO  j = nysg, nyng
                   DO  k = nzb_do, nzt_do
                      local_pf(i,j,k) = uutisg(k,j,i)
                   ENDDO
                ENDDO
             ENDDO
          ELSE
             DO  i = nxlg, nxrg
                DO  j = nysg, nyng
                   DO  k = nzb_do, nzt_do
                      local_pf(i,j,k) = uutisg_av(k,j,i)
                   ENDDO
                ENDDO
             ENDDO
          ENDIF

       CASE ( 'uvtisg' )
          IF ( av == 0 )  THEN
             DO  i = nxlg, nxrg
                DO  j = nysg, nyng
                   DO  k = nzb_do, nzt_do
                      local_pf(i,j,k) = uvtisg(k,j,i)
                   ENDDO
                ENDDO
             ENDDO
          ELSE
             DO  i = nxlg, nxrg
                DO  j = nysg, nyng
                   DO  k = nzb_do, nzt_do
                      local_pf(i,j,k) = uvtisg_av(k,j,i)
                   ENDDO
                ENDDO
             ENDDO
          ENDIF

       CASE ( 'vvtisg' )
          IF ( av == 0 )  THEN
             DO  i = nxlg, nxrg
                DO  j = nysg, nyng
                   DO  k = nzb_do, nzt_do
                      local_pf(i,j,k) = vvtisg(k,j,i)
                   ENDDO
                ENDDO
             ENDDO
          ELSE
             DO  i = nxlg, nxrg
                DO  j = nysg, nyng
                   DO  k = nzb_do, nzt_do
                      local_pf(i,j,k) = vvtisg_av(k,j,i)
                   ENDDO
                ENDDO
             ENDDO
          ENDIF

       CASE ( 'uwtisg' )
          IF ( av == 0 )  THEN
             DO  i = nxlg, nxrg
                DO  j = nysg, nyng
                   DO  k = nzb_do, nzt_do
                      local_pf(i,j,k) = uwtisg(k,j,i)
                   ENDDO
                ENDDO
             ENDDO
          ELSE
             DO  i = nxlg, nxrg
                DO  j = nysg, nyng
                   DO  k = nzb_do, nzt_do
                      local_pf(i,j,k) = uwtisg_av(k,j,i)
                   ENDDO
                ENDDO
             ENDDO
          ENDIF

       CASE ( 'vwtisg' )
          IF ( av == 0 )  THEN
             DO  i = nxlg, nxrg
                DO  j = nysg, nyng
                   DO  k = nzb_do, nzt_do
                      local_pf(i,j,k) = vwtisg(k,j,i)
                   ENDDO
                ENDDO
             ENDDO
          ELSE
             DO  i = nxlg, nxrg
                DO  j = nysg, nyng
                   DO  k = nzb_do, nzt_do
                      local_pf(i,j,k) = vwtisg_av(k,j,i)
                   ENDDO
                ENDDO
             ENDDO
          ENDIF

       CASE ( 'wwtisg' )
          IF ( av == 0 )  THEN
             DO  i = nxlg, nxrg
                DO  j = nysg, nyng
                   DO  k = nzb_do, nzt_do
                      local_pf(i,j,k) = wwtisg(k,j,i)
                   ENDDO
                ENDDO
             ENDDO
          ELSE
             DO  i = nxlg, nxrg
                DO  j = nysg, nyng
                   DO  k = nzb_do, nzt_do
                      local_pf(i,j,k) = wwtisg_av(k,j,i)
                   ENDDO
                ENDDO
             ENDDO
          ENDIF

       CASE ( 'uttisg' )
          IF ( av == 0 )  THEN
             DO  i = nxlg, nxrg
                DO  j = nysg, nyng
                   DO  k = nzb_do, nzt_do
                      local_pf(i,j,k) = uttisg(k,j,i)
                   ENDDO
                ENDDO
             ENDDO
          ELSE
             DO  i = nxlg, nxrg
                DO  j = nysg, nyng
                   DO  k = nzb_do, nzt_do
                      local_pf(i,j,k) = uttisg_av(k,j,i)
                   ENDDO
                ENDDO
             ENDDO
          ENDIF

       CASE ( 'vttisg' )
          IF ( av == 0 )  THEN
             DO  i = nxlg, nxrg
                DO  j = nysg, nyng
                   DO  k = nzb_do, nzt_do
                      local_pf(i,j,k) = vttisg(k,j,i)
                   ENDDO
                ENDDO
             ENDDO
          ELSE
             DO  i = nxlg, nxrg
                DO  j = nysg, nyng
                   DO  k = nzb_do, nzt_do
                      local_pf(i,j,k) = vttisg_av(k,j,i)
                   ENDDO
                ENDDO
             ENDDO
          ENDIF

       CASE ( 'wttisg' )
          IF ( av == 0 )  THEN
             DO  i = nxlg, nxrg
                DO  j = nysg, nyng
                   DO  k = nzb_do, nzt_do
                      local_pf(i,j,k) = wttisg(k,j,i)
                   ENDDO
                ENDDO
             ENDDO
          ELSE
             DO  i = nxlg, nxrg
                DO  j = nysg, nyng
                   DO  k = nzb_do, nzt_do
                      local_pf(i,j,k) = wttisg_av(k,j,i)
                   ENDDO
                ENDDO
             ENDDO
          ENDIF

       CASE ( 'tttfl' )
          IF ( av == 0 )  THEN
             DO  i = nxlg, nxrg
                DO  j = nysg, nyng
                   DO  k = nzb_do, nzt_do
                      local_pf(i,j,k) = tttfl(k,j,i)
                   ENDDO
                ENDDO
             ENDDO
          ELSE
             DO  i = nxlg, nxrg
                DO  j = nysg, nyng
                   DO  k = nzb_do, nzt_do
                      local_pf(i,j,k) = tttfl_av(k,j,i)
                   ENDDO
                ENDDO
             ENDDO
          ENDIF

       CASE ( 'uuuisg' )
          IF ( av == 0 )  THEN
             DO  i = nxlg, nxrg
                DO  j = nysg, nyng
                   DO  k = nzb_do, nzt_do
                      local_pf(i,j,k) = uuuisg(k,j,i)
                   ENDDO
                ENDDO
             ENDDO
          ELSE
             DO  i = nxlg, nxrg
                DO  j = nysg, nyng
                   DO  k = nzb_do, nzt_do
                      local_pf(i,j,k) = uuuisg_av(k,j,i)
                   ENDDO
                ENDDO
             ENDDO
          ENDIF

       CASE ( 'uuvisg' )
          IF ( av == 0 )  THEN
             DO  i = nxlg, nxrg
                DO  j = nysg, nyng
                   DO  k = nzb_do, nzt_do
                      local_pf(i,j,k) = uuvisg(k,j,i)
                   ENDDO
                ENDDO
             ENDDO
          ELSE
             DO  i = nxlg, nxrg
                DO  j = nysg, nyng
                   DO  k = nzb_do, nzt_do
                      local_pf(i,j,k) = uuvisg_av(k,j,i)
                   ENDDO
                ENDDO
             ENDDO
          ENDIF

       CASE ( 'uvvisg' )
          IF ( av == 0 )  THEN
             DO  i = nxlg, nxrg
                DO  j = nysg, nyng
                   DO  k = nzb_do, nzt_do
                      local_pf(i,j,k) = uvvisg(k,j,i)
                   ENDDO
                ENDDO
             ENDDO
          ELSE
             DO  i = nxlg, nxrg
                DO  j = nysg, nyng
                   DO  k = nzb_do, nzt_do
                      local_pf(i,j,k) = uvvisg_av(k,j,i)
                   ENDDO
                ENDDO
             ENDDO
          ENDIF

       CASE ( 'vvvisg' )
          IF ( av == 0 )  THEN
             DO  i = nxlg, nxrg
                DO  j = nysg, nyng
                   DO  k = nzb_do, nzt_do
                      local_pf(i,j,k) = vvvisg(k,j,i)
                   ENDDO
                ENDDO
             ENDDO
          ELSE
             DO  i = nxlg, nxrg
                DO  j = nysg, nyng
                   DO  k = nzb_do, nzt_do
                      local_pf(i,j,k) = vvvisg_av(k,j,i)
                   ENDDO
                ENDDO
             ENDDO
          ENDIF

       CASE ( 'uuwisg' )
          IF ( av == 0 )  THEN
             DO  i = nxlg, nxrg
                DO  j = nysg, nyng
                   DO  k = nzb_do, nzt_do
                      local_pf(i,j,k) = uuwisg(k,j,i)
                   ENDDO
                ENDDO
             ENDDO
          ELSE
             DO  i = nxlg, nxrg
                DO  j = nysg, nyng
                   DO  k = nzb_do, nzt_do
                      local_pf(i,j,k) = uuwisg_av(k,j,i)
                   ENDDO
                ENDDO
             ENDDO
          ENDIF

       CASE ( 'uvwisg' )
          IF ( av == 0 )  THEN
             DO  i = nxlg, nxrg
                DO  j = nysg, nyng
                   DO  k = nzb_do, nzt_do
                      local_pf(i,j,k) = uvwisg(k,j,i)
                   ENDDO
                ENDDO
             ENDDO
          ELSE
             DO  i = nxlg, nxrg
                DO  j = nysg, nyng
                   DO  k = nzb_do, nzt_do
                      local_pf(i,j,k) = uvwisg_av(k,j,i)
                   ENDDO
                ENDDO
             ENDDO
          ENDIF

       CASE ( 'vvwisg' )
          IF ( av == 0 )  THEN
             DO  i = nxlg, nxrg
                DO  j = nysg, nyng
                   DO  k = nzb_do, nzt_do
                      local_pf(i,j,k) = vvwisg(k,j,i)
                   ENDDO
                ENDDO
             ENDDO
          ELSE
             DO  i = nxlg, nxrg
                DO  j = nysg, nyng
                   DO  k = nzb_do, nzt_do
                      local_pf(i,j,k) = vvwisg_av(k,j,i)
                   ENDDO
                ENDDO
             ENDDO
          ENDIF

       CASE ( 'uwwisg' )
          IF ( av == 0 )  THEN
             DO  i = nxlg, nxrg
                DO  j = nysg, nyng
                   DO  k = nzb_do, nzt_do
                      local_pf(i,j,k) = uwwisg(k,j,i)
                   ENDDO
                ENDDO
             ENDDO
          ELSE
             DO  i = nxlg, nxrg
                DO  j = nysg, nyng
                   DO  k = nzb_do, nzt_do
                      local_pf(i,j,k) = uwwisg_av(k,j,i)
                   ENDDO
                ENDDO
             ENDDO
          ENDIF

       CASE ( 'vwwisg' )
          IF ( av == 0 )  THEN
             DO  i = nxlg, nxrg
                DO  j = nysg, nyng
                   DO  k = nzb_do, nzt_do
                      local_pf(i,j,k) = vwwisg(k,j,i)
                   ENDDO
                ENDDO
             ENDDO
          ELSE
             DO  i = nxlg, nxrg
                DO  j = nysg, nyng
                   DO  k = nzb_do, nzt_do
                      local_pf(i,j,k) = vwwisg_av(k,j,i)
                   ENDDO
                ENDDO
             ENDDO
          ENDIF

       CASE ( 'wwwisg' )
          IF ( av == 0 )  THEN
             DO  i = nxlg, nxrg
                DO  j = nysg, nyng
                   DO  k = nzb_do, nzt_do
                      local_pf(i,j,k) = wwwisg(k,j,i)
                   ENDDO
                ENDDO
             ENDDO
          ELSE
             DO  i = nxlg, nxrg
                DO  j = nysg, nyng
                   DO  k = nzb_do, nzt_do
                      local_pf(i,j,k) = wwwisg_av(k,j,i)
                   ENDDO
                ENDDO
             ENDDO
          ENDIF

     CASE DEFAULT
        IF ( humidity ) THEN 
           CONTINUE
        ELSE
           found = .false.
        END IF
     END SELECT
     END IF ! compute_3corr
    IF ( compute_3corr ) THEN

       SELECT CASE ( TRIM ( variable ) )

       CASE ( 'uuqisg' )
          IF ( av == 0 )  THEN
             DO  i = nxlg, nxrg
                DO  j = nysg, nyng
                   DO  k = nzb_do, nzt_do
                      local_pf(i,j,k) = uuqisg(k,j,i)
                   ENDDO
                ENDDO
             ENDDO
          ELSE
             DO  i = nxlg, nxrg
                DO  j = nysg, nyng
                   DO  k = nzb_do, nzt_do
                      local_pf(i,j,k) = uuqisg_av(k,j,i)
                   ENDDO
                ENDDO
             ENDDO
          ENDIF

       CASE ( 'uvqisg' )
          IF ( av == 0 )  THEN
             DO  i = nxlg, nxrg
                DO  j = nysg, nyng
                   DO  k = nzb_do, nzt_do
                      local_pf(i,j,k) = uvqisg(k,j,i)
                   ENDDO
                ENDDO
             ENDDO
          ELSE
             DO  i = nxlg, nxrg
                DO  j = nysg, nyng
                   DO  k = nzb_do, nzt_do
                      local_pf(i,j,k) = uvqisg_av(k,j,i)
                   ENDDO
                ENDDO
             ENDDO
          ENDIF

       CASE ( 'vvqisg' )
          IF ( av == 0 )  THEN
             DO  i = nxlg, nxrg
                DO  j = nysg, nyng
                   DO  k = nzb_do, nzt_do
                      local_pf(i,j,k) = vvqisg(k,j,i)
                   ENDDO
                ENDDO
             ENDDO
          ELSE
             DO  i = nxlg, nxrg
                DO  j = nysg, nyng
                   DO  k = nzb_do, nzt_do
                      local_pf(i,j,k) = vvqisg_av(k,j,i)
                   ENDDO
                ENDDO
             ENDDO
          ENDIF

       CASE ( 'uwqisg' )
          IF ( av == 0 )  THEN
             DO  i = nxlg, nxrg
                DO  j = nysg, nyng
                   DO  k = nzb_do, nzt_do
                      local_pf(i,j,k) = uwqisg(k,j,i)
                   ENDDO
                ENDDO
             ENDDO
          ELSE
             DO  i = nxlg, nxrg
                DO  j = nysg, nyng
                   DO  k = nzb_do, nzt_do
                      local_pf(i,j,k) = uwqisg_av(k,j,i)
                   ENDDO
                ENDDO
             ENDDO
          ENDIF

       CASE ( 'vwqisg' )
          IF ( av == 0 )  THEN
             DO  i = nxlg, nxrg
                DO  j = nysg, nyng
                   DO  k = nzb_do, nzt_do
                      local_pf(i,j,k) = vwqisg(k,j,i)
                   ENDDO
                ENDDO
             ENDDO
          ELSE
             DO  i = nxlg, nxrg
                DO  j = nysg, nyng
                   DO  k = nzb_do, nzt_do
                      local_pf(i,j,k) = vwqisg_av(k,j,i)
                   ENDDO
                ENDDO
             ENDDO
          ENDIF

       CASE ( 'wwqisg' )
          IF ( av == 0 )  THEN
             DO  i = nxlg, nxrg
                DO  j = nysg, nyng
                   DO  k = nzb_do, nzt_do
                      local_pf(i,j,k) = wwqisg(k,j,i)
                   ENDDO
                ENDDO
             ENDDO
          ELSE
             DO  i = nxlg, nxrg
                DO  j = nysg, nyng
                   DO  k = nzb_do, nzt_do
                      local_pf(i,j,k) = wwqisg_av(k,j,i)
                   ENDDO
                ENDDO
             ENDDO
          ENDIF

       CASE ( 'uqqisg' )
          IF ( av == 0 )  THEN
             DO  i = nxlg, nxrg
                DO  j = nysg, nyng
                   DO  k = nzb_do, nzt_do
                      local_pf(i,j,k) = uqqisg(k,j,i)
                   ENDDO
                ENDDO
             ENDDO
          ELSE
             DO  i = nxlg, nxrg
                DO  j = nysg, nyng
                   DO  k = nzb_do, nzt_do
                      local_pf(i,j,k) = uqqisg_av(k,j,i)
                   ENDDO
                ENDDO
             ENDDO
          ENDIF

       CASE ( 'vqqisg' )
          IF ( av == 0 )  THEN
             DO  i = nxlg, nxrg
                DO  j = nysg, nyng
                   DO  k = nzb_do, nzt_do
                      local_pf(i,j,k) = vqqisg(k,j,i)
                   ENDDO
                ENDDO
             ENDDO
          ELSE
             DO  i = nxlg, nxrg
                DO  j = nysg, nyng
                   DO  k = nzb_do, nzt_do
                      local_pf(i,j,k) = vqqisg_av(k,j,i)
                   ENDDO
                ENDDO
             ENDDO
          ENDIF

       CASE ( 'wqqisg' )
          IF ( av == 0 )  THEN
             DO  i = nxlg, nxrg
                DO  j = nysg, nyng
                   DO  k = nzb_do, nzt_do
                      local_pf(i,j,k) = wqqisg(k,j,i)
                   ENDDO
                ENDDO
             ENDDO
          ELSE
             DO  i = nxlg, nxrg
                DO  j = nysg, nyng
                   DO  k = nzb_do, nzt_do
                      local_pf(i,j,k) = wqqisg_av(k,j,i)
                   ENDDO
                ENDDO
             ENDDO
          ENDIF

       CASE ( 'uqtisg' )
          IF ( av == 0 )  THEN
             DO  i = nxlg, nxrg
                DO  j = nysg, nyng
                   DO  k = nzb_do, nzt_do
                      local_pf(i,j,k) = uqtisg(k,j,i)
                   ENDDO
                ENDDO
             ENDDO
          ELSE
             DO  i = nxlg, nxrg
                DO  j = nysg, nyng
                   DO  k = nzb_do, nzt_do
                      local_pf(i,j,k) = uqtisg_av(k,j,i)
                   ENDDO
                ENDDO
             ENDDO
          ENDIF

       CASE ( 'vqtisg' )
          IF ( av == 0 )  THEN
             DO  i = nxlg, nxrg
                DO  j = nysg, nyng
                   DO  k = nzb_do, nzt_do
                      local_pf(i,j,k) = vqtisg(k,j,i)
                   ENDDO
                ENDDO
             ENDDO
          ELSE
             DO  i = nxlg, nxrg
                DO  j = nysg, nyng
                   DO  k = nzb_do, nzt_do
                      local_pf(i,j,k) = vqtisg_av(k,j,i)
                   ENDDO
                ENDDO
             ENDDO
          ENDIF

       CASE ( 'wqtisg' )
          IF ( av == 0 )  THEN
             DO  i = nxlg, nxrg
                DO  j = nysg, nyng
                   DO  k = nzb_do, nzt_do
                      local_pf(i,j,k) = wqtisg(k,j,i)
                   ENDDO
                ENDDO
             ENDDO
          ELSE
             DO  i = nxlg, nxrg
                DO  j = nysg, nyng
                   DO  k = nzb_do, nzt_do
                      local_pf(i,j,k) = wqtisg_av(k,j,i)
                   ENDDO
                ENDDO
             ENDDO
          ENDIF

       CASE ( 'qqqfl' )
          IF ( av == 0 )  THEN
             DO  i = nxlg, nxrg
                DO  j = nysg, nyng
                   DO  k = nzb_do, nzt_do
                      local_pf(i,j,k) = qqqfl(k,j,i)
                   ENDDO
                ENDDO
             ENDDO
          ELSE
             DO  i = nxlg, nxrg
                DO  j = nysg, nyng
                   DO  k = nzb_do, nzt_do
                      local_pf(i,j,k) = qqqfl_av(k,j,i)
                   ENDDO
                ENDDO
             ENDDO
          ENDIF

       CASE ( 'qqtfl' )
          IF ( av == 0 )  THEN
             DO  i = nxlg, nxrg
                DO  j = nysg, nyng
                   DO  k = nzb_do, nzt_do
                      local_pf(i,j,k) = qqtfl(k,j,i)
                   ENDDO
                ENDDO
             ENDDO
          ELSE
             DO  i = nxlg, nxrg
                DO  j = nysg, nyng
                   DO  k = nzb_do, nzt_do
                      local_pf(i,j,k) = qqtfl_av(k,j,i)
                   ENDDO
                ENDDO
             ENDDO
          ENDIF

       CASE ( 'qttfl' )
          IF ( av == 0 )  THEN
             DO  i = nxlg, nxrg
                DO  j = nysg, nyng
                   DO  k = nzb_do, nzt_do
                      local_pf(i,j,k) = qttfl(k,j,i)
                   ENDDO
                ENDDO
             ENDDO
          ELSE
             DO  i = nxlg, nxrg
                DO  j = nysg, nyng
                   DO  k = nzb_do, nzt_do
                      local_pf(i,j,k) = qttfl_av(k,j,i)
                   ENDDO
                ENDDO
             ENDDO
          ENDIF


     CASE DEFAULT
        CONTINUE

     END SELECT
     END IF ! compute_3corr

!    SELECT CASE ( TRIM( variable ) )

!
!--    Uncomment and extend the following lines, if necessary.
!--    The arrays for storing the user defined quantities (here u2 and u2_av)
!--    have to be declared and defined by the user!
!--    Sample for user-defined output:
!       CASE ( 'u2' )
!          IF ( av == 0 )  THEN
!             DO  i = nxlg, nxrg
!                DO  j = nysg, nyng
!                   DO  k = nzb_do_do, nzt_do
!                      local_pf(i,j,k) = u2(k,j,i)
!                   ENDDO
!                ENDDO
!             ENDDO
!          ELSE
!             DO  i = nxlg, nxrg
!                DO  j = nysg, nyng
!                   DO  k = nzb_do_do, nzt_do
!                      local_pf(i,j,k) = u2_av(k,j,i)
!                   ENDDO
!                ENDDO
!             ENDDO
!          ENDIF
!

!       CASE DEFAULT
!          found = .FALSE.
!
!    END SELECT


 END SUBROUTINE user_data_output_3d
