# Supplementary material for: A semi-empirical model of the energy balance closure in the surface layer
Source: PLoS One. 2018 Dec 12;13(12):e0209022. doi: 10.1371/journal.pone.0209022 (PMC6291237; doi:10.1371/journal.pone.0209022)
Supplement: S1 Text — (ZIP) [file pone.0209022.s001.zip › S1 Source/user_data_output_mask.f90]

!> @file user_data_output_mask.f90
!------------------------------------------------------------------------------!
! This file is part of PALM.
!
! PALM is free software: you can redistribute it and/or modify it under the
! terms of the GNU General Public License as published by the Free Software
! Foundation, either version 3 of the License, or (at your option) any later
! version.
!
! PALM is distributed in the hope that it will be useful, but WITHOUT ANY
! WARRANTY; without even the implied warranty of MERCHANTABILITY or FITNESS FOR
! A PARTICULAR PURPOSE.  See the GNU General Public License for more details.
!
! You should have received a copy of the GNU General Public License along with
! PALM. If not, see <http://www.gnu.org/licenses/>.
!
! Copyright 1997-2016 Leibniz Universitaet Hannover
!------------------------------------------------------------------------------!
!
! Current revisions:
! ------------------
! 
! 
! Former revisions:
! -----------------
! $Id: user_data_output_mask.f90 2001 2016-08-20 18:41:22Z knoop $
!
! 2000 2016-08-20 18:09:15Z knoop
! Forced header and separation lines into 80 columns
! 
! 1682 2015-10-07 23:56:08Z knoop
! Code annotations made doxygen readable 
!
! 1320 2014-03-20 08:40:49Z raasch
! kind-parameters added to all INTEGER and REAL declaration statements, 
! kinds are defined in new module kinds, 
! old module precision_kind is removed,
! comment fields (!:) to be used for variable explanations added to
! all variable declaration statements 
!
! 1036 2012-10-22 13:43:42Z raasch
! code put under GPL (PALM 3.9)
!
! Description:
! ------------
!> Resorts the user-defined output quantity with indices (k,j,i) to a
!> temporary array with indices (i,j,k) for masked data output.
!------------------------------------------------------------------------------!
 SUBROUTINE user_data_output_mask( av, variable, found, local_pf )
 

    USE control_parameters
        
    USE indices
    
    USE kinds
    
    USE user

    IMPLICIT NONE

    CHARACTER (LEN=*) ::  variable   !< 

    INTEGER(iwp) ::  av   !< 
    INTEGER(iwp) ::  i    !< 
    INTEGER(iwp) ::  j    !< 
    INTEGER(iwp) ::  k    !< 

    LOGICAL ::  found     !< 

    REAL(wp),                                                                  &
       DIMENSION(mask_size_l(mid,1),mask_size_l(mid,2),mask_size_l(mid,3)) ::  &
          local_pf   !< 


    found = .TRUE.

    SELECT CASE ( TRIM( variable ) )

!--    Uncomment and extend the following lines, if necessary.
!--    The arrays for storing the user defined quantities (here u2 and u2_av)
!--    have to be declared and defined by the user!
!--    Sample for user-defined output:
       CASE ( 'sgeps' )
          IF ( av == 0 )  THEN
            DO  i = 1, mask_size_l(mid,1)
               DO  j = 1, mask_size_l(mid,2)
                  DO  k = 1, mask_size_l(mid,3)
                      local_pf(i,j,k) = sgeps(mask_k(mid,k)+mask_shift(mid)*nzb_s_inner(mask_j(mid,j),mask_i(mid,i)), &
                                           mask_j(mid,j),mask_i(mid,i))
                   ENDDO
                ENDDO
             ENDDO
          ELSE
            DO  i = 1, mask_size_l(mid,1)
               DO  j = 1, mask_size_l(mid,2)
                  DO  k = 1, mask_size_l(mid,3)
                      local_pf(i,j,k) = sgeps_av(mask_k(mid,k)+mask_shift(mid)*nzb_s_inner(mask_j(mid,j),mask_i(mid,i)), &
                                              mask_j(mid,j),mask_i(mid,i))
                   ENDDO
                ENDDO
             ENDDO
          ENDIF
       CASE ( 'upfl' )
          IF ( av == 0 )  THEN
            DO  i = 1, mask_size_l(mid,1)
               DO  j = 1, mask_size_l(mid,2)
                  DO  k = 1, mask_size_l(mid,3)
                      local_pf(i,j,k) = upfl(mask_k(mid,k)+mask_shift(mid)*nzb_s_inner(mask_j(mid,j),mask_i(mid,i)),  &
                                           mask_j(mid,j),mask_i(mid,i))
                   ENDDO
                ENDDO
             ENDDO
          ELSE
            DO  i = 1, mask_size_l(mid,1)
               DO  j = 1, mask_size_l(mid,2)
                  DO  k = 1, mask_size_l(mid,3)
                      local_pf(i,j,k) = upfl_av(mask_k(mid,k)+mask_shift(mid)*nzb_s_inner(mask_j(mid,j),mask_i(mid,i)),                    &
                                              mask_j(mid,j),mask_i(mid,i))
                   ENDDO
                ENDDO
             ENDDO
          ENDIF
       CASE ( 'vpfl' )
          IF ( av == 0 )  THEN
            DO  i = 1, mask_size_l(mid,1)
               DO  j = 1, mask_size_l(mid,2)
                  DO  k = 1, mask_size_l(mid,3)
                      local_pf(i,j,k) = vpfl(mask_k(mid,k)+mask_shift(mid)*nzb_s_inner(mask_j(mid,j),mask_i(mid,i)),                       &
                                           mask_j(mid,j),mask_i(mid,i))
                   ENDDO
                ENDDO
             ENDDO
          ELSE
            DO  i = 1, mask_size_l(mid,1)
               DO  j = 1, mask_size_l(mid,2)
                  DO  k = 1, mask_size_l(mid,3)
                      local_pf(i,j,k) = vpfl_av(mask_k(mid,k)+mask_shift(mid)*nzb_s_inner(mask_j(mid,j),mask_i(mid,i)),                    &
                                              mask_j(mid,j),mask_i(mid,i))
                   ENDDO
                ENDDO
             ENDDO
          ENDIF
       CASE ( 'wpfl' )
          IF ( av == 0 )  THEN
            DO  i = 1, mask_size_l(mid,1)
               DO  j = 1, mask_size_l(mid,2)
                  DO  k = 1, mask_size_l(mid,3)
                      local_pf(i,j,k) = wpfl(mask_k(mid,k)+mask_shift(mid)*nzb_s_inner(mask_j(mid,j),mask_i(mid,i)),                       &
                                           mask_j(mid,j),mask_i(mid,i))
                   ENDDO
                ENDDO
             ENDDO
          ELSE
            DO  i = 1, mask_size_l(mid,1)
               DO  j = 1, mask_size_l(mid,2)
                  DO  k = 1, mask_size_l(mid,3)
                      local_pf(i,j,k) = wpfl_av(mask_k(mid,k)+mask_shift(mid)*nzb_s_inner(mask_j(mid,j),mask_i(mid,i)),                    &
                                              mask_j(mid,j),mask_i(mid,i))
                   ENDDO
                ENDDO
             ENDDO
          ENDIF
       CASE ( 'utisg' )
          IF ( av == 0 )  THEN
            DO  i = 1, mask_size_l(mid,1)
               DO  j = 1, mask_size_l(mid,2)
                  DO  k = 1, mask_size_l(mid,3)
                      local_pf(i,j,k) = utisg(mask_k(mid,k)+mask_shift(mid)*nzb_s_inner(mask_j(mid,j),mask_i(mid,i)),                       &
                                           mask_j(mid,j),mask_i(mid,i))
                   ENDDO
                ENDDO
             ENDDO
          ELSE
            DO  i = 1, mask_size_l(mid,1)
               DO  j = 1, mask_size_l(mid,2)
                  DO  k = 1, mask_size_l(mid,3)
                      local_pf(i,j,k) = utisg_av(mask_k(mid,k)+mask_shift(mid)*nzb_s_inner(mask_j(mid,j),mask_i(mid,i)),                    &
                                              mask_j(mid,j),mask_i(mid,i))
                   ENDDO
                ENDDO
             ENDDO
          ENDIF
       CASE ( 'vtisg' )
          IF ( av == 0 )  THEN
            DO  i = 1, mask_size_l(mid,1)
               DO  j = 1, mask_size_l(mid,2)
                  DO  k = 1, mask_size_l(mid,3)
                      local_pf(i,j,k) = vtisg(mask_k(mid,k)+mask_shift(mid)*nzb_s_inner(mask_j(mid,j),mask_i(mid,i)),                       &
                                           mask_j(mid,j),mask_i(mid,i))
                   ENDDO
                ENDDO
             ENDDO
          ELSE
            DO  i = 1, mask_size_l(mid,1)
               DO  j = 1, mask_size_l(mid,2)
                  DO  k = 1, mask_size_l(mid,3)
                      local_pf(i,j,k) = vtisg_av(mask_k(mid,k)+mask_shift(mid)*nzb_s_inner(mask_j(mid,j),mask_i(mid,i)),                    &
                                              mask_j(mid,j),mask_i(mid,i))
                   ENDDO
                ENDDO
             ENDDO
          ENDIF
       CASE ( 'wtisg' )
          IF ( av == 0 )  THEN
            DO  i = 1, mask_size_l(mid,1)
               DO  j = 1, mask_size_l(mid,2)
                  DO  k = 1, mask_size_l(mid,3)
                      local_pf(i,j,k) = wtisg(mask_k(mid,k)+mask_shift(mid)*nzb_s_inner(mask_j(mid,j),mask_i(mid,i)),                       &
                                           mask_j(mid,j),mask_i(mid,i))
                   ENDDO
                ENDDO
             ENDDO
          ELSE
            DO  i = 1, mask_size_l(mid,1)
               DO  j = 1, mask_size_l(mid,2)
                  DO  k = 1, mask_size_l(mid,3)
                      local_pf(i,j,k) = wtisg_av(mask_k(mid,k)+mask_shift(mid)*nzb_s_inner(mask_j(mid,j),mask_i(mid,i)),                    &
                                              mask_j(mid,j),mask_i(mid,i))
                   ENDDO
                ENDDO
             ENDDO
          ENDIF
       CASE ( 'ttfl' )
          IF ( av == 0 )  THEN
            DO  i = 1, mask_size_l(mid,1)
               DO  j = 1, mask_size_l(mid,2)
                  DO  k = 1, mask_size_l(mid,3)
                      local_pf(i,j,k) = ttfl(mask_k(mid,k)+mask_shift(mid)*nzb_s_inner(mask_j(mid,j),mask_i(mid,i)),                       &
                                           mask_j(mid,j),mask_i(mid,i))
                   ENDDO
                ENDDO
             ENDDO
          ELSE
            DO  i = 1, mask_size_l(mid,1)
               DO  j = 1, mask_size_l(mid,2)
                  DO  k = 1, mask_size_l(mid,3)
                      local_pf(i,j,k) = ttfl_av(mask_k(mid,k)+mask_shift(mid)*nzb_s_inner(mask_j(mid,j),mask_i(mid,i)),                    &
                                              mask_j(mid,j),mask_i(mid,i))
                   ENDDO
                ENDDO
             ENDDO
          ENDIF
       CASE ( 'uuisg' )
          IF ( av == 0 )  THEN
            DO  i = 1, mask_size_l(mid,1)
               DO  j = 1, mask_size_l(mid,2)
                  DO  k = 1, mask_size_l(mid,3)
                      local_pf(i,j,k) = uuisg(mask_k(mid,k)+mask_shift(mid)*nzb_s_inner(mask_j(mid,j),mask_i(mid,i)),                       &
                                           mask_j(mid,j),mask_i(mid,i))
                   ENDDO
                ENDDO
             ENDDO
          ELSE
            DO  i = 1, mask_size_l(mid,1)
               DO  j = 1, mask_size_l(mid,2)
                  DO  k = 1, mask_size_l(mid,3)
                      local_pf(i,j,k) = uuisg_av(mask_k(mid,k)+mask_shift(mid)*nzb_s_inner(mask_j(mid,j),mask_i(mid,i)),                    &
                                              mask_j(mid,j),mask_i(mid,i))
                   ENDDO
                ENDDO
             ENDDO
          ENDIF
       CASE ( 'uvisg' )
          IF ( av == 0 )  THEN
            DO  i = 1, mask_size_l(mid,1)
               DO  j = 1, mask_size_l(mid,2)
                  DO  k = 1, mask_size_l(mid,3)
                      local_pf(i,j,k) = uvisg(mask_k(mid,k)+mask_shift(mid)*nzb_s_inner(mask_j(mid,j),mask_i(mid,i)),                       &
                                           mask_j(mid,j),mask_i(mid,i))
                   ENDDO
                ENDDO
             ENDDO
          ELSE
            DO  i = 1, mask_size_l(mid,1)
               DO  j = 1, mask_size_l(mid,2)
                  DO  k = 1, mask_size_l(mid,3)
                      local_pf(i,j,k) = uvisg_av(mask_k(mid,k)+mask_shift(mid)*nzb_s_inner(mask_j(mid,j),mask_i(mid,i)),                    &
                                              mask_j(mid,j),mask_i(mid,i))
                   ENDDO
                ENDDO
             ENDDO
          ENDIF
       CASE ( 'vvisg' )
          IF ( av == 0 )  THEN
            DO  i = 1, mask_size_l(mid,1)
               DO  j = 1, mask_size_l(mid,2)
                  DO  k = 1, mask_size_l(mid,3)
                      local_pf(i,j,k) = vvisg(mask_k(mid,k)+mask_shift(mid)*nzb_s_inner(mask_j(mid,j),mask_i(mid,i)),                       &
                                           mask_j(mid,j),mask_i(mid,i))
                   ENDDO
                ENDDO
             ENDDO
          ELSE
            DO  i = 1, mask_size_l(mid,1)
               DO  j = 1, mask_size_l(mid,2)
                  DO  k = 1, mask_size_l(mid,3)
                      local_pf(i,j,k) = vvisg_av(mask_k(mid,k)+mask_shift(mid)*nzb_s_inner(mask_j(mid,j),mask_i(mid,i)),                    &
                                              mask_j(mid,j),mask_i(mid,i))
                   ENDDO
                ENDDO
             ENDDO
          ENDIF
       CASE ( 'uwisg' )
          IF ( av == 0 )  THEN
            DO  i = 1, mask_size_l(mid,1)
               DO  j = 1, mask_size_l(mid,2)
                  DO  k = 1, mask_size_l(mid,3)
                      local_pf(i,j,k) = uwisg(mask_k(mid,k)+mask_shift(mid)*nzb_s_inner(mask_j(mid,j),mask_i(mid,i)),                       &
                                           mask_j(mid,j),mask_i(mid,i))
                   ENDDO
                ENDDO
             ENDDO
          ELSE
            DO  i = 1, mask_size_l(mid,1)
               DO  j = 1, mask_size_l(mid,2)
                  DO  k = 1, mask_size_l(mid,3)
                      local_pf(i,j,k) = uwisg_av(mask_k(mid,k)+mask_shift(mid)*nzb_s_inner(mask_j(mid,j),mask_i(mid,i)),                    &
                                              mask_j(mid,j),mask_i(mid,i))
                   ENDDO
                ENDDO
             ENDDO
          ENDIF
       CASE ( 'vwisg' )
          IF ( av == 0 )  THEN
            DO  i = 1, mask_size_l(mid,1)
               DO  j = 1, mask_size_l(mid,2)
                  DO  k = 1, mask_size_l(mid,3)
                      local_pf(i,j,k) = vwisg(mask_k(mid,k)+mask_shift(mid)*nzb_s_inner(mask_j(mid,j),mask_i(mid,i)),                       &
                                           mask_j(mid,j),mask_i(mid,i))
                   ENDDO
                ENDDO
             ENDDO
          ELSE
            DO  i = 1, mask_size_l(mid,1)
               DO  j = 1, mask_size_l(mid,2)
                  DO  k = 1, mask_size_l(mid,3)
                      local_pf(i,j,k) = vwisg_av(mask_k(mid,k)+mask_shift(mid)*nzb_s_inner(mask_j(mid,j),mask_i(mid,i)),                    &
                                              mask_j(mid,j),mask_i(mid,i))
                   ENDDO
                ENDDO
             ENDDO
          ENDIF
       CASE ( 'wwisg' )
          IF ( av == 0 )  THEN
            DO  i = 1, mask_size_l(mid,1)
               DO  j = 1, mask_size_l(mid,2)
                  DO  k = 1, mask_size_l(mid,3)
                      local_pf(i,j,k) = wwisg(mask_k(mid,k)+mask_shift(mid)*nzb_s_inner(mask_j(mid,j),mask_i(mid,i)),                       &
                                           mask_j(mid,j),mask_i(mid,i))
                   ENDDO
                ENDDO
             ENDDO
          ELSE
            DO  i = 1, mask_size_l(mid,1)
               DO  j = 1, mask_size_l(mid,2)
                  DO  k = 1, mask_size_l(mid,3)
                      local_pf(i,j,k) = wwisg_av(mask_k(mid,k)+mask_shift(mid)*nzb_s_inner(mask_j(mid,j),mask_i(mid,i)),                    &
                                              mask_j(mid,j),mask_i(mid,i))
                   ENDDO
                ENDDO
             ENDDO
          ENDIF
       CASE ( 'tttfl' )
          IF ( av == 0 )  THEN
            DO  i = 1, mask_size_l(mid,1)
               DO  j = 1, mask_size_l(mid,2)
                  DO  k = 1, mask_size_l(mid,3)
                      local_pf(i,j,k) = tttfl(mask_k(mid,k)+mask_shift(mid)*nzb_s_inner(mask_j(mid,j),mask_i(mid,i)),                       &
                                           mask_j(mid,j),mask_i(mid,i))
                   ENDDO
                ENDDO
             ENDDO
          ELSE
            DO  i = 1, mask_size_l(mid,1)
               DO  j = 1, mask_size_l(mid,2)
                  DO  k = 1, mask_size_l(mid,3)
                      local_pf(i,j,k) = tttfl_av(mask_k(mid,k)+mask_shift(mid)*nzb_s_inner(mask_j(mid,j),mask_i(mid,i)),                    &
                                              mask_j(mid,j),mask_i(mid,i))
                   ENDDO
                ENDDO
             ENDDO
          ENDIF
       CASE ( 'uttisg' )
          IF ( av == 0 )  THEN
            DO  i = 1, mask_size_l(mid,1)
               DO  j = 1, mask_size_l(mid,2)
                  DO  k = 1, mask_size_l(mid,3)
                      local_pf(i,j,k) = uttisg(mask_k(mid,k)+mask_shift(mid)*nzb_s_inner(mask_j(mid,j),mask_i(mid,i)),                       &
                                           mask_j(mid,j),mask_i(mid,i))
                   ENDDO
                ENDDO
             ENDDO
          ELSE
            DO  i = 1, mask_size_l(mid,1)
               DO  j = 1, mask_size_l(mid,2)
                  DO  k = 1, mask_size_l(mid,3)
                      local_pf(i,j,k) = uttisg_av(mask_k(mid,k)+mask_shift(mid)*nzb_s_inner(mask_j(mid,j),mask_i(mid,i)),                    &
                                              mask_j(mid,j),mask_i(mid,i))
                   ENDDO
                ENDDO
             ENDDO
          ENDIF
       CASE ( 'vttisg' )
          IF ( av == 0 )  THEN
            DO  i = 1, mask_size_l(mid,1)
               DO  j = 1, mask_size_l(mid,2)
                  DO  k = 1, mask_size_l(mid,3)
                      local_pf(i,j,k) = vttisg(mask_k(mid,k)+mask_shift(mid)*nzb_s_inner(mask_j(mid,j),mask_i(mid,i)),                       &
                                           mask_j(mid,j),mask_i(mid,i))
                   ENDDO
                ENDDO
             ENDDO
          ELSE
            DO  i = 1, mask_size_l(mid,1)
               DO  j = 1, mask_size_l(mid,2)
                  DO  k = 1, mask_size_l(mid,3)
                      local_pf(i,j,k) = vttisg_av(mask_k(mid,k)+mask_shift(mid)*nzb_s_inner(mask_j(mid,j),mask_i(mid,i)),                    &
                                              mask_j(mid,j),mask_i(mid,i))
                   ENDDO
                ENDDO
             ENDDO
          ENDIF
       CASE ( 'wttisg' )
          IF ( av == 0 )  THEN
            DO  i = 1, mask_size_l(mid,1)
               DO  j = 1, mask_size_l(mid,2)
                  DO  k = 1, mask_size_l(mid,3)
                      local_pf(i,j,k) = wttisg(mask_k(mid,k)+mask_shift(mid)*nzb_s_inner(mask_j(mid,j),mask_i(mid,i)),                       &
                                           mask_j(mid,j),mask_i(mid,i))
                   ENDDO
                ENDDO
             ENDDO
          ELSE
            DO  i = 1, mask_size_l(mid,1)
               DO  j = 1, mask_size_l(mid,2)
                  DO  k = 1, mask_size_l(mid,3)
                      local_pf(i,j,k) = wttisg_av(mask_k(mid,k)+mask_shift(mid)*nzb_s_inner(mask_j(mid,j),mask_i(mid,i)),                    &
                                              mask_j(mid,j),mask_i(mid,i))
                   ENDDO
                ENDDO
             ENDDO
          ENDIF
       CASE ( 'uutisg' )
          IF ( av == 0 )  THEN
            DO  i = 1, mask_size_l(mid,1)
               DO  j = 1, mask_size_l(mid,2)
                  DO  k = 1, mask_size_l(mid,3)
                      local_pf(i,j,k) = uutisg(mask_k(mid,k)+mask_shift(mid)*nzb_s_inner(mask_j(mid,j),mask_i(mid,i)),                       &
                                           mask_j(mid,j),mask_i(mid,i))
                   ENDDO
                ENDDO
             ENDDO
          ELSE
            DO  i = 1, mask_size_l(mid,1)
               DO  j = 1, mask_size_l(mid,2)
                  DO  k = 1, mask_size_l(mid,3)
                      local_pf(i,j,k) = uutisg_av(mask_k(mid,k)+mask_shift(mid)*nzb_s_inner(mask_j(mid,j),mask_i(mid,i)),                    &
                                              mask_j(mid,j),mask_i(mid,i))
                   ENDDO
                ENDDO
             ENDDO
          ENDIF
       CASE ( 'uvtisg' )
          IF ( av == 0 )  THEN
            DO  i = 1, mask_size_l(mid,1)
               DO  j = 1, mask_size_l(mid,2)
                  DO  k = 1, mask_size_l(mid,3)
                      local_pf(i,j,k) = uvtisg(mask_k(mid,k)+mask_shift(mid)*nzb_s_inner(mask_j(mid,j),mask_i(mid,i)),                       &
                                           mask_j(mid,j),mask_i(mid,i))
                   ENDDO
                ENDDO
             ENDDO
          ELSE
            DO  i = 1, mask_size_l(mid,1)
               DO  j = 1, mask_size_l(mid,2)
                  DO  k = 1, mask_size_l(mid,3)
                      local_pf(i,j,k) = uvtisg_av(mask_k(mid,k)+mask_shift(mid)*nzb_s_inner(mask_j(mid,j),mask_i(mid,i)),                    &
                                              mask_j(mid,j),mask_i(mid,i))
                   ENDDO
                ENDDO
             ENDDO
          ENDIF
       CASE ( 'vvtisg' )
          IF ( av == 0 )  THEN
            DO  i = 1, mask_size_l(mid,1)
               DO  j = 1, mask_size_l(mid,2)
                  DO  k = 1, mask_size_l(mid,3)
                      local_pf(i,j,k) = vvtisg(mask_k(mid,k)+mask_shift(mid)*nzb_s_inner(mask_j(mid,j),mask_i(mid,i)),                       &
                                           mask_j(mid,j),mask_i(mid,i))
                   ENDDO
                ENDDO
             ENDDO
          ELSE
            DO  i = 1, mask_size_l(mid,1)
               DO  j = 1, mask_size_l(mid,2)
                  DO  k = 1, mask_size_l(mid,3)
                      local_pf(i,j,k) = vvtisg_av(mask_k(mid,k)+mask_shift(mid)*nzb_s_inner(mask_j(mid,j),mask_i(mid,i)),                    &
                                              mask_j(mid,j),mask_i(mid,i))
                   ENDDO
                ENDDO
             ENDDO
          ENDIF
       CASE ( 'uwtisg' )
          IF ( av == 0 )  THEN
            DO  i = 1, mask_size_l(mid,1)
               DO  j = 1, mask_size_l(mid,2)
                  DO  k = 1, mask_size_l(mid,3)
                      local_pf(i,j,k) = uwtisg(mask_k(mid,k)+mask_shift(mid)*nzb_s_inner(mask_j(mid,j),mask_i(mid,i)),                       &
                                           mask_j(mid,j),mask_i(mid,i))
                   ENDDO
                ENDDO
             ENDDO
          ELSE
            DO  i = 1, mask_size_l(mid,1)
               DO  j = 1, mask_size_l(mid,2)
                  DO  k = 1, mask_size_l(mid,3)
                      local_pf(i,j,k) = uwtisg_av(mask_k(mid,k)+mask_shift(mid)*nzb_s_inner(mask_j(mid,j),mask_i(mid,i)),                    &
                                              mask_j(mid,j),mask_i(mid,i))
                   ENDDO
                ENDDO
             ENDDO
          ENDIF
       CASE ( 'vwtisg' )
          IF ( av == 0 )  THEN
            DO  i = 1, mask_size_l(mid,1)
               DO  j = 1, mask_size_l(mid,2)
                  DO  k = 1, mask_size_l(mid,3)
                      local_pf(i,j,k) = vwtisg(mask_k(mid,k)+mask_shift(mid)*nzb_s_inner(mask_j(mid,j),mask_i(mid,i)),                       &
                                           mask_j(mid,j),mask_i(mid,i))
                   ENDDO
                ENDDO
             ENDDO
          ELSE
            DO  i = 1, mask_size_l(mid,1)
               DO  j = 1, mask_size_l(mid,2)
                  DO  k = 1, mask_size_l(mid,3)
                      local_pf(i,j,k) = vwtisg_av(mask_k(mid,k)+mask_shift(mid)*nzb_s_inner(mask_j(mid,j),mask_i(mid,i)),                    &
                                              mask_j(mid,j),mask_i(mid,i))
                   ENDDO
                ENDDO
             ENDDO
          ENDIF
       CASE ( 'wwtisg' )
          IF ( av == 0 )  THEN
            DO  i = 1, mask_size_l(mid,1)
               DO  j = 1, mask_size_l(mid,2)
                  DO  k = 1, mask_size_l(mid,3)
                      local_pf(i,j,k) = wwtisg(mask_k(mid,k)+mask_shift(mid)*nzb_s_inner(mask_j(mid,j),mask_i(mid,i)),                       &
                                           mask_j(mid,j),mask_i(mid,i))
                   ENDDO
                ENDDO
             ENDDO
          ELSE
            DO  i = 1, mask_size_l(mid,1)
               DO  j = 1, mask_size_l(mid,2)
                  DO  k = 1, mask_size_l(mid,3)
                      local_pf(i,j,k) = wwtisg_av(mask_k(mid,k)+mask_shift(mid)*nzb_s_inner(mask_j(mid,j),mask_i(mid,i)),                    &
                                              mask_j(mid,j),mask_i(mid,i))
                   ENDDO
                ENDDO
             ENDDO
          ENDIF
       CASE ( 'uuuisg' )
          IF ( av == 0 )  THEN
            DO  i = 1, mask_size_l(mid,1)
               DO  j = 1, mask_size_l(mid,2)
                  DO  k = 1, mask_size_l(mid,3)
                      local_pf(i,j,k) = uuuisg(mask_k(mid,k)+mask_shift(mid)*nzb_s_inner(mask_j(mid,j),mask_i(mid,i)),                       &
                                           mask_j(mid,j),mask_i(mid,i))
                   ENDDO
                ENDDO
             ENDDO
          ELSE
            DO  i = 1, mask_size_l(mid,1)
               DO  j = 1, mask_size_l(mid,2)
                  DO  k = 1, mask_size_l(mid,3)
                      local_pf(i,j,k) = uuuisg_av(mask_k(mid,k)+mask_shift(mid)*nzb_s_inner(mask_j(mid,j),mask_i(mid,i)),                    &
                                              mask_j(mid,j),mask_i(mid,i))
                   ENDDO
                ENDDO
             ENDDO
          ENDIF
       CASE ( 'uuvisg' )
          IF ( av == 0 )  THEN
            DO  i = 1, mask_size_l(mid,1)
               DO  j = 1, mask_size_l(mid,2)
                  DO  k = 1, mask_size_l(mid,3)
                      local_pf(i,j,k) = uuvisg(mask_k(mid,k)+mask_shift(mid)*nzb_s_inner(mask_j(mid,j),mask_i(mid,i)),                       &
                                           mask_j(mid,j),mask_i(mid,i))
                   ENDDO
                ENDDO
             ENDDO
          ELSE
            DO  i = 1, mask_size_l(mid,1)
               DO  j = 1, mask_size_l(mid,2)
                  DO  k = 1, mask_size_l(mid,3)
                      local_pf(i,j,k) = uuvisg_av(mask_k(mid,k)+mask_shift(mid)*nzb_s_inner(mask_j(mid,j),mask_i(mid,i)),                    &
                                              mask_j(mid,j),mask_i(mid,i))
                   ENDDO
                ENDDO
             ENDDO
          ENDIF
       CASE ( 'uvvisg' )
          IF ( av == 0 )  THEN
            DO  i = 1, mask_size_l(mid,1)
               DO  j = 1, mask_size_l(mid,2)
                  DO  k = 1, mask_size_l(mid,3)
                      local_pf(i,j,k) = uvvisg(mask_k(mid,k)+mask_shift(mid)*nzb_s_inner(mask_j(mid,j),mask_i(mid,i)),                       &
                                           mask_j(mid,j),mask_i(mid,i))
                   ENDDO
                ENDDO
             ENDDO
          ELSE
            DO  i = 1, mask_size_l(mid,1)
               DO  j = 1, mask_size_l(mid,2)
                  DO  k = 1, mask_size_l(mid,3)
                      local_pf(i,j,k) = uvvisg_av(mask_k(mid,k)+mask_shift(mid)*nzb_s_inner(mask_j(mid,j),mask_i(mid,i)),                    &
                                              mask_j(mid,j),mask_i(mid,i))
                   ENDDO
                ENDDO
             ENDDO
          ENDIF
       CASE ( 'vvvisg' )
          IF ( av == 0 )  THEN
            DO  i = 1, mask_size_l(mid,1)
               DO  j = 1, mask_size_l(mid,2)
                  DO  k = 1, mask_size_l(mid,3)
                      local_pf(i,j,k) = vvvisg(mask_k(mid,k)+mask_shift(mid)*nzb_s_inner(mask_j(mid,j),mask_i(mid,i)),                       &
                                           mask_j(mid,j),mask_i(mid,i))
                   ENDDO
                ENDDO
             ENDDO
          ELSE
            DO  i = 1, mask_size_l(mid,1)
               DO  j = 1, mask_size_l(mid,2)
                  DO  k = 1, mask_size_l(mid,3)
                      local_pf(i,j,k) = vvvisg_av(mask_k(mid,k)+mask_shift(mid)*nzb_s_inner(mask_j(mid,j),mask_i(mid,i)),                    &
                                              mask_j(mid,j),mask_i(mid,i))
                   ENDDO
                ENDDO
             ENDDO
          ENDIF
       CASE ( 'uuwisg' )
          IF ( av == 0 )  THEN
            DO  i = 1, mask_size_l(mid,1)
               DO  j = 1, mask_size_l(mid,2)
                  DO  k = 1, mask_size_l(mid,3)
                      local_pf(i,j,k) = uuwisg(mask_k(mid,k)+mask_shift(mid)*nzb_s_inner(mask_j(mid,j),mask_i(mid,i)),                       &
                                           mask_j(mid,j),mask_i(mid,i))
                   ENDDO
                ENDDO
             ENDDO
          ELSE
            DO  i = 1, mask_size_l(mid,1)
               DO  j = 1, mask_size_l(mid,2)
                  DO  k = 1, mask_size_l(mid,3)
                      local_pf(i,j,k) = uuwisg_av(mask_k(mid,k)+mask_shift(mid)*nzb_s_inner(mask_j(mid,j),mask_i(mid,i)),                    &
                                              mask_j(mid,j),mask_i(mid,i))
                   ENDDO
                ENDDO
             ENDDO
          ENDIF
       CASE ( 'uvwisg' )
          IF ( av == 0 )  THEN
            DO  i = 1, mask_size_l(mid,1)
               DO  j = 1, mask_size_l(mid,2)
                  DO  k = 1, mask_size_l(mid,3)
                      local_pf(i,j,k) = uvwisg(mask_k(mid,k)+mask_shift(mid)*nzb_s_inner(mask_j(mid,j),mask_i(mid,i)),                       &
                                           mask_j(mid,j),mask_i(mid,i))
                   ENDDO
                ENDDO
             ENDDO
          ELSE
            DO  i = 1, mask_size_l(mid,1)
               DO  j = 1, mask_size_l(mid,2)
                  DO  k = 1, mask_size_l(mid,3)
                      local_pf(i,j,k) = uvwisg_av(mask_k(mid,k)+mask_shift(mid)*nzb_s_inner(mask_j(mid,j),mask_i(mid,i)),                    &
                                              mask_j(mid,j),mask_i(mid,i))
                   ENDDO
                ENDDO
             ENDDO
          ENDIF
       CASE ( 'vvwisg' )
          IF ( av == 0 )  THEN
            DO  i = 1, mask_size_l(mid,1)
               DO  j = 1, mask_size_l(mid,2)
                  DO  k = 1, mask_size_l(mid,3)
                      local_pf(i,j,k) = vvwisg(mask_k(mid,k)+mask_shift(mid)*nzb_s_inner(mask_j(mid,j),mask_i(mid,i)),                       &
                                           mask_j(mid,j),mask_i(mid,i))
                   ENDDO
                ENDDO
             ENDDO
          ELSE
            DO  i = 1, mask_size_l(mid,1)
               DO  j = 1, mask_size_l(mid,2)
                  DO  k = 1, mask_size_l(mid,3)
                      local_pf(i,j,k) = vvwisg_av(mask_k(mid,k)+mask_shift(mid)*nzb_s_inner(mask_j(mid,j),mask_i(mid,i)),                    &
                                              mask_j(mid,j),mask_i(mid,i))
                   ENDDO
                ENDDO
             ENDDO
          ENDIF
       CASE ( 'uwwisg' )
          IF ( av == 0 )  THEN
            DO  i = 1, mask_size_l(mid,1)
               DO  j = 1, mask_size_l(mid,2)
                  DO  k = 1, mask_size_l(mid,3)
                      local_pf(i,j,k) = uwwisg(mask_k(mid,k)+mask_shift(mid)*nzb_s_inner(mask_j(mid,j),mask_i(mid,i)),                       &
                                           mask_j(mid,j),mask_i(mid,i))
                   ENDDO
                ENDDO
             ENDDO
          ELSE
            DO  i = 1, mask_size_l(mid,1)
               DO  j = 1, mask_size_l(mid,2)
                  DO  k = 1, mask_size_l(mid,3)
                      local_pf(i,j,k) = uwwisg_av(mask_k(mid,k)+mask_shift(mid)*nzb_s_inner(mask_j(mid,j),mask_i(mid,i)),                    &
                                              mask_j(mid,j),mask_i(mid,i))
                   ENDDO
                ENDDO
             ENDDO
          ENDIF
       CASE ( 'vwwisg' )
          IF ( av == 0 )  THEN
            DO  i = 1, mask_size_l(mid,1)
               DO  j = 1, mask_size_l(mid,2)
                  DO  k = 1, mask_size_l(mid,3)
                      local_pf(i,j,k) = vwwisg(mask_k(mid,k)+mask_shift(mid)*nzb_s_inner(mask_j(mid,j),mask_i(mid,i)),                       &
                                           mask_j(mid,j),mask_i(mid,i))
                   ENDDO
                ENDDO
             ENDDO
          ELSE
            DO  i = 1, mask_size_l(mid,1)
               DO  j = 1, mask_size_l(mid,2)
                  DO  k = 1, mask_size_l(mid,3)
                      local_pf(i,j,k) = vwwisg_av(mask_k(mid,k)+mask_shift(mid)*nzb_s_inner(mask_j(mid,j),mask_i(mid,i)),                    &
                                              mask_j(mid,j),mask_i(mid,i))
                   ENDDO
                ENDDO
             ENDDO
          ENDIF
       CASE ( 'wwwisg' )
          IF ( av == 0 )  THEN
            DO  i = 1, mask_size_l(mid,1)
               DO  j = 1, mask_size_l(mid,2)
                  DO  k = 1, mask_size_l(mid,3)
                      local_pf(i,j,k) = wwwisg(mask_k(mid,k)+mask_shift(mid)*nzb_s_inner(mask_j(mid,j),mask_i(mid,i)),                       &
                                           mask_j(mid,j),mask_i(mid,i))
                   ENDDO
                ENDDO
             ENDDO
          ELSE
            DO  i = 1, mask_size_l(mid,1)
               DO  j = 1, mask_size_l(mid,2)
                  DO  k = 1, mask_size_l(mid,3)
                      local_pf(i,j,k) = wwwisg_av(mask_k(mid,k)+mask_shift(mid)*nzb_s_inner(mask_j(mid,j),mask_i(mid,i)),                    &
                                              mask_j(mid,j),mask_i(mid,i))
                   ENDDO
                ENDDO
             ENDDO
          ENDIF
!       CASE ( 'u2' )
!          IF ( av == 0 )  THEN
!            DO  i = 1, mask_size_l(mid,1)
!               DO  j = 1, mask_size_l(mid,2)
!                  DO  k = 1, mask_size_l(mid,3)
!                      local_pf(i,j,k) = u2(mask_k(mid,k)+mask_shift(mid)*nzb_s_inner(mask_j(mid,j),mask_i(mid,i)),                       &
!                                           mask_j(mid,j),mask_i(mid,i))
!                   ENDDO
!                ENDDO
!             ENDDO
!          ELSE
!            DO  i = 1, mask_size_l(mid,1)
!               DO  j = 1, mask_size_l(mid,2)
!                  DO  k = 1, mask_size_l(mid,3)
!                      local_pf(i,j,k) = u2_av(mask_k(mid,k)+mask_shift(mid)*nzb_s_inner(mask_j(mid,j),mask_i(mid,i)),                    &
!                                              mask_j(mid,j),mask_i(mid,i))
!                   ENDDO
!                ENDDO
!             ENDDO
!          ENDIF

       CASE DEFAULT
          IF (humidity) THEN
             CONTINUE
          ELSE
             found = .FALSE.
          END IF
    END SELECT


   IF ( humidity ) THEN


    SELECT CASE ( TRIM( variable ) )

       CASE ( 'uqisg' )
          IF ( av == 0 )  THEN
            DO  i = 1, mask_size_l(mid,1)
               DO  j = 1, mask_size_l(mid,2)
                  DO  k = 1, mask_size_l(mid,3)
                      local_pf(i,j,k) = uqisg(mask_k(mid,k)+mask_shift(mid)*nzb_s_inner(mask_j(mid,j),mask_i(mid,i)),                       &
                                           mask_j(mid,j),mask_i(mid,i))
                   ENDDO
                ENDDO
             ENDDO
          ELSE
            DO  i = 1, mask_size_l(mid,1)
               DO  j = 1, mask_size_l(mid,2)
                  DO  k = 1, mask_size_l(mid,3)
                      local_pf(i,j,k) = uqisg_av(mask_k(mid,k)+mask_shift(mid)*nzb_s_inner(mask_j(mid,j),mask_i(mid,i)),                    &
                                              mask_j(mid,j),mask_i(mid,i))
                   ENDDO
                ENDDO
             ENDDO
          ENDIF
       CASE ( 'vqisg' )
          IF ( av == 0 )  THEN
            DO  i = 1, mask_size_l(mid,1)
               DO  j = 1, mask_size_l(mid,2)
                  DO  k = 1, mask_size_l(mid,3)
                      local_pf(i,j,k) = vqisg(mask_k(mid,k)+mask_shift(mid)*nzb_s_inner(mask_j(mid,j),mask_i(mid,i)),                       &
                                           mask_j(mid,j),mask_i(mid,i))
                   ENDDO
                ENDDO
             ENDDO
          ELSE
            DO  i = 1, mask_size_l(mid,1)
               DO  j = 1, mask_size_l(mid,2)
                  DO  k = 1, mask_size_l(mid,3)
                      local_pf(i,j,k) = vqisg_av(mask_k(mid,k)+mask_shift(mid)*nzb_s_inner(mask_j(mid,j),mask_i(mid,i)),                    &
                                              mask_j(mid,j),mask_i(mid,i))
                   ENDDO
                ENDDO
             ENDDO
          ENDIF
       CASE ( 'wqisg' )
          IF ( av == 0 )  THEN
            DO  i = 1, mask_size_l(mid,1)
               DO  j = 1, mask_size_l(mid,2)
                  DO  k = 1, mask_size_l(mid,3)
                      local_pf(i,j,k) = wqisg(mask_k(mid,k)+mask_shift(mid)*nzb_s_inner(mask_j(mid,j),mask_i(mid,i)),                       &
                                           mask_j(mid,j),mask_i(mid,i))
                   ENDDO
                ENDDO
             ENDDO
          ELSE
            DO  i = 1, mask_size_l(mid,1)
               DO  j = 1, mask_size_l(mid,2)
                  DO  k = 1, mask_size_l(mid,3)
                      local_pf(i,j,k) = wqisg_av(mask_k(mid,k)+mask_shift(mid)*nzb_s_inner(mask_j(mid,j),mask_i(mid,i)),                    &
                                              mask_j(mid,j),mask_i(mid,i))
                   ENDDO
                ENDDO
             ENDDO
          ENDIF
       CASE ( 'qqfl' )
          IF ( av == 0 )  THEN
            DO  i = 1, mask_size_l(mid,1)
               DO  j = 1, mask_size_l(mid,2)
                  DO  k = 1, mask_size_l(mid,3)
                      local_pf(i,j,k) = qqfl(mask_k(mid,k)+mask_shift(mid)*nzb_s_inner(mask_j(mid,j),mask_i(mid,i)),                       &
                                           mask_j(mid,j),mask_i(mid,i))
                   ENDDO
                ENDDO
             ENDDO
          ELSE
            DO  i = 1, mask_size_l(mid,1)
               DO  j = 1, mask_size_l(mid,2)
                  DO  k = 1, mask_size_l(mid,3)
                      local_pf(i,j,k) = qqfl_av(mask_k(mid,k)+mask_shift(mid)*nzb_s_inner(mask_j(mid,j),mask_i(mid,i)),                    &
                                              mask_j(mid,j),mask_i(mid,i))
                   ENDDO
                ENDDO
             ENDDO
          ENDIF

       CASE ( 'qqqfl' )
          IF ( av == 0 )  THEN
            DO  i = 1, mask_size_l(mid,1)
               DO  j = 1, mask_size_l(mid,2)
                  DO  k = 1, mask_size_l(mid,3)
                      local_pf(i,j,k) = qqqfl(mask_k(mid,k)+mask_shift(mid)*nzb_s_inner(mask_j(mid,j),mask_i(mid,i)),                       &
                                           mask_j(mid,j),mask_i(mid,i))
                   ENDDO
                ENDDO
             ENDDO
          ELSE
            DO  i = 1, mask_size_l(mid,1)
               DO  j = 1, mask_size_l(mid,2)
                  DO  k = 1, mask_size_l(mid,3)
                      local_pf(i,j,k) = qqqfl_av(mask_k(mid,k)+mask_shift(mid)*nzb_s_inner(mask_j(mid,j),mask_i(mid,i)),                    &
                                              mask_j(mid,j),mask_i(mid,i))
                   ENDDO
                ENDDO
             ENDDO
          ENDIF
       CASE ( 'qqtfl' )
          IF ( av == 0 )  THEN
            DO  i = 1, mask_size_l(mid,1)
               DO  j = 1, mask_size_l(mid,2)
                  DO  k = 1, mask_size_l(mid,3)
                      local_pf(i,j,k) = qqtfl(mask_k(mid,k)+mask_shift(mid)*nzb_s_inner(mask_j(mid,j),mask_i(mid,i)),                       &
                                           mask_j(mid,j),mask_i(mid,i))
                   ENDDO
                ENDDO
             ENDDO
          ELSE
            DO  i = 1, mask_size_l(mid,1)
               DO  j = 1, mask_size_l(mid,2)
                  DO  k = 1, mask_size_l(mid,3)
                      local_pf(i,j,k) = qqtfl_av(mask_k(mid,k)+mask_shift(mid)*nzb_s_inner(mask_j(mid,j),mask_i(mid,i)),                    &
                                              mask_j(mid,j),mask_i(mid,i))
                   ENDDO
                ENDDO
             ENDDO
          ENDIF
       CASE ( 'qttfl' )
          IF ( av == 0 )  THEN
            DO  i = 1, mask_size_l(mid,1)
               DO  j = 1, mask_size_l(mid,2)
                  DO  k = 1, mask_size_l(mid,3)
                      local_pf(i,j,k) = qttfl(mask_k(mid,k)+mask_shift(mid)*nzb_s_inner(mask_j(mid,j),mask_i(mid,i)),                       &
                                           mask_j(mid,j),mask_i(mid,i))
                   ENDDO
                ENDDO
             ENDDO
          ELSE
            DO  i = 1, mask_size_l(mid,1)
               DO  j = 1, mask_size_l(mid,2)
                  DO  k = 1, mask_size_l(mid,3)
                      local_pf(i,j,k) = qttfl_av(mask_k(mid,k)+mask_shift(mid)*nzb_s_inner(mask_j(mid,j),mask_i(mid,i)),                    &
                                              mask_j(mid,j),mask_i(mid,i))
                   ENDDO
                ENDDO
             ENDDO
          ENDIF
       CASE ( 'uqtisg' )
          IF ( av == 0 )  THEN
            DO  i = 1, mask_size_l(mid,1)
               DO  j = 1, mask_size_l(mid,2)
                  DO  k = 1, mask_size_l(mid,3)
                      local_pf(i,j,k) = uqtisg(mask_k(mid,k)+mask_shift(mid)*nzb_s_inner(mask_j(mid,j),mask_i(mid,i)),                       &
                                           mask_j(mid,j),mask_i(mid,i))
                   ENDDO
                ENDDO
             ENDDO
          ELSE
            DO  i = 1, mask_size_l(mid,1)
               DO  j = 1, mask_size_l(mid,2)
                  DO  k = 1, mask_size_l(mid,3)
                      local_pf(i,j,k) = uqtisg_av(mask_k(mid,k)+mask_shift(mid)*nzb_s_inner(mask_j(mid,j),mask_i(mid,i)),                    &
                                              mask_j(mid,j),mask_i(mid,i))
                   ENDDO
                ENDDO
             ENDDO
          ENDIF
       CASE ( 'vqtisg' )
          IF ( av == 0 )  THEN
            DO  i = 1, mask_size_l(mid,1)
               DO  j = 1, mask_size_l(mid,2)
                  DO  k = 1, mask_size_l(mid,3)
                      local_pf(i,j,k) = vqtisg(mask_k(mid,k)+mask_shift(mid)*nzb_s_inner(mask_j(mid,j),mask_i(mid,i)),                       &
                                           mask_j(mid,j),mask_i(mid,i))
                   ENDDO
                ENDDO
             ENDDO
          ELSE
            DO  i = 1, mask_size_l(mid,1)
               DO  j = 1, mask_size_l(mid,2)
                  DO  k = 1, mask_size_l(mid,3)
                      local_pf(i,j,k) = vqtisg_av(mask_k(mid,k)+mask_shift(mid)*nzb_s_inner(mask_j(mid,j),mask_i(mid,i)),                    &
                                              mask_j(mid,j),mask_i(mid,i))
                   ENDDO
                ENDDO
             ENDDO
          ENDIF
       CASE ( 'wqtisg' )
          IF ( av == 0 )  THEN
            DO  i = 1, mask_size_l(mid,1)
               DO  j = 1, mask_size_l(mid,2)
                  DO  k = 1, mask_size_l(mid,3)
                      local_pf(i,j,k) = wqtisg(mask_k(mid,k)+mask_shift(mid)*nzb_s_inner(mask_j(mid,j),mask_i(mid,i)),                       &
                                           mask_j(mid,j),mask_i(mid,i))
                   ENDDO
                ENDDO
             ENDDO
          ELSE
            DO  i = 1, mask_size_l(mid,1)
               DO  j = 1, mask_size_l(mid,2)
                  DO  k = 1, mask_size_l(mid,3)
                      local_pf(i,j,k) = wqtisg_av(mask_k(mid,k)+mask_shift(mid)*nzb_s_inner(mask_j(mid,j),mask_i(mid,i)),                    &
                                              mask_j(mid,j),mask_i(mid,i))
                   ENDDO
                ENDDO
             ENDDO
          ENDIF
       CASE ( 'uqqisg' )
          IF ( av == 0 )  THEN
            DO  i = 1, mask_size_l(mid,1)
               DO  j = 1, mask_size_l(mid,2)
                  DO  k = 1, mask_size_l(mid,3)
                      local_pf(i,j,k) = uqqisg(mask_k(mid,k)+mask_shift(mid)*nzb_s_inner(mask_j(mid,j),mask_i(mid,i)),                       &
                                           mask_j(mid,j),mask_i(mid,i))
                   ENDDO
                ENDDO
             ENDDO
          ELSE
            DO  i = 1, mask_size_l(mid,1)
               DO  j = 1, mask_size_l(mid,2)
                  DO  k = 1, mask_size_l(mid,3)
                      local_pf(i,j,k) = uqqisg_av(mask_k(mid,k)+mask_shift(mid)*nzb_s_inner(mask_j(mid,j),mask_i(mid,i)),                    &
                                              mask_j(mid,j),mask_i(mid,i))
                   ENDDO
                ENDDO
             ENDDO
          ENDIF
       CASE ( 'vqqisg' )
          IF ( av == 0 )  THEN
            DO  i = 1, mask_size_l(mid,1)
               DO  j = 1, mask_size_l(mid,2)
                  DO  k = 1, mask_size_l(mid,3)
                      local_pf(i,j,k) = vqqisg(mask_k(mid,k)+mask_shift(mid)*nzb_s_inner(mask_j(mid,j),mask_i(mid,i)),                       &
                                           mask_j(mid,j),mask_i(mid,i))
                   ENDDO
                ENDDO
             ENDDO
          ELSE
            DO  i = 1, mask_size_l(mid,1)
               DO  j = 1, mask_size_l(mid,2)
                  DO  k = 1, mask_size_l(mid,3)
                      local_pf(i,j,k) = vqqisg_av(mask_k(mid,k)+mask_shift(mid)*nzb_s_inner(mask_j(mid,j),mask_i(mid,i)),                    &
                                              mask_j(mid,j),mask_i(mid,i))
                   ENDDO
                ENDDO
             ENDDO
          ENDIF
       CASE ( 'wqqisg' )
          IF ( av == 0 )  THEN
            DO  i = 1, mask_size_l(mid,1)
               DO  j = 1, mask_size_l(mid,2)
                  DO  k = 1, mask_size_l(mid,3)
                      local_pf(i,j,k) = wqqisg(mask_k(mid,k)+mask_shift(mid)*nzb_s_inner(mask_j(mid,j),mask_i(mid,i)),                       &
                                           mask_j(mid,j),mask_i(mid,i))
                   ENDDO
                ENDDO
             ENDDO
          ELSE
            DO  i = 1, mask_size_l(mid,1)
               DO  j = 1, mask_size_l(mid,2)
                  DO  k = 1, mask_size_l(mid,3)
                      local_pf(i,j,k) = wqqisg_av(mask_k(mid,k)+mask_shift(mid)*nzb_s_inner(mask_j(mid,j),mask_i(mid,i)),                    &
                                              mask_j(mid,j),mask_i(mid,i))
                   ENDDO
                ENDDO
             ENDDO
          ENDIF
       CASE ( 'uuqisg' )
          IF ( av == 0 )  THEN
            DO  i = 1, mask_size_l(mid,1)
               DO  j = 1, mask_size_l(mid,2)
                  DO  k = 1, mask_size_l(mid,3)
                      local_pf(i,j,k) = uuqisg(mask_k(mid,k)+mask_shift(mid)*nzb_s_inner(mask_j(mid,j),mask_i(mid,i)),                       &
                                           mask_j(mid,j),mask_i(mid,i))
                   ENDDO
                ENDDO
             ENDDO
          ELSE
            DO  i = 1, mask_size_l(mid,1)
               DO  j = 1, mask_size_l(mid,2)
                  DO  k = 1, mask_size_l(mid,3)
                      local_pf(i,j,k) = uuqisg_av(mask_k(mid,k)+mask_shift(mid)*nzb_s_inner(mask_j(mid,j),mask_i(mid,i)),                    &
                                              mask_j(mid,j),mask_i(mid,i))
                   ENDDO
                ENDDO
             ENDDO
          ENDIF
       CASE ( 'uvqisg' )
          IF ( av == 0 )  THEN
            DO  i = 1, mask_size_l(mid,1)
               DO  j = 1, mask_size_l(mid,2)
                  DO  k = 1, mask_size_l(mid,3)
                      local_pf(i,j,k) = uvqisg(mask_k(mid,k)+mask_shift(mid)*nzb_s_inner(mask_j(mid,j),mask_i(mid,i)),                       &
                                           mask_j(mid,j),mask_i(mid,i))
                   ENDDO
                ENDDO
             ENDDO
          ELSE
            DO  i = 1, mask_size_l(mid,1)
               DO  j = 1, mask_size_l(mid,2)
                  DO  k = 1, mask_size_l(mid,3)
                      local_pf(i,j,k) = uvqisg_av(mask_k(mid,k)+mask_shift(mid)*nzb_s_inner(mask_j(mid,j),mask_i(mid,i)),                    &
                                              mask_j(mid,j),mask_i(mid,i))
                   ENDDO
                ENDDO
             ENDDO
          ENDIF
       CASE ( 'vvqisg' )
          IF ( av == 0 )  THEN
            DO  i = 1, mask_size_l(mid,1)
               DO  j = 1, mask_size_l(mid,2)
                  DO  k = 1, mask_size_l(mid,3)
                      local_pf(i,j,k) = vvqisg(mask_k(mid,k)+mask_shift(mid)*nzb_s_inner(mask_j(mid,j),mask_i(mid,i)),                       &
                                           mask_j(mid,j),mask_i(mid,i))
                   ENDDO
                ENDDO
             ENDDO
          ELSE
            DO  i = 1, mask_size_l(mid,1)
               DO  j = 1, mask_size_l(mid,2)
                  DO  k = 1, mask_size_l(mid,3)
                      local_pf(i,j,k) = vvqisg_av(mask_k(mid,k)+mask_shift(mid)*nzb_s_inner(mask_j(mid,j),mask_i(mid,i)),                    &
                                              mask_j(mid,j),mask_i(mid,i))
                   ENDDO
                ENDDO
             ENDDO
          ENDIF
       CASE ( 'uwqisg' )
          IF ( av == 0 )  THEN
            DO  i = 1, mask_size_l(mid,1)
               DO  j = 1, mask_size_l(mid,2)
                  DO  k = 1, mask_size_l(mid,3)
                      local_pf(i,j,k) = uwqisg(mask_k(mid,k)+mask_shift(mid)*nzb_s_inner(mask_j(mid,j),mask_i(mid,i)),                       &
                                           mask_j(mid,j),mask_i(mid,i))
                   ENDDO
                ENDDO
             ENDDO
          ELSE
            DO  i = 1, mask_size_l(mid,1)
               DO  j = 1, mask_size_l(mid,2)
                  DO  k = 1, mask_size_l(mid,3)
                      local_pf(i,j,k) = uwqisg_av(mask_k(mid,k)+mask_shift(mid)*nzb_s_inner(mask_j(mid,j),mask_i(mid,i)),                    &
                                              mask_j(mid,j),mask_i(mid,i))
                   ENDDO
                ENDDO
             ENDDO
          ENDIF
       CASE ( 'vwqisg' )
          IF ( av == 0 )  THEN
            DO  i = 1, mask_size_l(mid,1)
               DO  j = 1, mask_size_l(mid,2)
                  DO  k = 1, mask_size_l(mid,3)
                      local_pf(i,j,k) = vwqisg(mask_k(mid,k)+mask_shift(mid)*nzb_s_inner(mask_j(mid,j),mask_i(mid,i)),                       &
                                           mask_j(mid,j),mask_i(mid,i))
                   ENDDO
                ENDDO
             ENDDO
          ELSE
            DO  i = 1, mask_size_l(mid,1)
               DO  j = 1, mask_size_l(mid,2)
                  DO  k = 1, mask_size_l(mid,3)
                      local_pf(i,j,k) = vwqisg_av(mask_k(mid,k)+mask_shift(mid)*nzb_s_inner(mask_j(mid,j),mask_i(mid,i)),                    &
                                              mask_j(mid,j),mask_i(mid,i))
                   ENDDO
                ENDDO
             ENDDO
          ENDIF
       CASE ( 'wwqisg' )
          IF ( av == 0 )  THEN
            DO  i = 1, mask_size_l(mid,1)
               DO  j = 1, mask_size_l(mid,2)
                  DO  k = 1, mask_size_l(mid,3)
                      local_pf(i,j,k) = wwqisg(mask_k(mid,k)+mask_shift(mid)*nzb_s_inner(mask_j(mid,j),mask_i(mid,i)),                       &
                                           mask_j(mid,j),mask_i(mid,i))
                   ENDDO
                ENDDO
             ENDDO
          ELSE
            DO  i = 1, mask_size_l(mid,1)
               DO  j = 1, mask_size_l(mid,2)
                  DO  k = 1, mask_size_l(mid,3)
                      local_pf(i,j,k) = wwqisg_av(mask_k(mid,k)+mask_shift(mid)*nzb_s_inner(mask_j(mid,j),mask_i(mid,i)),          &
                                              mask_j(mid,j),mask_i(mid,i))
                   ENDDO
                ENDDO
             ENDDO
          ENDIF

   CASE DEFAULT
       found = .FALSE.

   END SELECT


   END IF


 END SUBROUTINE user_data_output_mask
