# Supplementary material for: A semi-empirical model of the energy balance closure in the surface layer
Source: PLoS One. 2018 Dec 12;13(12):e0209022. doi: 10.1371/journal.pone.0209022 (PMC6291237; doi:10.1371/journal.pone.0209022)
Supplement: S1 Text — (ZIP) [file pone.0209022.s001.zip › S1 Source/user_define_netcdf_grid.f90]

!> @file user_define_netcdf_grid.f90
!------------------------------------------------------------------------------!
! This file is part of PALM.
!
! PALM is free software: you can redistribute it and/or modify it under the
! terms of the GNU General Public License as published by the Free Software
! Foundation, either version 3 of the License, or (at your option) any later
! version.
!
! PALM is distributed in the hope that it will be useful, but WITHOUT ANY
! WARRANTY; without even the implied warranty of MERCHANTABILITY or FITNESS FOR
! A PARTICULAR PURPOSE.  See the GNU General Public License for more details.
!
! You should have received a copy of the GNU General Public License along with
! PALM. If not, see <http://www.gnu.org/licenses/>.
!
! Copyright 1997-2016 Leibniz Universitaet Hannover
!------------------------------------------------------------------------------!
!
! Current revisions:
! -----------------
! 
! 
! Former revisions:
! -----------------
! $Id: user_define_netcdf_grid.f90 2001 2016-08-20 18:41:22Z knoop $
!
! 2000 2016-08-20 18:09:15Z knoop
! Forced header and separation lines into 80 columns
! 
! 1682 2015-10-07 23:56:08Z knoop
! Code annotations made doxygen readable 
!
! 1320 2014-03-20 08:40:49Z raasch
! comment fields (!:) to be used for variable explanations added to
! all variable declaration statements 
!
! 1036 2012-10-22 13:43:42Z raasch
! code put under GPL (PALM 3.9)
!
! 211 2008-11-11 04:46:24Z raasch
! Former file user_interface.f90 split into one file per subroutine
!
! Description:
! ------------
!> Set the grids on which user-defined output quantities are defined.
!> Allowed values for grid_x are "x" and "xu", for grid_y "y" and "yv", and
!> for grid_z "zu" and "zw".
!------------------------------------------------------------------------------!
 SUBROUTINE user_define_netcdf_grid( variable, found, grid_x, grid_y, grid_z )
 

    USE kinds
    
    USE user

    IMPLICIT NONE

    CHARACTER (LEN=*) ::  grid_x     !< 
    CHARACTER (LEN=*) ::  grid_y     !< 
    CHARACTER (LEN=*) ::  grid_z     !< 
    CHARACTER (LEN=*) ::  variable   !< 

    LOGICAL ::  found   !< 


    SELECT CASE ( TRIM( variable ) )

!
!--    Uncomment and extend the following lines, if necessary
!       CASE ( 'u2', 'u2_xy', 'u2_xz', 'u2_yz' )
!          grid_x = 'xu'
!          grid_y = 'y'
!          grid_z = 'zu'

       CASE ('ziloc', 'ziloc_xy' )
          grid_x = 'x'
          grid_y = 'y'
          grid_z = 'zu1'

       CASE ('sgeps', 'sgeps_xy', 'sgeps_xz' , 'sgeps_yz' , &
             'upfl' , 'upfl_xy' , 'upfl_xz'  , 'upfl_yz'  , & 
             'vpfl' , 'vpfl_xy' , 'vpfl_xz'  , 'vpfl_yz'  , & 
             'wpfl' , 'wpfl_xy' , 'wpfl_xz'  , 'wpfl_yz'  , & 
             'ttfl' , 'ttfl_xy' , 'ttfl_xz'  , 'ttfl_yz'  , &
             'qqfl' , 'qqfl_xy' , 'qqfl_xz'  , 'qqfl_yz'  , &
             'qtfl' , 'qtfl_xy' , 'qtfl_xz'  , 'qtfl_yz'  )
                  grid_x = 'x'
                  grid_y = 'y'
                  grid_z = 'zu'

       CASE ('utisg', 'utisg_xy', 'utisg_xz' , 'utisg_yz' , & 
             'uqisg', 'uqisg_xy', 'uqisg_xz' , 'uqisg_yz' )
                  grid_x = 'xu'
                  grid_y = 'y'
                  grid_z = 'zu'

       CASE ('vtisg', 'vtisg_xy', 'vtisg_xz' , 'vtisg_yz' , & 
             'vqisg', 'vqisg_xy', 'vqisg_xz' , 'vqisg_yz' )
                  grid_x = 'x'
                  grid_y = 'yv'
                  grid_z = 'zu'

       CASE ('wtisg', 'wtisg_xy', 'wtisg_xz' , 'wtisg_yz' , & 
             'wqisg', 'wqisg_xy', 'wqisg_xz' , 'wqisg_yz' )
                  grid_x = 'x'
                  grid_y = 'y'
                  grid_z = 'zw'

       CASE ('uuisg', 'uuisg_xy', 'uuisg_xz', 'uuisg_yz', &
             'uvisg', 'uvisg_xy', 'uvisg_xz', 'uvisg_yz', &
             'vvisg', 'vvisg_xy', 'vvisg_xz', 'vvisg_yz', &
             'uwisg', 'uwisg_xy', 'uwisg_xz', 'uwisg_yz', &
             'vwisg', 'vwisg_xy', 'vwisg_xz', 'vwisg_yz', &
             'wwisg', 'wwisg_xy', 'wwisg_xz', 'wwisg_yz' )
                  grid_x = 'x'
		  grid_y = 'y'
		  grid_z = 'zu'

  CASE ( 'uttisg', 'uttisg_xy','uttisg_xz','uttisg_yz' , &
         'vttisg', 'vttisg_xy','vttisg_xz','vttisg_yz' , &
         'wttisg', 'wttisg_xy','wttisg_xz','wttisg_yz' , &
         'tttfl' , 'tttfl_xy' ,'tttfl_xz' ,'tttfl_yz'  , &
         'uutisg', 'uutisg_xy','uutisg_xz','uutisg_yz' , &
         'vvtisg', 'vvtisg_xy','vvtisg_xz','vvtisg_yz' , &
         'uvtisg', 'uvtisg_xy','uvtisg_xz','uvtisg_yz' , &
         'uwtisg', 'uwtisg_xy','uwtisg_xz','uwtisg_yz' , &
         'vwtisg', 'vwtisg_xy','vwtisg_xz','vwtisg_yz' , &
         'wwtisg', 'wwtisg_xy','wwtisg_xz','wwtisg_yz' , &
         'uqqisg', 'uqqisg_xy','uqqisg_xz','uqqisg_yz' , &
         'vqqisg', 'vqqisg_xy','vqqisg_xz','vqqisg_yz' , &
         'wqqisg', 'wqqisg_xy','wqqisg_xz','wqqisg_yz' , &
         'qqqfl' , 'qqqfl_xy' ,'qqqfl_xz' ,'qqqfl_yz'  , &
         'qqtfl' , 'qqtfl_xy' ,'qqtfl_xz' ,'qqtfl_yz'  , &
         'qttfl' , 'qttfl_xy' ,'qttfl_xz' ,'qttfl_yz'  , &
         'uuqisg', 'uuqisg_xy','uuqisg_xz','uuqisg_yz' , &
         'vvqisg', 'vvqisg_xy','vvqisg_xz','vvqisg_yz' , &
         'uvqisg', 'uvqisg_xy','uvqisg_xz','uvqisg_yz' , &
         'uwqisg', 'uwqisg_xy','uwqisg_xz','uwqisg_yz' , &
         'vwqisg', 'vwqisg_xy','vwqisg_xz','vwqisg_yz' , &
         'wwqisg', 'wwqisg_xy','wwqisg_xz','wwqisg_yz' , &
         'uuuisg', 'uuuisg_xy','uuuisg_xz','uuuisg_yz' , &
         'uuvisg', 'uuvisg_xy','uuvisg_xz','uuvisg_yz' , &
         'uvvisg', 'uvvisg_xy','uvvisg_xz','uvvisg_yz' , &
         'vvvisg', 'vvvisg_xy','vvvisg_xz','vvvisg_yz' , &
         'uuwisg', 'uuwisg_xy','uuwisg_xz','uuwisg_yz' , &
         'uvwisg', 'uvwisg_xy','uvwisg_xz','uvwisg_yz' , &
         'vvwisg', 'vvwisg_xy','vvwisg_xz','vvwisg_yz' , &
         'uwwisg', 'uwwisg_xy','uwwisg_xz','uwwisg_yz' , &
         'vwwisg', 'vwwisg_xy','vwwisg_xz','vwwisg_yz' , &
         'wwwisg', 'wwwisg_xy','wwwisg_xz','wwwisg_yz'   )
             grid_x = 'x'
	     grid_y = 'y' 
	     grid_z = 'zu'
  
!       CASE ( 'u*v*', 'u*v*_xy', 'u*v*_xz', 'u*v*_yz' )
!          grid_x = 'x'
!          grid_y = 'y'
!          grid_z = 'zu'

       CASE DEFAULT
          found  = .FALSE.
          grid_x = 'none'
          grid_y = 'none'
          grid_z = 'none'

    END SELECT


 END SUBROUTINE user_define_netcdf_grid
