# Supplementary material for: A semi-empirical model of the energy balance closure in the surface layer
Source: PLoS One. 2018 Dec 12;13(12):e0209022. doi: 10.1371/journal.pone.0209022 (PMC6291237; doi:10.1371/journal.pone.0209022)
Supplement: S1 Text — (ZIP) [file pone.0209022.s001.zip › S1 Source/user_header.f90]

!> @file user_header.f90
!------------------------------------------------------------------------------!
! This file is part of PALM.
!
! PALM is free software: you can redistribute it and/or modify it under the
! terms of the GNU General Public License as published by the Free Software
! Foundation, either version 3 of the License, or (at your option) any later
! version.
!
! PALM is distributed in the hope that it will be useful, but WITHOUT ANY
! WARRANTY; without even the implied warranty of MERCHANTABILITY or FITNESS FOR
! A PARTICULAR PURPOSE.  See the GNU General Public License for more details.
!
! You should have received a copy of the GNU General Public License along with
! PALM. If not, see <http://www.gnu.org/licenses/>.
!
! Copyright 1997-2016 Leibniz Universitaet Hannover
!------------------------------------------------------------------------------!
!
! Current revisions:
! -----------------
! 
! 
! Former revisions:
! -----------------
! $Id: user_header.f90 2009 2016-08-30 15:07:36Z SadiqHuq $
!
! 2000 2016-08-20 18:09:15Z knoop
! Forced header and separation lines into 80 columns
! 
! 1682 2015-10-07 23:56:08Z knoop
! Code annotations made doxygen readable 
! 
! 1551 2015-03-03 14:18:16Z maronga
! Typo removed
!
! 1320 2014-03-20 08:40:49Z raasch
! ONLY-attribute added to USE-statements,
! kind-parameters added to all INTEGER and REAL declaration statements, 
! kinds are defined in new module kinds, 
! old module precision_kind is removed,
! revision history before 2012 removed,
! comment fields (!:) to be used for variable explanations added to
! all variable declaration statements 
!
! 1036 2012-10-22 13:43:42Z raasch
! code put under GPL (PALM 3.9)
!
! 2008-12-09 18:00:48Z letzel
! +topography_grid_convention
! Former file user_interface.f90 split into one file per subroutine
!
! Description:
! ------------
!> Print a header with user-defined information.
!------------------------------------------------------------------------------!
 SUBROUTINE user_header( io )
 

    USE kinds
    
    USE statistics,                                                            &
        ONLY:  statistic_regions, region
        
    USE user

    IMPLICIT NONE

    INTEGER(iwp) ::  i    !< 
    INTEGER(iwp) ::  io   !< 

!
!-- If no user-defined variables are read from the namelist-file, no
!-- information will be printed.
    IF ( .NOT. user_defined_namelist_found )  THEN
       WRITE ( io, 100 )
       RETURN
    ENDIF

!
!-- Printing the information.
    WRITE ( io, 110 )

    IF ( statistic_regions /= 0 )  THEN
       WRITE ( io, 200 )
       DO  i = 0, statistic_regions
          WRITE ( io, 201 )  i, region(i)
       ENDDO
    ENDIF

!
!-- Format-descriptors
100 FORMAT (//' *** no user-defined variables found'/)
110 FORMAT (//1X,78('#')                                                       &
            //' User-defined variables and actions:'/                          &
              ' -----------------------------------'//)
200 FORMAT (' Output of profiles and time series for following regions:' /)
201 FORMAT (4X,'Region ',I1,':   ',A)


 END SUBROUTINE user_header
