# Supplementary material for: A semi-empirical model of the energy balance closure in the surface layer
Source: PLoS One. 2018 Dec 12;13(12):e0209022. doi: 10.1371/journal.pone.0209022 (PMC6291237; doi:10.1371/journal.pone.0209022)
Supplement: S1 Text — (ZIP) [file pone.0209022.s001.zip › S1 Source/user_init.f90]

!> @file user_init.f90
!------------------------------------------------------------------------------!
! This file is part of PALM.
!
! PALM is free software: you can redistribute it and/or modify it under the
! terms of the GNU General Public License as published by the Free Software
! Foundation, either version 3 of the License, or (at your option) any later
! version.
!
! PALM is distributed in the hope that it will be useful, but WITHOUT ANY
! WARRANTY; without even the implied warranty of MERCHANTABILITY or FITNESS FOR
! A PARTICULAR PURPOSE.  See the GNU General Public License for more details.
!
! You should have received a copy of the GNU General Public License along with
! PALM. If not, see <http://www.gnu.org/licenses/>.
!
! Copyright 1997-2016 Leibniz Universitaet Hannover
!------------------------------------------------------------------------------!
!
! Current revisions:
! -----------------
! 
! 
! Former revisions:
! -----------------
! $Id: user_init.f90 2001 2016-08-20 18:41:22Z knoop $
!
! 2000 2016-08-20 18:09:15Z knoop
! Forced header and separation lines into 80 columns
! 
! 1799 2016-04-05 08:35:55Z gronemeier
! Bugfix: added dots_num to variable list
!
! 1783 2016-03-06 18:36:17Z raasch
! netcdf module name changed + related changes
!
! 1682 2015-10-07 23:56:08Z knoop
! Code annotations made doxygen readable 
! 
! 1353 2014-04-08 15:21:23Z heinze
! REAL constants provided with KIND-attribute 
!
! 1320 2014-03-20 08:40:49Z raasch
! revision history before 2012 removed,
! comment fields (!:) to be used for variable explanations added to
! all variable declaration statements 
!
! 1036 2012-10-22 13:43:42Z raasch
! code put under GPL (PALM 3.9)
!
! 211 2008-11-11 04:46:24Z raasch
! Former file user_interface.f90 split into one file per subroutine
!
! Description:
! ------------
!> Execution of user-defined initializing actions
!------------------------------------------------------------------------------!
 SUBROUTINE user_init
 

    USE control_parameters
    USE grid_variables, ONLY: dx, dy
    USE indices
    
    USE kinds
    
    USE netcdf_interface,                                                      &
        ONLY: dots_label, dots_unit, dots_num
    
    USE pegrid
    
    USE user
    USE arrays_3d
    USE statistics

    IMPLICIT NONE

    CHARACTER (LEN=20) :: field_char   !< 
    INTEGER :: xfactor, yfactor, i, j, k
    REAL(wp), PARAMETER :: pi_wp = 4.0_wp * ATAN ( 1.0_wp )


       IF ( compute_2corr ) THEN
          ALLOCATE(utisg(nzb:nzt+1,nysg:nyng,nxlg:nxrg)) ! check z dimension
          utisg = 0.0
          ALLOCATE(vtisg(nzb:nzt+1,nysg:nyng,nxlg:nxrg)) ! check z dimension
          vtisg = 0.0
          ALLOCATE(wtisg(nzb:nzt+1,nysg:nyng,nxlg:nxrg)) ! check z dimension
          wtisg = 0.0
          ALLOCATE(ttfl(nzb:nzt+1,nysg:nyng,nxlg:nxrg)) ! check z dimension
          ttfl = 0.0
          ALLOCATE(uuisg(nzb:nzt+1,nysg:nyng,nxlg:nxrg)) ! check z dimension
          uuisg = 0.0
          ALLOCATE(vvisg(nzb:nzt+1,nysg:nyng,nxlg:nxrg)) ! check z dimension
          vvisg = 0.0
          ALLOCATE(uvisg(nzb:nzt+1,nysg:nyng,nxlg:nxrg)) ! check z dimension
          uvisg = 0.0
          ALLOCATE(uwisg(nzb:nzt+1,nysg:nyng,nxlg:nxrg)) ! check z dimension
          uwisg = 0.0
          ALLOCATE(vwisg(nzb:nzt+1,nysg:nyng,nxlg:nxrg)) ! check z dimension
          vwisg = 0.0
          ALLOCATE(wwisg(nzb:nzt+1,nysg:nyng,nxlg:nxrg)) ! check z dimension
          wwisg = 0.0
       END IF
     
       IF ( compute_2corr .AND. humidity ) THEN
          ALLOCATE(uqisg(nzb:nzt+1,nysg:nyng,nxlg:nxrg)) ! check z dimension
          uqisg = 0.0
          ALLOCATE(vqisg(nzb:nzt+1,nysg:nyng,nxlg:nxrg)) ! check z dimension
          vqisg = 0.0
          ALLOCATE(wqisg(nzb:nzt+1,nysg:nyng,nxlg:nxrg)) ! check z dimension
          wqisg = 0.0
          ALLOCATE(qqfl(nzb:nzt+1,nysg:nyng,nxlg:nxrg)) ! check z dimension
          qqfl = 0.0
          ALLOCATE(qtfl(nzb:nzt+1,nysg:nyng,nxlg:nxrg)) ! check z dimension
          qtfl = 0.0
       END IF
     
       IF ( compute_sgeps ) THEN
          ALLOCATE(sgeps(nzb:nzt+1,nysg:nyng,nxlg:nxrg)) ! check z dimension
          sgeps = 0.0
       END IF
       IF ( compute_prescorr ) THEN
          ALLOCATE(upfl(nzb:nzt+1,nysg:nyng,nxlg:nxrg)) ! check z dimension
          upfl = 0.0
          ALLOCATE(vpfl(nzb:nzt+1,nysg:nyng,nxlg:nxrg)) ! check z dimension
          vpfl = 0.0
          ALLOCATE(wpfl(nzb:nzt+1,nysg:nyng,nxlg:nxrg)) ! check z dimension
          wpfl = 0.0
       END IF

       IF ( compute_zi ) THEN
          ALLOCATE(ziloc(nysg:nyng,nxlg:nxrg)) ! check z dimension
          ziloc = 0.0
       END IF

       IF ( compute_3corr ) THEN
!          ALLOCATE(uttisg(nzb:nzt+1,nysg:nyng,nxlg:nxrg)) ! check z dimension
!          uttisg = 0.0
!          ALLOCATE(vttisg(nzb:nzt+1,nysg:nyng,nxlg:nxrg)) ! check z dimension
!          vttisg = 0.0
!          ALLOCATE(wttisg(nzb:nzt+1,nysg:nyng,nxlg:nxrg)) ! check z dimension
!          wttisg = 0.0
!          ALLOCATE(tttfl(nzb:nzt+1,nysg:nyng,nxlg:nxrg)) ! check z dimension
!          tttfl = 0.0
!          ALLOCATE(uutisg(nzb:nzt+1,nysg:nyng,nxlg:nxrg)) ! check z dimension
!          uutisg = 0.0
!          ALLOCATE(vvtisg(nzb:nzt+1,nysg:nyng,nxlg:nxrg)) ! check z dimension
!          vvtisg = 0.0
!          ALLOCATE(uvtisg(nzb:nzt+1,nysg:nyng,nxlg:nxrg)) ! check z dimension
!          uvtisg = 0.0
          ALLOCATE(uwtisg(nzb:nzt+1,nysg:nyng,nxlg:nxrg)) ! check z dimension
          uwtisg = 0.0
!          ALLOCATE(vwtisg(nzb:nzt+1,nysg:nyng,nxlg:nxrg)) ! check z dimension
!          vwtisg = 0.0
          ALLOCATE(wwtisg(nzb:nzt+1,nysg:nyng,nxlg:nxrg)) ! check z dimension
          wwtisg = 0.0
!          ALLOCATE(uuuisg(nzb:nzt+1,nysg:nyng,nxlg:nxrg)) ! check z dimension
!          uuuisg = 0.0
!          ALLOCATE(uuvisg(nzb:nzt+1,nysg:nyng,nxlg:nxrg)) ! check z dimension
!          uuvisg = 0.0
!          ALLOCATE(uvvisg(nzb:nzt+1,nysg:nyng,nxlg:nxrg)) ! check z dimension
!          uvvisg = 0.0
!          ALLOCATE(vvvisg(nzb:nzt+1,nysg:nyng,nxlg:nxrg)) ! check z dimension
!          vvvisg = 0.0
!          ALLOCATE(uuwisg(nzb:nzt+1,nysg:nyng,nxlg:nxrg)) ! check z dimension
!          uuwisg = 0.0
!          ALLOCATE(uvwisg(nzb:nzt+1,nysg:nyng,nxlg:nxrg)) ! check z dimension
!          uvwisg = 0.0
!          ALLOCATE(vvwisg(nzb:nzt+1,nysg:nyng,nxlg:nxrg)) ! check z dimension
!          vvwisg = 0.0
          ALLOCATE(uwwisg(nzb:nzt+1,nysg:nyng,nxlg:nxrg)) ! check z dimension
          uwwisg = 0.0
!          ALLOCATE(vwwisg(nzb:nzt+1,nysg:nyng,nxlg:nxrg)) ! check z dimension
!          vwwisg = 0.0
          ALLOCATE(wwwisg(nzb:nzt+1,nysg:nyng,nxlg:nxrg)) ! check z dimension
          wwwisg = 0.0
       END IF

       IF ( compute_3corr .AND. humidity ) THEN
!          ALLOCATE(uqqisg(nzb:nzt+1,nysg:nyng,nxlg:nxrg)) ! check z dimension
!          uqqisg = 0.0
!          ALLOCATE(vqqisg(nzb:nzt+1,nysg:nyng,nxlg:nxrg)) ! check z dimension
!          vqqisg = 0.0
!          ALLOCATE(wqqisg(nzb:nzt+1,nysg:nyng,nxlg:nxrg)) ! check z dimension
!          wqqisg = 0.0
!          ALLOCATE(uqtisg(nzb:nzt+1,nysg:nyng,nxlg:nxrg)) ! check z dimension
!          uqtisg = 0.0
!          ALLOCATE(vqtisg(nzb:nzt+1,nysg:nyng,nxlg:nxrg)) ! check z dimension
!          vqtisg = 0.0
!          ALLOCATE(wqtisg(nzb:nzt+1,nysg:nyng,nxlg:nxrg)) ! check z dimension
!          wqtisg = 0.0
!          ALLOCATE(qqqfl(nzb:nzt+1,nysg:nyng,nxlg:nxrg)) ! check z dimension
!          qqqfl = 0.0
!          ALLOCATE(qqtfl(nzb:nzt+1,nysg:nyng,nxlg:nxrg)) ! check z dimension
!          qqtfl = 0.0
!          ALLOCATE(qttfl(nzb:nzt+1,nysg:nyng,nxlg:nxrg)) ! check z dimension
!          qttfl = 0.0
!          ALLOCATE(uuqisg(nzb:nzt+1,nysg:nyng,nxlg:nxrg)) ! check z dimension
!          uuqisg = 0.0
!          ALLOCATE(vvqisg(nzb:nzt+1,nysg:nyng,nxlg:nxrg)) ! check z dimension
!          vvqisg = 0.0
!          ALLOCATE(uvqisg(nzb:nzt+1,nysg:nyng,nxlg:nxrg)) ! check z dimension
!          uvqisg = 0.0
          ALLOCATE(uwqisg(nzb:nzt+1,nysg:nyng,nxlg:nxrg)) ! check z dimension
          uwqisg = 0.0
!          ALLOCATE(vwqisg(nzb:nzt+1,nysg:nyng,nxlg:nxrg)) ! check z dimension
!          vwqisg = 0.0
          ALLOCATE(wwqisg(nzb:nzt+1,nysg:nyng,nxlg:nxrg)) ! check z dimension
          wwqisg = 0.0
       END IF

       IF ( variable_surface_fluxes .AND. ( TRIM ( initializing_actions ) /= 'read_restart_data' ) ) THEN
       DO i = nxl, nxr
          DO j = nys, nyn
             shf(j,i) = shf(j,i) + amplitude_shf * sin ( 2*pi_wp*i*dx / wavelength_shf_x ) &
                                                 * sin ( 2*pi_wp*j*dy / wavelength_shf_y )

	     IF ( shf(j,i) .gt. shf_max) shf(j,i) = shf_max
	     IF ( shf(j,i) .lt. shf_min) shf(j,i) = shf_min

          END DO
       END DO
#if defined ( __parallel )
   IF ( collective_wait ) CALL MPI_BARRIER(comm2d, ierr)
#endif
       CALL exchange_horiz_2d ( shf )
       IF ( humidity ) THEN
          DO i = nxl,nxr
             DO j = nys, nyn
                qsws(j,i) = qsws(j,i) + amplitude_qsws * sin ( 2*pi_wp*i*dx / wavelength_qsws_x ) &
                                                       * sin ( 2*pi_wp*j*dy / wavelength_qsws_y )

	     IF ( qsws(j,i) .gt. qsws_max) qsws(j,i) = qsws_max
	     IF ( qsws(j,i) .lt. qsws_min) qsws(j,i) = qsws_min

             END DO
          END DO
#if defined ( __parallel )
   IF ( collective_wait ) CALL MPI_BARRIER(comm2d, ierr)
#endif
          CALL exchange_horiz_2d ( qsws )
       END IF ! humidity

    END IF ! variable_surface_fluxes and initializing_actions

 END SUBROUTINE user_init
