# Supplementary material for: A semi-empirical model of the energy balance closure in the surface layer
Source: PLoS One. 2018 Dec 12;13(12):e0209022. doi: 10.1371/journal.pone.0209022 (PMC6291237; doi:10.1371/journal.pone.0209022)
Supplement: S1 Text — (ZIP) [file pone.0209022.s001.zip › S1 Source/user_init_radiation.f90]

!> @file user_init_radiation.f90
!------------------------------------------------------------------------------!
! This file is part of PALM.
!
! PALM is free software: you can redistribute it and/or modify it under the
! terms of the GNU General Public License as published by the Free Software
! Foundation, either version 3 of the License, or (at your option) any later
! version.
!
! PALM is distributed in the hope that it will be useful, but WITHOUT ANY
! WARRANTY; without even the implied warranty of MERCHANTABILITY or FITNESS FOR
! A PARTICULAR PURPOSE.  See the GNU General Public License for more details.
!
! You should have received a copy of the GNU General Public License along with
! PALM. If not, see <http://www.gnu.org/licenses/>.
!
! Copyright 1997-2016 Leibniz Universitaet Hannover
!------------------------------------------------------------------------------!
!
! Current revisions:
! -----------------
! 
! 
! Former revisions:
! -----------------
! $Id: user_init_radiation.f90 2009 2016-08-30 15:07:36Z SadiqHuq $
! 
! 2000 2016-08-20 18:09:15Z knoop
! Forced header and separation lines into 80 columns
! 
! 1682 2015-10-07 23:56:08Z knoop
! Code annotations made doxygen readable 
! 
! 1585 2015-04-30 07:05:52Z maronga
! Initial revision
! 
! Description:
! ------------
!> Execution of user-defined actions to initiate the radiation model
!------------------------------------------------------------------------------!
 SUBROUTINE user_init_radiation
 

    USE arrays_3d
    
    USE control_parameters
    
    USE indices
    
    USE kinds

    USE radiation_model_mod
    
    USE user

    IMPLICIT NONE

    INTEGER(iwp) :: i   !< running index
    INTEGER(iwp) :: j   !< running index

!
!-- Here the user-defined radiation initialization actions follow:


 END SUBROUTINE user_init_radiation
