# Supplementary material for: A semi-empirical model of the energy balance closure in the surface layer
Source: PLoS One. 2018 Dec 12;13(12):e0209022. doi: 10.1371/journal.pone.0209022 (PMC6291237; doi:10.1371/journal.pone.0209022)
Supplement: S1 Text — (ZIP) [file pone.0209022.s001.zip › S1 Source/user_last_actions.f90]

!> @file user_last_actions.f90
!------------------------------------------------------------------------------!
! This file is part of PALM.
!
! PALM is free software: you can redistribute it and/or modify it under the
! terms of the GNU General Public License as published by the Free Software
! Foundation, either version 3 of the License, or (at your option) any later
! version.
!
! PALM is distributed in the hope that it will be useful, but WITHOUT ANY
! WARRANTY; without even the implied warranty of MERCHANTABILITY or FITNESS FOR
! A PARTICULAR PURPOSE.  See the GNU General Public License for more details.
!
! You should have received a copy of the GNU General Public License along with
! PALM. If not, see <http://www.gnu.org/licenses/>.
!
! Copyright 1997-2016 Leibniz Universitaet Hannover
!------------------------------------------------------------------------------!
!
! Current revisions:
! -----------------
! 
! 
! Former revisions:
! -----------------
! $Id: user_last_actions.f90 2001 2016-08-20 18:41:22Z knoop $
!
! 2000 2016-08-20 18:09:15Z knoop
! Forced header and separation lines into 80 columns
! 
! 1682 2015-10-07 23:56:08Z knoop
! Code annotations made doxygen readable 
!
! 1320 2014-03-20 08:40:49Z raasch
! revision history before 2012 removed
!
! 1036 2012-10-22 13:43:42Z raasch
! code put under GPL (PALM 3.9)
!
! 211 2008-11-11 04:46:24Z raasch
! Former file user_interface.f90 split into one file per subroutine
!
! Description:
! ------------
!> Execution of user-defined actions at the end of a job.
!------------------------------------------------------------------------------!
 SUBROUTINE user_last_actions
 

    USE control_parameters
        
    USE indices, ONLY : nzb,nzt,nysg,nyng,nxlg,nxrg
    USE kinds
    
    USE user

    IMPLICIT NONE

    REAL(wp), DIMENSION(:,:,:,:), ALLOCATABLE :: bin3corr, bin2qcorr
!
!-- Here the user-defined actions at the end of a job follow.
!-- Sample for user-defined output:

    IF (allocated ( utisg_av )) THEN
       WRITE ( 14 ) 'utisg_av                       ' ; WRITE ( 14 ) utisg_av
    END IF

    IF (allocated ( vtisg_av )) THEN
       WRITE ( 14 ) 'vtisg_av                       ' ; WRITE ( 14 ) vtisg_av
    END IF

    IF (allocated ( wtisg_av )) THEN
       WRITE ( 14 ) 'wtisg_av                       ' ; WRITE ( 14 ) wtisg_av
    END IF

    IF (allocated ( ttfl_av )) THEN
       WRITE ( 14 ) 'ttfl_av                       ' ; WRITE ( 14 ) ttfl_av
    END IF

    IF (allocated ( uuisg_av )) THEN
       WRITE ( 14 ) 'uuisg_av                       ' ; WRITE ( 14 ) uuisg_av
    END IF

    IF (allocated ( vvisg_av )) THEN
       WRITE ( 14 ) 'vvisg_av                       ' ; WRITE ( 14 ) vvisg_av
    END IF

    IF (allocated ( uvisg_av )) THEN
       WRITE ( 14 ) 'uvisg_av                       ' ; WRITE ( 14 ) uvisg_av
    END IF

    IF (allocated ( uwisg_av )) THEN
       WRITE ( 14 ) 'uwisg_av                       ' ; WRITE ( 14 ) uwisg_av
    END IF

    IF (allocated ( vwisg_av )) THEN
       WRITE ( 14 ) 'vwisg_av                       ' ; WRITE ( 14 ) vwisg_av
    END IF

    IF (allocated ( wwisg_av )) THEN
       WRITE ( 14 ) 'wwisg_av                       ' ; WRITE ( 14 ) wwisg_av
    END IF

    IF (allocated ( sgeps_av )) THEN
       WRITE ( 14 ) 'sgeps_av                       ' ; WRITE ( 14 ) sgeps_av
    END IF

    IF (allocated ( upfl_av )) THEN
       WRITE ( 14 ) 'upfl_av                       ' ; WRITE ( 14 ) upfl_av
    END IF

    IF (allocated ( vpfl_av )) THEN
       WRITE ( 14 ) 'vpfl_av                       ' ; WRITE ( 14 ) vpfl_av
    END IF

    IF (allocated ( wpfl_av )) THEN
       WRITE ( 14 ) 'wpfl_av                       ' ; WRITE ( 14 ) wpfl_av
    END IF

    IF (allocated ( ziloc_av )) THEN
       WRITE ( 14 ) 'ziloc_av                       ' ; WRITE ( 14 ) ziloc_av
    END IF

    IF ( compute_2corr .AND. humidity ) THEN
       ALLOCATE ( bin2qcorr (5,nzb:nzt+1,nysg:nyng,nxlg:nxrg) )
       bin2qcorr = 0.0_wp
       IF ( ALLOCATED ( uqisg_av)) bin2qcorr(1,:,:,:) = uqisg_av(nzb:nzt+1,nysg:nyng,nxlg:nxrg)
       IF ( ALLOCATED ( vqisg_av)) bin2qcorr(2,:,:,:) = vqisg_av(nzb:nzt+1,nysg:nyng,nxlg:nxrg)
       IF ( ALLOCATED ( wqisg_av)) bin2qcorr(3,:,:,:) = wqisg_av(nzb:nzt+1,nysg:nyng,nxlg:nxrg)
       IF ( ALLOCATED ( qqfl_av )) bin2qcorr(4,:,:,:) = qqfl_av (nzb:nzt+1,nysg:nyng,nxlg:nxrg)
       IF ( ALLOCATED ( qtfl_av )) bin2qcorr(5,:,:,:) = qtfl_av (nzb:nzt+1,nysg:nyng,nxlg:nxrg)

       WRITE ( 14 ) 'bin2qcorr                      ' ; WRITE ( 14 ) bin2qcorr
    END IF

    IF ( compute_3corr ) THEN
       IF ( .NOT. humidity ) THEN
          ALLOCATE ( bin3corr (20,nzb:nzt+1,nysg:nyng,nxlg:nxrg) )
       ELSE
          ALLOCATE ( bin3corr (35,nzb:nzt+1,nysg:nyng,nxlg:nxrg) )
       END IF
       bin3corr = 0.0_wp
       IF ( ALLOCATED (uutisg_av)) bin3corr( 1,:,:,:) = uutisg_av(nzb:nzt+1,nysg:nyng,nxlg:nxrg)
       IF ( ALLOCATED (uvtisg_av)) bin3corr( 2,:,:,:) = uvtisg_av(nzb:nzt+1,nysg:nyng,nxlg:nxrg)
       IF ( ALLOCATED (vvtisg_av)) bin3corr( 3,:,:,:) = vvtisg_av(nzb:nzt+1,nysg:nyng,nxlg:nxrg)
       IF ( ALLOCATED (uwtisg_av)) bin3corr( 4,:,:,:) = uwtisg_av(nzb:nzt+1,nysg:nyng,nxlg:nxrg)
       IF ( ALLOCATED (vwtisg_av)) bin3corr( 5,:,:,:) = vwtisg_av(nzb:nzt+1,nysg:nyng,nxlg:nxrg)
       IF ( ALLOCATED (wwtisg_av)) bin3corr( 6,:,:,:) = wwtisg_av(nzb:nzt+1,nysg:nyng,nxlg:nxrg)
       
       IF ( ALLOCATED (uttisg_av)) bin3corr( 7,:,:,:) = uttisg_av(nzb:nzt+1,nysg:nyng,nxlg:nxrg)
       IF ( ALLOCATED (vttisg_av)) bin3corr( 8,:,:,:) = vttisg_av(nzb:nzt+1,nysg:nyng,nxlg:nxrg)
       IF ( ALLOCATED (wttisg_av)) bin3corr( 9,:,:,:) = wttisg_av(nzb:nzt+1,nysg:nyng,nxlg:nxrg)
       IF ( ALLOCATED (tttfl_av )) bin3corr(10,:,:,:) = tttfl_av (nzb:nzt+1,nysg:nyng,nxlg:nxrg)
 
       IF ( ALLOCATED (uuuisg_av)) bin3corr(11,:,:,:) = uuuisg_av(nzb:nzt+1,nysg:nyng,nxlg:nxrg)
       IF ( ALLOCATED (uuvisg_av)) bin3corr(12,:,:,:) = uuvisg_av(nzb:nzt+1,nysg:nyng,nxlg:nxrg)
       IF ( ALLOCATED (uvvisg_av)) bin3corr(13,:,:,:) = uvvisg_av(nzb:nzt+1,nysg:nyng,nxlg:nxrg)
       IF ( ALLOCATED (vvvisg_av)) bin3corr(14,:,:,:) = vvvisg_av(nzb:nzt+1,nysg:nyng,nxlg:nxrg)
       IF ( ALLOCATED (uuwisg_av)) bin3corr(15,:,:,:) = uuwisg_av(nzb:nzt+1,nysg:nyng,nxlg:nxrg)
       IF ( ALLOCATED (uvwisg_av)) bin3corr(16,:,:,:) = uvwisg_av(nzb:nzt+1,nysg:nyng,nxlg:nxrg)
       IF ( ALLOCATED (vvwisg_av)) bin3corr(17,:,:,:) = vvwisg_av(nzb:nzt+1,nysg:nyng,nxlg:nxrg)
       IF ( ALLOCATED (uwwisg_av)) bin3corr(18,:,:,:) = uwwisg_av(nzb:nzt+1,nysg:nyng,nxlg:nxrg)
       IF ( ALLOCATED (vwwisg_av)) bin3corr(19,:,:,:) = vwwisg_av(nzb:nzt+1,nysg:nyng,nxlg:nxrg)
       IF ( ALLOCATED (wwwisg_av)) bin3corr(20,:,:,:) = wwwisg_av(nzb:nzt+1,nysg:nyng,nxlg:nxrg)

       IF ( humidity ) THEN

          IF ( ALLOCATED (uuqisg_av)) bin3corr(21,:,:,:) = uuqisg_av(nzb:nzt+1,nysg:nyng,nxlg:nxrg)
          IF ( ALLOCATED (uvqisg_av)) bin3corr(22,:,:,:) = uvqisg_av(nzb:nzt+1,nysg:nyng,nxlg:nxrg)
          IF ( ALLOCATED (vvqisg_av)) bin3corr(23,:,:,:) = vvqisg_av(nzb:nzt+1,nysg:nyng,nxlg:nxrg)
          IF ( ALLOCATED (uwqisg_av)) bin3corr(24,:,:,:) = uwqisg_av(nzb:nzt+1,nysg:nyng,nxlg:nxrg)
          IF ( ALLOCATED (vwqisg_av)) bin3corr(25,:,:,:) = vwqisg_av(nzb:nzt+1,nysg:nyng,nxlg:nxrg)
          IF ( ALLOCATED (wwqisg_av)) bin3corr(26,:,:,:) = wwqisg_av(nzb:nzt+1,nysg:nyng,nxlg:nxrg)
       
          IF ( ALLOCATED (uqqisg_av)) bin3corr(27,:,:,:) = uqqisg_av(nzb:nzt+1,nysg:nyng,nxlg:nxrg)
          IF ( ALLOCATED (vqqisg_av)) bin3corr(28,:,:,:) = vqqisg_av(nzb:nzt+1,nysg:nyng,nxlg:nxrg)
          IF ( ALLOCATED (wqqisg_av)) bin3corr(29,:,:,:) = wqqisg_av(nzb:nzt+1,nysg:nyng,nxlg:nxrg)
          IF ( ALLOCATED (uqtisg_av)) bin3corr(30,:,:,:) = uqtisg_av(nzb:nzt+1,nysg:nyng,nxlg:nxrg)
          IF ( ALLOCATED (vqtisg_av)) bin3corr(31,:,:,:) = vqtisg_av(nzb:nzt+1,nysg:nyng,nxlg:nxrg)
          IF ( ALLOCATED (wqtisg_av)) bin3corr(32,:,:,:) = wqtisg_av(nzb:nzt+1,nysg:nyng,nxlg:nxrg)
          IF ( ALLOCATED (qqqfl_av) ) bin3corr(33,:,:,:) = qqqfl_av (nzb:nzt+1,nysg:nyng,nxlg:nxrg)
          IF ( ALLOCATED (qqtfl_av) ) bin3corr(34,:,:,:) = qqtfl_av (nzb:nzt+1,nysg:nyng,nxlg:nxrg)
          IF ( ALLOCATED (qttfl_av) ) bin3corr(35,:,:,:) = qttfl_av (nzb:nzt+1,nysg:nyng,nxlg:nxrg)

       END IF

       WRITE ( 14 ) 'bin3corr                       ' ; WRITE ( 14 ) bin3corr

    END IF
    IF ( write_binary(1:4) == 'true' )  THEN
!       IF ( ALLOCATED( u2_av ) )  THEN
!          WRITE ( 14 )  'u2_av               ';  WRITE ( 14 )  u2_av
!       ENDIF

       WRITE ( 14 )  '*** end user ***    '

    ENDIF

 END SUBROUTINE user_last_actions
