# Supplementary material for: A semi-empirical model of the energy balance closure in the surface layer
Source: PLoS One. 2018 Dec 12;13(12):e0209022. doi: 10.1371/journal.pone.0209022 (PMC6291237; doi:10.1371/journal.pone.0209022)
Supplement: S1 Text — (ZIP) [file pone.0209022.s001.zip › S1 Source/user_lpm_set_attributes.f90]

!> @file user_lpm_set_attributes.f90
!------------------------------------------------------------------------------!
! This file is part of PALM.
!
! PALM is free software: you can redistribute it and/or modify it under the
! terms of the GNU General Public License as published by the Free Software
! Foundation, either version 3 of the License, or (at your option) any later
! version.
!
! PALM is distributed in the hope that it will be useful, but WITHOUT ANY
! WARRANTY; without even the implied warranty of MERCHANTABILITY or FITNESS FOR
! A PARTICULAR PURPOSE.  See the GNU General Public License for more details.
!
! You should have received a copy of the GNU General Public License along with
! PALM. If not, see <http://www.gnu.org/licenses/>.
!
! Copyright 1997-2016 Leibniz Universitaet Hannover
!------------------------------------------------------------------------------!
!
! Current revisions:
! -----------------
! 
! 
! Former revisions:
! -----------------
! $Id: user_lpm_set_attributes.f90 2009 2016-08-30 15:07:36Z SadiqHuq $
!
! 2000 2016-08-20 18:09:15Z knoop
! Forced header and separation lines into 80 columns
! 
! 1682 2015-10-07 23:56:08Z knoop
! Code annotations made doxygen readable 
! 
! 1359 2014-04-11 17:15:14Z hoffmann
! New particle structure integrated. 
!
! 1320 2014-03-20 08:40:49Z raasch
! kind-parameters added to all INTEGER and REAL declaration statements, 
! kinds are defined in new module kinds, 
! old module precision_kind is removed,
! comment fields (!:) to be used for variable explanations added to
! all variable declaration statements 
!
! 1036 2012-10-22 13:43:42Z raasch
! code put under GPL (PALM 3.9)
!
! 849 2012-03-15 10:35:09Z raasch
! routine renamed: user_particle_attributes -> user_lpm_set_attributes
!
! 211 2008-11-11 04:46:24Z raasch
! Former file user_interface.f90 split into one file per subroutine
!
! Description:
! ------------
!> Define the actual particle attributes (size, colour) by the user.
!------------------------------------------------------------------------------!
 SUBROUTINE user_lpm_set_attributes
 

    USE indices,                                                               &
        ONLY:  nxl, nxr, nys, nyn, nzb, nzt

    USE kinds
    
    USE particle_attributes
    
    USE user

    IMPLICIT NONE

    INTEGER(iwp) ::  ip   !<
    INTEGER(iwp) ::  jp   !< 
    INTEGER(iwp) ::  kp   !< 
    INTEGER(iwp) ::  n    !< 

!
!-- Here the user-defined actions follow
!     DO  ip = nxl, nxr
!        DO  jp = nys, nyn
!           DO  kp = nzb+1, nzt
!              number_of_particles = prt_count(kp,jp,ip)
!              particles => grid_particles(kp,jp,ip)%particles(1:number_of_particles)
!              IF ( number_of_particles <= 0 )  CYCLE
!              DO  n = 1, number_of_particles
!
!              ENDDO
!           ENDDO
!        ENDDO
!     ENDDO
    

 END SUBROUTINE user_lpm_set_attributes
