# Supplementary material for: A semi-empirical model of the energy balance closure in the surface layer
Source: PLoS One. 2018 Dec 12;13(12):e0209022. doi: 10.1371/journal.pone.0209022 (PMC6291237; doi:10.1371/journal.pone.0209022)
Supplement: S1 Text — (ZIP) [file pone.0209022.s001.zip › S1 Source/user_module.f90]

!> @file user_module.f90
!------------------------------------------------------------------------------!
! This file is part of PALM.
!
! PALM is free software: you can redistribute it and/or modify it under the
! terms of the GNU General Public License as published by the Free Software
! Foundation, either version 3 of the License, or (at your option) any later
! version.
!
! PALM is distributed in the hope that it will be useful, but WITHOUT ANY
! WARRANTY; without even the implied warranty of MERCHANTABILITY or FITNESS FOR
! A PARTICULAR PURPOSE.  See the GNU General Public License for more details.
!
! You should have received a copy of the GNU General Public License along with
! PALM. If not, see <http://www.gnu.org/licenses/>.
!
! Copyright 1997-2016 Leibniz Universitaet Hannover
!------------------------------------------------------------------------------!
!
! Current revisions:
! -----------------
! 
! 
! Former revisions:
! -----------------
! $Id: user_module.f90 2001 2016-08-20 18:41:22Z knoop $
!
! 2000 2016-08-20 18:09:15Z knoop
! Forced header and separation lines into 80 columns
! 
! 1873 2016-04-18 14:50:06Z maronga
! Module renamed (removed _mod)
! 
! 
! 1850 2016-04-08 13:29:27Z maronga
! Module renamed
! 
! 
! 1682 2015-10-07 23:56:08Z knoop
! Code annotations made doxygen readable 
!
! 1320 2014-03-20 08:40:49Z raasch
! kind-parameters added to all INTEGER and REAL declaration statements, 
! kinds are defined in new module kinds, 
! old module precision_kind is removed,
! revision history before 2012 removed,
! comment fields (!:) to be used for variable explanations added to
! all variable declaration statements 
!
! 1036 2012-10-22 13:43:42Z raasch
! code put under GPL (PALM 3.9)
!
! Revision 1.1  1998/03/24 15:29:04  raasch
! Initial revision
!
!
! Description:
! ------------
!> Declaration of user-defined variables. This module may only be used
!> in the user-defined routines (contained in user_interface.f90).
!------------------------------------------------------------------------------!
 MODULE user
 

    USE kinds

    IMPLICIT NONE

    INTEGER(iwp) ::  dots_num_palm   !< 
    INTEGER(iwp) ::  user_idummy     !< 
    
    LOGICAL ::  user_defined_namelist_found = .FALSE.   !< 
    
    REAL(wp) ::  user_rdummy   !< 


   ! steering parameters

    INTEGER, DIMENSION(100) :: mask_shift  = 0 

! For turbulent flux computations

    REAL, PARAMETER :: q_reference = 0.01_wp

    REAL, DIMENSION(:,:,:), ALLOCATABLE ::  utisg, utisg_av    ! only for output purposes
    REAL, DIMENSION(:,:,:), ALLOCATABLE ::  vtisg, vtisg_av    ! only for output purposes
    REAL, DIMENSION(:,:,:), ALLOCATABLE ::  wtisg, wtisg_av    ! only for output purposes
    REAL, DIMENSION(:,:,:), ALLOCATABLE ::  ttfl, ttfl_av    ! only for output purposes
    REAL, DIMENSION(:,:,:), ALLOCATABLE ::  uqisg, uqisg_av    ! only for output purposes
    REAL, DIMENSION(:,:,:), ALLOCATABLE ::  vqisg, vqisg_av    ! only for output purposes
    REAL, DIMENSION(:,:,:), ALLOCATABLE ::  wqisg, wqisg_av    ! only for output purposes
    REAL, DIMENSION(:,:,:), ALLOCATABLE ::  qqfl, qqfl_av    ! only for output purposes
    REAL, DIMENSION(:,:,:), ALLOCATABLE ::  qtfl, qtfl_av    ! only for output purposes
    REAL, DIMENSION(:,:,:), ALLOCATABLE ::  uuisg, uuisg_av    ! only for output purposes
    REAL, DIMENSION(:,:,:), ALLOCATABLE ::  uvisg, uvisg_av    ! only for output purposes
    REAL, DIMENSION(:,:,:), ALLOCATABLE ::  vvisg, vvisg_av    ! only for output purposes
    REAL, DIMENSION(:,:,:), ALLOCATABLE ::  uwisg, uwisg_av    ! only for output purposes
    REAL, DIMENSION(:,:,:), ALLOCATABLE ::  vwisg, vwisg_av    ! only for output purposes
    REAL, DIMENSION(:,:,:), ALLOCATABLE ::  wwisg, wwisg_av    ! only for output purposes

    REAL, DIMENSION(:,:,:), ALLOCATABLE ::  uttisg, uttisg_av    ! only for output purposes
    REAL, DIMENSION(:,:,:), ALLOCATABLE ::  vttisg, vttisg_av    ! only for output purposes
    REAL, DIMENSION(:,:,:), ALLOCATABLE ::  wttisg, wttisg_av    ! only for output purposes
    REAL, DIMENSION(:,:,:), ALLOCATABLE ::  tttfl, tttfl_av    ! only for output purposes
    REAL, DIMENSION(:,:,:), ALLOCATABLE ::  uutisg, uutisg_av    ! only for output purposes
    REAL, DIMENSION(:,:,:), ALLOCATABLE ::  uvtisg, uvtisg_av    ! only for output purposes
    REAL, DIMENSION(:,:,:), ALLOCATABLE ::  vvtisg, vvtisg_av    ! only for output purposes
    REAL, DIMENSION(:,:,:), ALLOCATABLE ::  uwtisg, uwtisg_av    ! only for output purposes
    REAL, DIMENSION(:,:,:), ALLOCATABLE ::  vwtisg, vwtisg_av    ! only for output purposes
    REAL, DIMENSION(:,:,:), ALLOCATABLE ::  wwtisg, wwtisg_av    ! only for output purposes
    REAL, DIMENSION(:,:,:), ALLOCATABLE ::  uuuisg, uuuisg_av    ! only for output purposes
    REAL, DIMENSION(:,:,:), ALLOCATABLE ::  uuvisg, uuvisg_av    ! only for output purposes
    REAL, DIMENSION(:,:,:), ALLOCATABLE ::  uvvisg, uvvisg_av    ! only for output purposes
    REAL, DIMENSION(:,:,:), ALLOCATABLE ::  vvvisg, vvvisg_av    ! only for output purposes
    REAL, DIMENSION(:,:,:), ALLOCATABLE ::  uuwisg, uuwisg_av    ! only for output purposes
    REAL, DIMENSION(:,:,:), ALLOCATABLE ::  uvwisg, uvwisg_av    ! only for output purposes
    REAL, DIMENSION(:,:,:), ALLOCATABLE ::  vvwisg, vvwisg_av    ! only for output purposes
    REAL, DIMENSION(:,:,:), ALLOCATABLE ::  uwwisg, uwwisg_av    ! only for output purposes
    REAL, DIMENSION(:,:,:), ALLOCATABLE ::  vwwisg, vwwisg_av    ! only for output purposes
    REAL, DIMENSION(:,:,:), ALLOCATABLE ::  wwwisg, wwwisg_av    ! only for output purposes
    REAL, DIMENSION(:,:,:), ALLOCATABLE ::  uqqisg, uqqisg_av    ! only for output purposes
    REAL, DIMENSION(:,:,:), ALLOCATABLE ::  vqqisg, vqqisg_av    ! only for output purposes
    REAL, DIMENSION(:,:,:), ALLOCATABLE ::  wqqisg, wqqisg_av    ! only for output purposes
    REAL, DIMENSION(:,:,:), ALLOCATABLE ::  qqqfl , qqqfl_av    ! only for output purposes
    REAL, DIMENSION(:,:,:), ALLOCATABLE ::  uuqisg, uuqisg_av    ! only for output purposes
    REAL, DIMENSION(:,:,:), ALLOCATABLE ::  uvqisg, uvqisg_av    ! only for output purposes
    REAL, DIMENSION(:,:,:), ALLOCATABLE ::  vvqisg, vvqisg_av    ! only for output purposes
    REAL, DIMENSION(:,:,:), ALLOCATABLE ::  uwqisg, uwqisg_av    ! only for output purposes
    REAL, DIMENSION(:,:,:), ALLOCATABLE ::  vwqisg, vwqisg_av    ! only for output purposes
    REAL, DIMENSION(:,:,:), ALLOCATABLE ::  wwqisg, wwqisg_av    ! only for output purposes


    REAL, DIMENSION(:,:,:), ALLOCATABLE ::  uqtisg, uqtisg_av    ! only for output purposes
    REAL, DIMENSION(:,:,:), ALLOCATABLE ::  vqtisg, vqtisg_av    ! only for output purposes
    REAL, DIMENSION(:,:,:), ALLOCATABLE ::  wqtisg, wqtisg_av    ! only for output purposes
    REAL, DIMENSION(:,:,:), ALLOCATABLE ::  qqtfl , qqtfl_av    ! only for output purposes
    REAL, DIMENSION(:,:,:), ALLOCATABLE ::  qttfl , qttfl_av    ! only for output purposes

    REAL, DIMENSION(:,:), ALLOCATABLE :: ziloc , ziloc_av    ! only for output purposes
    REAL, DIMENSION(:,:,:), ALLOCATABLE :: sgeps , sgeps_av    ! only for output purposes
    REAL, DIMENSION(:,:,:), ALLOCATABLE :: upfl , upfl_av    ! only for output purposes
    REAL, DIMENSION(:,:,:), ALLOCATABLE :: vpfl , vpfl_av    ! only for output purposes
    REAL, DIMENSION(:,:,:), ALLOCATABLE :: wpfl , wpfl_av    ! only for output purposes
    REAL :: pt_ref_user = 1.0_wp
    REAL :: q_ref_user = 1.0_wp
    LOGICAL :: compute_zi = .false., compute_2corr = .false., compute_3corr = .false., compute_sgeps = .false., compute_prescorr = .false.
    LOGICAL :: zi_single = .false., zi_c3by3 = .false., zi_c7by7 = .true.
    LOGICAL :: add_sgs_2corr = .false. , add_sgs_uvt = .false.

    LOGICAL :: variable_surface_fluxes = .false.
    REAL :: amplitude_shf = 0.00 , &
            amplitude_qsws = 0.00 , &
            wavelength_shf_x = 99999.99 , &
            wavelength_shf_y = 99999.99 , &
            wavelength_qsws_x = 99999.99 , &
            wavelength_qsws_y = 99999.99, &
            shf_max = 99999.99, &
            shf_min = -99999.99, &
            qsws_max = 99999.99, &
            qsws_min = -99999.99
    SAVE

 END MODULE user
