# Supplementary material for: A semi-empirical model of the energy balance closure in the surface layer
Source: PLoS One. 2018 Dec 12;13(12):e0209022. doi: 10.1371/journal.pone.0209022 (PMC6291237; doi:10.1371/journal.pone.0209022)
Supplement: S1 Text — (ZIP) [file pone.0209022.s001.zip › S1 Source/user_read_restart_data.f90]

!> @file user_read_restart_data.f90
!------------------------------------------------------------------------------!
! This file is part of PALM.
!
! PALM is free software: you can redistribute it and/or modify it under the
! terms of the GNU General Public License as published by the Free Software
! Foundation, either version 3 of the License, or (at your option) any later
! version.
!
! PALM is distributed in the hope that it will be useful, but WITHOUT ANY
! WARRANTY; without even the implied warranty of MERCHANTABILITY or FITNESS FOR
! A PARTICULAR PURPOSE.  See the GNU General Public License for more details.
!
! You should have received a copy of the GNU General Public License along with
! PALM. If not, see <http://www.gnu.org/licenses/>.
!
! Copyright 1997-2016 Leibniz Universitaet Hannover
!------------------------------------------------------------------------------!
!
! Current revisions:
! -----------------
! 
! 
! Former revisions:
! -----------------
! $Id: user_read_restart_data.f90 2001 2016-08-20 18:41:22Z knoop $
!
! 2000 2016-08-20 18:09:15Z knoop
! Forced header and separation lines into 80 columns
! 
! 1682 2015-10-07 23:56:08Z knoop
! Code annotations made doxygen readable
!
! 1320 2014-03-20 08:40:49Z raasch
! kind-parameters added to all INTEGER and REAL declaration statements, 
! kinds are defined in new module kinds, 
! old module precision_kind is removed,
! revision history before 2012 removed,
! comment fields (!:) to be used for variable explanations added to
! all variable declaration statements 
!
! 1036 2012-10-22 13:43:42Z raasch
! code put under GPL (PALM 3.9)
!
! 220 2008-12-18 07:00:36Z raasch
! reading mechanism revised (subdomain/total domain size can vary arbitrarily
! between current and previous run),
! former file user_interface.f90 split into one file per subroutine
!
! Description:
! ------------
!> Reading restart data from file(s)
!> Subdomain index limits on file are given by nxl_on_file, etc.
!> Indices nxlc, etc. indicate the range of gridpoints to be mapped from the
!> subdomain on file (f) to the subdomain of the current PE (c). They have been
!> calculated in routine read_3d_binary.
!------------------------------------------------------------------------------!
 SUBROUTINE user_read_restart_data( i, nxlfa, nxl_on_file, nxrfa, nxr_on_file, &
                                    nynfa, nyn_on_file, nysfa, nys_on_file,    &
                                    offset_xa, offset_ya, overlap_count,       &
                                    tmp_2d, tmp_3d )
 

    USE control_parameters
        
    USE indices
    
    USE kinds
    
    USE pegrid
    
    USE user

    IMPLICIT NONE

    CHARACTER (LEN=20) :: field_char   !< 

    INTEGER(iwp) ::  i               !< 
    INTEGER(iwp) ::  k               !< 
    INTEGER(iwp) ::  nxlc            !< 
    INTEGER(iwp) ::  nxlf            !< 
    INTEGER(iwp) ::  nxl_on_file     !< 
    INTEGER(iwp) ::  nxrc            !< 
    INTEGER(iwp) ::  nxrf            !< 
    INTEGER(iwp) ::  nxr_on_file     !< 
    INTEGER(iwp) ::  nync            !< 
    INTEGER(iwp) ::  nynf            !< 
    INTEGER(iwp) ::  nyn_on_file     !< 
    INTEGER(iwp) ::  nysc            !< 
    INTEGER(iwp) ::  nysf            !< 
    INTEGER(iwp) ::  nys_on_file     !< 
    INTEGER(iwp) ::  overlap_count   !< 

    INTEGER(iwp), DIMENSION(numprocs_previous_run,1000) ::  nxlfa       !< 
    INTEGER(iwp), DIMENSION(numprocs_previous_run,1000) ::  nxrfa       !< 
    INTEGER(iwp), DIMENSION(numprocs_previous_run,1000) ::  nynfa       !< 
    INTEGER(iwp), DIMENSION(numprocs_previous_run,1000) ::  nysfa       !< 
    INTEGER(iwp), DIMENSION(numprocs_previous_run,1000) ::  offset_xa   !< 
    INTEGER(iwp), DIMENSION(numprocs_previous_run,1000) ::  offset_ya   !< 

    REAL(wp),                                                                  &
       DIMENSION(nys_on_file-nbgp:nyn_on_file+nbgp,nxl_on_file-nbgp:nxr_on_file+nbgp) ::&
          tmp_2d   !< 

    REAL(wp),                                                                  &
       DIMENSION(nzb:nzt+1,nys_on_file-nbgp:nyn_on_file+nbgp,nxl_on_file-nbgp:nxr_on_file+nbgp) ::&
          tmp_3d   !< 

    REAL(wp), DIMENSION(:,:,:,:), ALLOCATABLE :: bin3corr, bin2qcorr
!
!-- Here the reading of user-defined restart data follows:
!-- Sample for user-defined output
!
    IF ( initializing_actions == 'read_restart_data' )  THEN
       READ ( 13 )  field_char
       DO  WHILE ( TRIM( field_char ) /= '*** end user ***' )

          DO  k = 1, overlap_count
!
             nxlf = nxlfa(i,k)
             nxlc = nxlfa(i,k) + offset_xa(i,k)
             nxrf = nxrfa(i,k)
             nxrc = nxrfa(i,k) + offset_xa(i,k)
             nysf = nysfa(i,k)
             nysc = nysfa(i,k) + offset_ya(i,k)
             nynf = nynfa(i,k)
             nync = nynfa(i,k) + offset_ya(i,k)
!
           IF ( k == 1 ) THEN!
             SELECT CASE ( TRIM( field_char ) )
!
                 CASE ( 'utisg_av' )
                   IF ( .NOT. ALLOCATED( utisg_av ) .AND. compute_2corr ) THEN
                      ALLOCATE( utisg_av(nzb:nzt+1,nysg:nyng,nxlg:nxrg) )!
                      utisg_av = 0.0
                   ENDIF
                   IF ( k == 1 )  READ ( 13 )  tmp_3d
                   IF (compute_2corr) utisg_av(:,nysc-nbgp:nync+nbgp,nxlc-nbgp:nxrc+nbgp) =           &
                                          tmp_3d(:,nysf-nbgp:nynf+nbgp,nxlf-nbgp:nxrf+nbgp)
!
                 CASE ( 'vtisg_av' )
                   IF ( .NOT. ALLOCATED( vtisg_av )  .AND. compute_2corr ) THEN
                      ALLOCATE( vtisg_av(nzb:nzt+1,nysg:nyng,nxlg:nxrg) )!
                      vtisg_av = 0.0
                   ENDIF
                   IF ( k == 1 )  READ ( 13 )  tmp_3d
                   IF (compute_2corr) vtisg_av(:,nysc-nbgp:nync+nbgp,nxlc-nbgp:nxrc+nbgp) =           &
                                          tmp_3d(:,nysf-nbgp:nynf+nbgp,nxlf-nbgp:nxrf+nbgp)
!
                 CASE ( 'wtisg_av' )
                   IF ( .NOT. ALLOCATED( wtisg_av ) .AND. compute_2corr  ) THEN
                      ALLOCATE( wtisg_av(nzb:nzt+1,nysg:nyng,nxlg:nxrg) )!
                      wtisg_av = 0.0
                   ENDIF
                   IF ( k == 1 )  READ ( 13 )  tmp_3d
                   IF (compute_2corr) wtisg_av(:,nysc-nbgp:nync+nbgp,nxlc-nbgp:nxrc+nbgp) =           &
                                          tmp_3d(:,nysf-nbgp:nynf+nbgp,nxlf-nbgp:nxrf+nbgp)
!
                 CASE ( 'ttfl_av' )
                   IF ( .NOT. ALLOCATED( ttfl_av ) .AND. compute_2corr  ) THEN
                      ALLOCATE( ttfl_av(nzb:nzt+1,nysg:nyng,nxlg:nxrg) )!
                      ttfl_av = 0.0
                   ENDIF
                   IF ( k == 1 )  READ ( 13 )  tmp_3d
                   IF (compute_2corr) ttfl_av(:,nysc-nbgp:nync+nbgp,nxlc-nbgp:nxrc+nbgp) =           &
                                          tmp_3d(:,nysf-nbgp:nynf+nbgp,nxlf-nbgp:nxrf+nbgp)
!
                 CASE ( 'uuisg_av' )
                   IF ( .NOT. ALLOCATED( uuisg_av ) .AND. compute_2corr  ) THEN
                      ALLOCATE( uuisg_av(nzb:nzt+1,nysg:nyng,nxlg:nxrg) )!
                      uuisg_av = 0.0
                   ENDIF
                   IF ( k == 1 )  READ ( 13 )  tmp_3d
                   IF (compute_2corr) uuisg_av(:,nysc-nbgp:nync+nbgp,nxlc-nbgp:nxrc+nbgp) =           &
                                          tmp_3d(:,nysf-nbgp:nynf+nbgp,nxlf-nbgp:nxrf+nbgp)
!
                 CASE ( 'vvisg_av' )
                   IF ( .NOT. ALLOCATED( vvisg_av ) .AND. compute_2corr  ) THEN
                      ALLOCATE( vvisg_av(nzb:nzt+1,nysg:nyng,nxlg:nxrg) )!
                      vvisg_av = 0.0
                   ENDIF
                   IF ( k == 1 )  READ ( 13 )  tmp_3d
                   IF (compute_2corr) vvisg_av(:,nysc-nbgp:nync+nbgp,nxlc-nbgp:nxrc+nbgp) =           &
                                          tmp_3d(:,nysf-nbgp:nynf+nbgp,nxlf-nbgp:nxrf+nbgp)
!
                 CASE ( 'uvisg_av' )
                   IF ( .NOT. ALLOCATED( uvisg_av ) .AND. compute_2corr  ) THEN
                      ALLOCATE( uvisg_av(nzb:nzt+1,nysg:nyng,nxlg:nxrg) )!
                      uvisg_av = 0.0
                   ENDIF
                   IF ( k == 1 )  READ ( 13 )  tmp_3d
                   IF (compute_2corr) uvisg_av(:,nysc-nbgp:nync+nbgp,nxlc-nbgp:nxrc+nbgp) =           &
                                          tmp_3d(:,nysf-nbgp:nynf+nbgp,nxlf-nbgp:nxrf+nbgp)
!
                 CASE ( 'uwisg_av' )
                   IF ( .NOT. ALLOCATED( uwisg_av ) .AND. compute_2corr  ) THEN
                      ALLOCATE( uwisg_av(nzb:nzt+1,nysg:nyng,nxlg:nxrg) )!
                      uwisg_av = 0.0
                   ENDIF
                   IF ( k == 1 )  READ ( 13 )  tmp_3d
                   IF (compute_2corr) uwisg_av(:,nysc-nbgp:nync+nbgp,nxlc-nbgp:nxrc+nbgp) =           &
                                          tmp_3d(:,nysf-nbgp:nynf+nbgp,nxlf-nbgp:nxrf+nbgp)
!
                 CASE ( 'vwisg_av' )
                   IF ( .NOT. ALLOCATED( vwisg_av ) .AND. compute_2corr  ) THEN
                      ALLOCATE( vwisg_av(nzb:nzt+1,nysg:nyng,nxlg:nxrg) )!
                      vwisg_av = 0.0
                   ENDIF
                   IF ( k == 1 )  READ ( 13 )  tmp_3d
                   IF (compute_2corr) vwisg_av(:,nysc-nbgp:nync+nbgp,nxlc-nbgp:nxrc+nbgp) =           &
                                          tmp_3d(:,nysf-nbgp:nynf+nbgp,nxlf-nbgp:nxrf+nbgp)
!
                 CASE ( 'wwisg_av' )
                   IF ( .NOT. ALLOCATED( wwisg_av ) .AND. compute_2corr  ) THEN
                      ALLOCATE( wwisg_av(nzb:nzt+1,nysg:nyng,nxlg:nxrg) )!
                      wwisg_av = 0.0
                   ENDIF
                   IF ( k == 1 )  READ ( 13 )  tmp_3d
                   IF (compute_2corr) wwisg_av(:,nysc-nbgp:nync+nbgp,nxlc-nbgp:nxrc+nbgp) =           &
                                          tmp_3d(:,nysf-nbgp:nynf+nbgp,nxlf-nbgp:nxrf+nbgp)
!
                 CASE ( 'sgeps_av' )
                   IF ( .NOT. ALLOCATED( sgeps_av ) .AND. compute_sgeps  ) THEN
                      ALLOCATE( sgeps_av(nzb:nzt+1,nysg:nyng,nxlg:nxrg) )!
                      sgeps_av = 0.0
                   ENDIF
                   IF ( k == 1 )  READ ( 13 )  tmp_3d
                   IF (compute_sgeps) sgeps_av(:,nysc-nbgp:nync+nbgp,nxlc-nbgp:nxrc+nbgp) =           &
                                          tmp_3d(:,nysf-nbgp:nynf+nbgp,nxlf-nbgp:nxrf+nbgp)
!
                 CASE ( 'upfl_av' )
                   IF ( .NOT. ALLOCATED( upfl_av ) .AND. compute_prescorr  ) THEN
                      ALLOCATE( upfl_av(nzb:nzt+1,nysg:nyng,nxlg:nxrg) )!
                      upfl_av = 0.0
                   ENDIF
                   IF ( k == 1 )  READ ( 13 )  tmp_3d
                   IF (compute_prescorr) upfl_av(:,nysc-nbgp:nync+nbgp,nxlc-nbgp:nxrc+nbgp) =           &
                                          tmp_3d(:,nysf-nbgp:nynf+nbgp,nxlf-nbgp:nxrf+nbgp)
!
                 CASE ( 'vpfl_av' )
                   IF ( .NOT. ALLOCATED( vpfl_av ) .AND. compute_prescorr  ) THEN
                      ALLOCATE( vpfl_av(nzb:nzt+1,nysg:nyng,nxlg:nxrg) )!
                      vpfl_av = 0.0
                   ENDIF
                   IF ( k == 1 )  READ ( 13 )  tmp_3d
                   IF (compute_prescorr) vpfl_av(:,nysc-nbgp:nync+nbgp,nxlc-nbgp:nxrc+nbgp) =           &
                                          tmp_3d(:,nysf-nbgp:nynf+nbgp,nxlf-nbgp:nxrf+nbgp)
!
                 CASE ( 'wpfl_av' )
                   IF ( .NOT. ALLOCATED( wpfl_av ) .AND. compute_prescorr  ) THEN
                      ALLOCATE( wpfl_av(nzb:nzt+1,nysg:nyng,nxlg:nxrg) )!
                      wpfl_av = 0.0
                   ENDIF
                   IF ( k == 1 )  READ ( 13 )  tmp_3d
                   IF (compute_prescorr) wpfl_av(:,nysc-nbgp:nync+nbgp,nxlc-nbgp:nxrc+nbgp) =           &
                                          tmp_3d(:,nysf-nbgp:nynf+nbgp,nxlf-nbgp:nxrf+nbgp)
!
                 CASE ( 'ziloc_av' )
                   IF ( .NOT. ALLOCATED( ziloc_av ) .AND. compute_zi  ) THEN
                      ALLOCATE( ziloc_av(nysg:nyng,nxlg:nxrg) )!
                      ziloc_av = 0.0
                   ENDIF
                   IF ( k == 1 )  READ ( 13 )  tmp_2d
                   IF (compute_zi) ziloc_av(nysc-nbgp:nync+nbgp,nxlc-nbgp:nxrc+nbgp) =           &
                                          tmp_2d(nysf-nbgp:nynf+nbgp,nxlf-nbgp:nxrf+nbgp)
                CASE ( 'bin2qcorr' )
                   IF ( .NOT. ALLOCATED( bin2qcorr ) )  ALLOCATE( bin2qcorr ( 5 , nzb:nzt+1,nysg:nyng,nxlg:nxrg ) )
                   READ ( 13 ) bin2qcorr
                   IF ( compute_2corr .AND. humidity ) THEN
                      IF ( .NOT. ALLOCATED ( uqisg_av) ) ALLOCATE( uqisg_av ( nzb:nzt+1,nysg:nyng,nxlg:nxrg ) )
                      IF ( .NOT. ALLOCATED ( vqisg_av) ) ALLOCATE( vqisg_av ( nzb:nzt+1,nysg:nyng,nxlg:nxrg ) )
                      IF ( .NOT. ALLOCATED ( wqisg_av) ) ALLOCATE( wqisg_av ( nzb:nzt+1,nysg:nyng,nxlg:nxrg ) )
                      IF ( .NOT. ALLOCATED ( qqfl_av ) ) ALLOCATE( qqfl_av  ( nzb:nzt+1,nysg:nyng,nxlg:nxrg ) )
                      IF ( .NOT. ALLOCATED ( qtfl_av ) ) ALLOCATE( qtfl_av  ( nzb:nzt+1,nysg:nyng,nxlg:nxrg ) )

                      uqisg_av = bin2qcorr ( 1 , :, : , : )
                      vqisg_av = bin2qcorr ( 2 , :, : , : )
                      wqisg_av = bin2qcorr ( 3 , :, : , : )
                      qqfl_av  = bin2qcorr ( 4 , :, : , : )
                      qtfl_av  = bin2qcorr ( 5 , :, : , : )

                   END IF
!

                CASE ( 'bin3corr' )
                   IF ( .NOT. humidity) THEN
                      IF ( .NOT. ALLOCATED( bin3corr ) )  ALLOCATE( bin3corr ( 20 , nzb:nzt+1,nysg:nyng,nxlg:nxrg ) )
                   ELSE
                      IF ( .NOT. ALLOCATED( bin3corr ) )  ALLOCATE( bin3corr ( 35 , nzb:nzt+1,nysg:nyng,nxlg:nxrg ) )
                   END IF
                   READ ( 13 ) bin3corr
                   IF ( compute_3corr) THEN
                      IF ( .NOT. ALLOCATED ( uutisg_av) ) ALLOCATE( uutisg_av ( nzb:nzt+1,nysg:nyng,nxlg:nxrg ) )
                      IF ( .NOT. ALLOCATED ( uvtisg_av) ) ALLOCATE( uvtisg_av ( nzb:nzt+1,nysg:nyng,nxlg:nxrg ) )
                      IF ( .NOT. ALLOCATED ( vvtisg_av) ) ALLOCATE( vvtisg_av ( nzb:nzt+1,nysg:nyng,nxlg:nxrg ) )
                      IF ( .NOT. ALLOCATED ( uwtisg_av) ) ALLOCATE( uwtisg_av ( nzb:nzt+1,nysg:nyng,nxlg:nxrg ) )
                      IF ( .NOT. ALLOCATED ( vwtisg_av) ) ALLOCATE( vwtisg_av ( nzb:nzt+1,nysg:nyng,nxlg:nxrg ) )
                      IF ( .NOT. ALLOCATED ( wwtisg_av) ) ALLOCATE( wwtisg_av ( nzb:nzt+1,nysg:nyng,nxlg:nxrg ) )                      
                      IF ( .NOT. ALLOCATED ( uttisg_av) ) ALLOCATE( uttisg_av ( nzb:nzt+1,nysg:nyng,nxlg:nxrg ) )
                      IF ( .NOT. ALLOCATED ( vttisg_av) ) ALLOCATE( vttisg_av ( nzb:nzt+1,nysg:nyng,nxlg:nxrg ) )
                      IF ( .NOT. ALLOCATED ( wttisg_av) ) ALLOCATE( wttisg_av ( nzb:nzt+1,nysg:nyng,nxlg:nxrg ) )
                      IF ( .NOT. ALLOCATED ( tttfl_av ) ) ALLOCATE( tttfl_av  ( nzb:nzt+1,nysg:nyng,nxlg:nxrg ) )

                      IF ( .NOT. ALLOCATED ( uuuisg_av) ) ALLOCATE( uuuisg_av ( nzb:nzt+1,nysg:nyng,nxlg:nxrg ) )
                      IF ( .NOT. ALLOCATED ( uuvisg_av) ) ALLOCATE( uuvisg_av ( nzb:nzt+1,nysg:nyng,nxlg:nxrg ) )
                      IF ( .NOT. ALLOCATED ( uvvisg_av) ) ALLOCATE( uvvisg_av ( nzb:nzt+1,nysg:nyng,nxlg:nxrg ) )
                      IF ( .NOT. ALLOCATED ( vvvisg_av) ) ALLOCATE( vvvisg_av ( nzb:nzt+1,nysg:nyng,nxlg:nxrg ) )
                      IF ( .NOT. ALLOCATED ( uuwisg_av) ) ALLOCATE( uuwisg_av ( nzb:nzt+1,nysg:nyng,nxlg:nxrg ) )
                      IF ( .NOT. ALLOCATED ( uvwisg_av) ) ALLOCATE( uvwisg_av ( nzb:nzt+1,nysg:nyng,nxlg:nxrg ) )
                      IF ( .NOT. ALLOCATED ( vvwisg_av) ) ALLOCATE( vvwisg_av ( nzb:nzt+1,nysg:nyng,nxlg:nxrg ) )
                      IF ( .NOT. ALLOCATED ( uwwisg_av) ) ALLOCATE( uwwisg_av ( nzb:nzt+1,nysg:nyng,nxlg:nxrg ) )
                      IF ( .NOT. ALLOCATED ( vwwisg_av) ) ALLOCATE( vwwisg_av ( nzb:nzt+1,nysg:nyng,nxlg:nxrg ) )
                      IF ( .NOT. ALLOCATED ( wwwisg_av) ) ALLOCATE( wwwisg_av ( nzb:nzt+1,nysg:nyng,nxlg:nxrg ) )

                      uutisg_av = bin3corr (  1 , :, : , : )
                      uvtisg_av = bin3corr (  2 , :, : , : )
                      vvtisg_av = bin3corr (  3 , :, : , : )
                      uwtisg_av = bin3corr (  4 , :, : , : )
                      vwtisg_av = bin3corr (  5 , :, : , : )
                      wwtisg_av = bin3corr (  6 , :, : , : )

                      uttisg_av = bin3corr (  7 , :, : , : )
                      vttisg_av = bin3corr (  8 , :, : , : )
                      wttisg_av = bin3corr (  9 , :, : , : )
                      tttfl_av  = bin3corr ( 10 , :, : , : )

                      uuuisg_av = bin3corr ( 11 , :, : , : )
                      uuvisg_av = bin3corr ( 12 , :, : , : )
                      uvvisg_av = bin3corr ( 13 , :, : , : )
                      vvvisg_av = bin3corr ( 14 , :, : , : )
                      uuwisg_av = bin3corr ( 15 , :, : , : )
                      uvwisg_av = bin3corr ( 16 , :, : , : )
                      vvwisg_av = bin3corr ( 17 , :, : , : )
                      uwwisg_av = bin3corr ( 18 , :, : , : )
                      vwwisg_av = bin3corr ( 19 , :, : , : )
                      wwwisg_av = bin3corr ( 20 , :, : , : )
                      IF ( humidity ) THEN
                         IF ( .NOT. ALLOCATED ( uuqisg_av) ) ALLOCATE( uuqisg_av ( nzb:nzt+1,nysg:nyng,nxlg:nxrg ) )
                         IF ( .NOT. ALLOCATED ( uvqisg_av) ) ALLOCATE( uvqisg_av ( nzb:nzt+1,nysg:nyng,nxlg:nxrg ) )
                         IF ( .NOT. ALLOCATED ( vvqisg_av) ) ALLOCATE( vvqisg_av ( nzb:nzt+1,nysg:nyng,nxlg:nxrg ) )
                         IF ( .NOT. ALLOCATED ( uwqisg_av) ) ALLOCATE( uwqisg_av ( nzb:nzt+1,nysg:nyng,nxlg:nxrg ) )
                         IF ( .NOT. ALLOCATED ( vwqisg_av) ) ALLOCATE( vwqisg_av ( nzb:nzt+1,nysg:nyng,nxlg:nxrg ) )
                         IF ( .NOT. ALLOCATED ( wwqisg_av) ) ALLOCATE( wwqisg_av ( nzb:nzt+1,nysg:nyng,nxlg:nxrg ) )                      
                         IF ( .NOT. ALLOCATED ( uqqisg_av) ) ALLOCATE( uqqisg_av ( nzb:nzt+1,nysg:nyng,nxlg:nxrg ) )
                         IF ( .NOT. ALLOCATED ( vqqisg_av) ) ALLOCATE( vqqisg_av ( nzb:nzt+1,nysg:nyng,nxlg:nxrg ) )
                         IF ( .NOT. ALLOCATED ( wqqisg_av) ) ALLOCATE( wqqisg_av ( nzb:nzt+1,nysg:nyng,nxlg:nxrg ) )
                         IF ( .NOT. ALLOCATED ( uqtisg_av) ) ALLOCATE( uqtisg_av ( nzb:nzt+1,nysg:nyng,nxlg:nxrg ) )
                         IF ( .NOT. ALLOCATED ( vqtisg_av) ) ALLOCATE( vqtisg_av ( nzb:nzt+1,nysg:nyng,nxlg:nxrg ) )
                         IF ( .NOT. ALLOCATED ( wqtisg_av) ) ALLOCATE( wqtisg_av ( nzb:nzt+1,nysg:nyng,nxlg:nxrg ) )
                         IF ( .NOT. ALLOCATED ( qqqfl_av ) ) ALLOCATE( qqqfl_av  ( nzb:nzt+1,nysg:nyng,nxlg:nxrg ) )
                         IF ( .NOT. ALLOCATED ( qqtfl_av ) ) ALLOCATE( qqtfl_av  ( nzb:nzt+1,nysg:nyng,nxlg:nxrg ) )
                         IF ( .NOT. ALLOCATED ( qttfl_av ) ) ALLOCATE( qttfl_av  ( nzb:nzt+1,nysg:nyng,nxlg:nxrg ) )

                      uuqisg_av = bin3corr ( 21 , :, : , : )
                      uvqisg_av = bin3corr ( 22 , :, : , : )
                      vvqisg_av = bin3corr ( 23 , :, : , : )
                      uwqisg_av = bin3corr ( 24 , :, : , : )
                      vwqisg_av = bin3corr ( 25 , :, : , : )
                      wwqisg_av = bin3corr ( 26 , :, : , : )

                      uqqisg_av = bin3corr ( 27 , :, : , : )
                      vqqisg_av = bin3corr ( 28 , :, : , : )
                      wqqisg_av = bin3corr ( 29 , :, : , : )
                      uqtisg_av = bin3corr ( 30 , :, : , : )
                      vqtisg_av = bin3corr ( 31 , :, : , : )
                      wqtisg_av = bin3corr ( 32 , :, : , : )
                      qqqfl_av  = bin3corr ( 33 , :, : , : )
                      qqtfl_av  = bin3corr ( 34 , :, : , : )
                      qttfl_av  = bin3corr ( 35 , :, : , : )

                      END IF
!
                   END IF
!
                CASE DEFAULT
                   WRITE( message_string, * ) 'unknown variable named "',       &
                                         TRIM( field_char ), '" found in',      &
                                         '&data from prior run on PE ', myid
                   CALL message( 'user_read_restart_data', 'UI0012', 1, 2, 0, 6, 0 )
!
             END SELECT
           END IF ! (k=1)
          ENDDO
!
          READ ( 13 )  field_char

       ENDDO
    ENDIF

 END SUBROUTINE user_read_restart_data
