# Supplementary material for: A semi-empirical model of the energy balance closure in the surface layer
Source: PLoS One. 2018 Dec 12;13(12):e0209022. doi: 10.1371/journal.pone.0209022 (PMC6291237; doi:10.1371/journal.pone.0209022)
Supplement: S2 Text — (ZIP) [file pone.0209022.s002.zip]

Archive with 2 entries (2 files):
- S2 Settings/palm_settings
- S2 Settings/shell_settings
