# Supplementary material for: A semi-empirical model of the energy balance closure in the surface layer
Source: PLoS One. 2018 Dec 12;13(12):e0209022. doi: 10.1371/journal.pone.0209022 (PMC6291237; doi:10.1371/journal.pone.0209022)
Supplement: S2 Text — (ZIP) [file pone.0209022.s002.zip › S2 Settings/palm_settings]

%compiler_name       /app/mvapich2-2.2b/intel-15.0.4/bin/mpif90                
%compiler_name_ser   /app/intel/composer_xe_2015.5.223/bin/intel64/ifort      
%cpp_options        -fpp:-D__print:-DMPI_REAL=MPI_DOUBLE_PRECISION:-DMPI_2REAL=MPI_2DOUBLE_PRECISION:-D__netcdf:-D__netcdf4:-D__netcdf4_parallel:-D__fftw  
%fftw_inc -I:/app/fftw-3.3.4/intel-15.0.4/mvapich2-2.2b/double-precision/include  
%fftw_lib -L/app/fftw-3.3.4/intel-15.0.4/mvapich2-2.2b/double-precision/lib:-lfftw3:-lfftw3_mpi   
%netcdf_inc        -I:/app/netcdf-4.3.3.1/intel-15.0.4/mvapich2-2.2b/include                     
%netcdf_lib        -L/app/netcdf-4.3.3.1/intel-15.0.4/mvapich2-2.2b/lib:-lnetcdf:-lnetcdff      
%mopts             -j:8                                                                        
%fopts           -r8:-traceback:-fpe0:-O3:-xAVX:-nbs:-convert:little_endian:-traceback:-I:/app/mvapich2-2.2b/intel-15.0.4/include/ 
%lopts           -r8:-traceback:-fpe0:-O3:-xAVX:-nbs:-L:/app/mvapich2-2.2b/intel-15.0.4/lib 
