# Supplementary material for: A semi-empirical model of the energy balance closure in the surface layer
Source: PLoS One. 2018 Dec 12;13(12):e0209022. doi: 10.1371/journal.pone.0209022 (PMC6291237; doi:10.1371/journal.pone.0209022)
Supplement: S2 Text — (ZIP) [file pone.0209022.s002.zip › S2 Settings/shell_settings]

setenv PALM_BIN $HOME/palm/nest/trunk/SCRIPTS
setenv PATH $HOME/palm/nest/trunk/SCRIPTS:$PATH

setenv HDF5_DISABLE_VERSION_CHECK 0

module load io/netcdf/4.3.3.1-intel-15.0.4-mvapich2-2.2b
module load tools/fftw/3.3.4-dp-intel-15.0.4-mvapich2-2.2b
module load tools/fftw/3.3.4-sp-intel-15.0.4-mvapich2-2.2b
