# Supplementary material for: A semi-empirical model of the energy balance closure in the surface layer
Source: PLoS One. 2018 Dec 12;13(12):e0209022. doi: 10.1371/journal.pone.0209022 (PMC6291237; doi:10.1371/journal.pone.0209022)
Supplement: S1 Dataset — (ZIP) [file pone.0209022.s003.zip]

Archive with 36 entries (36 files):
- S3 Parameter files/case_FC_n_p3d
- S3 Parameter files/case_FC_n_p3df
- S3 Parameter files/case_FC_p3d
- S3 Parameter files/case_FC_p3df
- S3 Parameter files/case_MU_n_p3d
- S3 Parameter files/case_MU_n_p3df
- S3 Parameter files/case_MU_p3d
- S3 Parameter files/case_MU_p3df
- S3 Parameter files/case_MU1_n_p3d
- S3 Parameter files/case_MU1_n_p3df
- S3 Parameter files/case_MU1_p3d
- S3 Parameter files/case_MU1_p3df
- S3 Parameter files/case_MU2_n_p3d
- S3 Parameter files/case_MU2_n_p3df
- S3 Parameter files/case_MU2_p3d
- S3 Parameter files/case_MU2_p3df
- S3 Parameter files/case_NN1_n_p3d
- S3 Parameter files/case_NN1_n_p3df
- S3 Parameter files/case_NN1_p3d
- S3 Parameter files/case_NN1_p3df
- S3 Parameter files/case_SU_n_p3d
- S3 Parameter files/case_SU_n_p3df
- S3 Parameter files/case_SU_p3d
- S3 Parameter files/case_SU_p3df
- S3 Parameter files/case_SU1_n_p3d
- S3 Parameter files/case_SU1_n_p3df
- S3 Parameter files/case_SU1_p3d
- S3 Parameter files/case_SU1_p3df
- S3 Parameter files/case_SU2_n_p3d
- S3 Parameter files/case_SU2_n_p3df
- S3 Parameter files/case_SU2_p3d
- S3 Parameter files/case_SU2_p3df
- S3 Parameter files/case_WU_n_p3d
- S3 Parameter files/case_WU_n_p3df
- S3 Parameter files/case_WU_p3d
- S3 Parameter files/case_WU_p3df
