# Supplementary material for: A semi-empirical model of the energy balance closure in the surface layer
Source: PLoS One. 2018 Dec 12;13(12):e0209022. doi: 10.1371/journal.pone.0209022 (PMC6291237; doi:10.1371/journal.pone.0209022)
Supplement: S1 Dataset — (ZIP) [file pone.0209022.s003.zip › S3 Parameter files/case_MU2_n_p3d]

&inipar nx = 999, ny = 999, nz =  80,
        dx = 5.0, dy = 5.0, dz = 2.0,

        fft_method = 'fftw',

        humidity = .T.,

        momentum_advec = 'ws-scheme',
        scalar_advec   = 'ws-scheme',
        initializing_actions = 'set_constant_profiles',
        reference_state = 'initial_profile',
 
         pt_surface  = 300.0,
         pt_vertical_gradient       = 0.3, 0.8,
         pt_vertical_gradient_level = 40.0, 800,
         q_surface  = 0.001,
         q_vertical_gradient = 0.0, -0.001, 0.0,
         q_vertical_gradient_level = 800.0, 1000, 1100.0,

         use_surface_fluxes = .T.,
         constant_flux_layer = .T,
         surface_heatflux = 0.07,    !0.03, 0.05, 0.07, 0.15, 0.23, 0.08, 0.15
         surface_waterflux = 0.37E-4, !0.05,  0.09, 0.10, 0.23, 0.22, 0.74, 0.74
         ug_surface =  5.0,          !10.0, 10.0, 5.0,  2.0,  0.0, 1.0, 2.0

         large_scale_subsidence = .true.,
         subs_vertical_gradient = -0.004, -0.002, 0.0,
         subs_vertical_gradient_level = 0.0, 800.0, 1000.0,


         bc_uv_b = 'dirichlet',
         bc_pt_b = 'neumann',
         bc_q_b  = 'neumann',
         bc_p_t = 'neumann', bc_p_b = 'neumann',

         phi = 38.0,


        roughness_length = 0.3,
        z0h_factor = 1.0,
        /

&d3par   end_time = 14400.0,

!        termination_time_needed = 360.0,
         create_disturbances = .T.,
         disturbance_energy_limit = 0.01,
         dt_disturb = 150.0,

!        netcdf_data_format = 5,

         npex = 10, npey = 20,
	 vnest_start_time  = 1800.0,
         dt = 0.25,
         dt_run_control = 0.0,

         dt_data_output     = 1800.0,
         averaging_interval = 1800.0,
         dt_averaging_input = 0.25,
         skip_time_data_output = 3600.0,
         dt_data_output_av = 1800.0,

         data_output_pr = '#u','#v','w','#pt','ug','vg',
                          '#q','#qv',
                          'e','e*','p','#km','#kh','#l',
                          'w"u"','w*u*','wu', 'w"v"','w*v*','wv',
                          'w"pt"', 'w*pt*', 'wpt', 'w*pt*BC' , 'wptBC' ,
                          'w"vpt"', 'w*vpt*', 'wvpt',
                          'w"q"', 'w*q*', 'wq',
                          'w"qv"', 'w*qv*', 'wqv',
                          'w*e*', 'u*2', 'v*2', 'w*2', 'pt*2', 'q*2',
                          'w*3', 'Sw', 'w*2pt*', 'w*pt*2',
                          'w*u*u*:dz','w*p*:dz', 'w"e:dz',
                          'u"pt"' , 'u*pt*' , 'upt_t' ,
                          'v"pt"' , 'v*pt*' , 'vpt_t' ,
                          'w*p*' , 'w"e' ,

        data_output = 'w_av', 'u_av', 'v_av', 'pt_av', 'p_av', 'q_av', 'e_av',

         dt_domask = 0.25, 0.25, 0.25, 0.25,
         skip_time_domask = 3600.0,
         mask_x_loop(1,:)  = 495., 5000.,500.,
         mask_y_loop(1,:)  = 495., 5000.,500.,

         mask_x_loop(2,:)  = 500., 5000.,500.,
         mask_y_loop(2,:)  = 495., 5000.,500.,

         mask_x_loop(3,:)  = 495., 5000.,500.,
         mask_y_loop(3,:)  = 500., 5000.,500.,

         mask_x_loop(4,:)  = 500., 5000.,500.,
         mask_y_loop(4,:)  = 500., 5000.,500.,

         mask_z_loop(1,:) =  5.,25.,2.,
         mask_z_loop(2,:) =  5.,25.,2.,
         mask_z_loop(3,:) =  5.,25.,2.,
         mask_z_loop(4,:) =  5.,25.,2.,

         data_output_masks(1,:) = 'w', 'pt', 'u', 'v', 'p', 'q', 'e', 'w_av', 'pt_av', 'u_av', 'v_av', 'p_av', 'q_av', 'e_av',
         data_output_masks(2,:) = 'w', 'pt', 'u', 'v', 'p', 'q', 'e', 'w_av', 'pt_av', 'u_av', 'v_av', 'p_av', 'q_av', 'e_av',
         data_output_masks(3,:) = 'w', 'pt', 'u', 'v', 'p', 'q', 'e', 'w_av', 'pt_av', 'u_av', 'v_av', 'p_av', 'q_av', 'e_av',
         data_output_masks(4,:) = 'w', 'pt', 'u', 'v', 'p', 'q', 'e', 'w_av', 'pt_av', 'u_av', 'v_av', 'p_av', 'q_av', 'e_av',

         do2d_at_begin = .F., !->check perturbations
         data_output_2d_on_each_pe = .T., /


 &userpar compute_sgeps  = .false.,  
          data_output_user = 'wtisg_av', 'utisg_av', 'vtisg_av',
                             'wqisg_av', 'uqisg_av', 'vqisg_av',
                             'uuisg_av', 'uvisg_av', 'vvisg_av',
                             'uwisg_av', 'vwisg_av', 'wwisg_av',
			     'wwtisg_av', 'uwtisg_av','uwwisg_av','wwwisg_av',
			     'wwqisg_av', 'uwqisg_av',
!-- CV Correlation
         add_sgs_2corr    = .true.,
         add_sgs_uvt      = .true.,
         compute_prescorr = .true.,
         compute_2corr    = .true.,
         compute_zi       = .false.,
         compute_3corr    = .true.,
!         compute_sgeps    = .true.,
         pt_ref_user      = 1.0,
         q_ref_user       = 1.0,
          /
